# Supplementary material for: Integrative multi-omics reveals that downregulation of HLA-DPA1/DPB1 drives macrophage immune-metabolic dysregulation in pediatric asthma
Source: Front Immunol. 2026 Jun 3;17:1835475. doi: 10.3389/fimmu.2026.1835475 (PMC13272086; doi:10.3389/fimmu.2026.1835475)
Supplement: Supplementary Table 1 — 282 immune checkpoint-related genes (ICRGs) used in this study. [file DataSheet1.csv]

	logFC	AveExpr	t	P.Value	adj.P.Val	B	change	symbol
ARHGEF33	2.781474447	-3.428818708	10.72446195	4.61997166556475e-20	1.00570627706613e-18	34.93641767	Up	ARHGEF33
RBPJL	2.322290244	2.524810474	8.837024645	3.24250489726632e-15	3.09830095196373e-14	23.89329867	Up	RBPJL
PAK2	2.278419763	-2.418343205	9.215264114	3.58809849976214e-16	3.96727590011066e-15	26.06918023	Up	PAK2
C22orf31	2.097789472	-1.314511728	10.86871899	1.94411282984115e-20	4.5023472825667e-19	35.79407251	Up	C22orf31
ACTBL2	-2.060091607	1.523023703	-12.17443335	7.51325467374182e-24	2.92426886097365e-22	43.58430012	Down	ACTBL2
IL1A	2.033268339	-3.263062176	4.837298136	3.36175504108519e-06	9.3181532346858e-06	3.545559894	Up	IL1A
BIRC7	-1.984138947	-2.56047815	-16.00544431	1.06951619407707e-33	3.06065192240696e-31	66.06708062	Down	BIRC7
CSNK1A1	1.974052219	-1.263071555	13.26446673	1.07876500568849e-26	6.94332385479502e-25	50.07625041	Up	CSNK1A1
KIF17	-1.93029523	-1.833432541	-18.6594304	3.65860723430691e-40	1.0879234471935e-36	80.81115489	Down	KIF17
NMNAT2	-1.866523188	-2.474408192	-15.02954925	3.09708331973166e-31	4.8470983997653e-29	60.44783476	Down	NMNAT2
NEURL1B	-1.863540148	-2.75683671	-16.46269661	7.76755205039078e-35	3.72541818984549e-32	68.66588615	Down	NEURL1B
AKAP5	1.823415857	1.036089039	13.7748859	5.12527565963856e-28	4.03188351891567e-26	53.09806621	Up	AKAP5
FTMT	-1.803873283	-0.959906663	-14.91335896	6.11887549760291e-31	8.58258876399623e-29	59.77268411	Down	FTMT
OPN4	-1.795965845	-1.450169845	-17.59249317	1.31721963268506e-37	1.30562809991743e-34	74.9851141	Down	OPN4
FAM169A	1.790242692	-1.650196413	15.11301174	1.90045638256922e-31	3.21090744273173e-29	60.93204926	Up	FAM169A
BNC2	1.779186638	-1.73393564	11.54795855	3.26921162625439e-22	9.72132769183006e-21	39.84332017	Up	BNC2
TRPM5	-1.770094478	-2.260785361	-16.16200891	4.34640876029106e-34	1.47071063565419e-31	66.9594829	Down	TRPM5
FAM47A	1.760217133	-3.452553584	11.0080852	8.41724108890105e-21	2.07886279916579e-19	36.62361069	Up	FAM47A
SH2D4A	1.759571727	-1.048271534	7.941652837	5.3284406629822e-13	3.68480259428927e-12	18.85783928	Up	SH2D4A
NUPR1	-1.733215102	-2.861221267	-15.77596762	4.02128599006171e-33	9.6433032419738e-31	64.75438639	Down	NUPR1
AVPR1B	-1.72547893	-2.563629985	-13.3852497	5.2387286488848e-27	3.54042807052815e-25	50.79265339	Down	AVPR1B
KRT33B	1.712479451	-3.437788764	8.200235254	1.24321366367738e-13	9.30720078124634e-13	20.29300501	Up	KRT33B
PYDC2	-1.679579479	-3.018818242	-13.70878193	7.59805913959691e-28	5.85326131023456e-26	52.70759092	Down	PYDC2
PLA2R1	-1.670650799	-2.567764841	-14.25162937	3.02270688592308e-29	2.91223152064552e-27	55.90534361	Down	PLA2R1
CD300A	1.670482563	-0.436303644	8.637924607	1.02284806768464e-14	9.00930395162039e-14	22.75843018	Up	CD300A
SHANK1	-1.669136328	1.09347355	-18.5387264	7.07119645755503e-40	1.75224248218214e-36	80.15918242	Down	SHANK1
PDGFD	1.657860277	-1.77377408	10.92502944	1.3863436160977e-20	3.28742534037331e-19	36.12913946	Up	PDGFD
TP53AIP1	1.656068436	2.562803407	10.089698	2.05220481016835e-18	3.33831303255832e-17	31.17888755	Up	TP53AIP1
CPEB1	-1.644318305	-3.270500975	-14.98682415	3.97770326820057e-31	6.09695795789753e-29	60.19971334	Down	CPEB1
TREH	-1.638975208	-3.349747483	-8.944291343	1.74099441618651e-15	1.74310471244856e-14	24.50783678	Down	TREH
IL1B	1.635823861	1.223604668	5.236383815	5.73021437422485e-07	1.75917462969182e-06	5.255902718	Up	IL1B
OR4C3	-1.628095659	-0.790496269	-16.0131526	1.02307596627761e-33	3.06028864294574e-31	66.11107856	Down	OR4C3
TM4SF5	-1.617365888	-2.209790804	-14.69376616	2.2231709307339e-30	2.77765591581107e-28	58.49340295	Down	TM4SF5
PDGFRB	1.612518621	-3.289093709	10.95113616	1.18513653892802e-20	2.85585252200679e-19	36.28453312	Up	PDGFRB
MYL2	-1.590662086	-3.595395241	-9.847285305	8.66342031840371e-18	1.2803949631613e-16	29.75314405	Down	MYL2
RCN2	1.589119056	-1.595084493	13.06352393	3.5936038842931e-26	2.11184595065889e-24	48.88278	Up	RCN2
HOPX	1.58824662	0.012074867	12.99139986	5.53741267101888e-26	3.14237601498888e-24	48.45395763	Up	HOPX
MYF5	-1.583469061	-2.65850718	-10.55283666	1.29199474644949e-19	2.57153653148742e-18	33.91759654	Down	MYF5
DLEU7	1.583390519	-2.607314354	8.564626706	1.55836216261129e-14	1.32625807863221e-13	22.34263377	Up	DLEU7
NOG	-1.539884418	-0.076595225	-13.37150941	5.687160642664e-27	3.82609522330897e-25	50.71119425	Down	NOG
MB	-1.519000342	-3.493618347	-12.99333196	5.47362882157112e-26	3.1180809700812e-24	48.46544805	Down	MB
OTC	-1.514800467	-3.59977937	-9.712033909	1.92989201514033e-17	2.66421861477311e-16	28.96044388	Down	OTC
CCL20	1.506197574	-2.849662018	3.735399004	0.000269933	0.000582745	-0.642226766	Up	CCL20
PIH1D2	-1.504389388	-2.289441033	-14.38848175	1.34539153053385e-29	1.4086817799984e-27	56.7080952	Down	PIH1D2
WFDC2	-1.500958776	-0.818696754	-16.84868152	8.64199536793116e-36	5.84041759683639e-33	70.84151182	Down	WFDC2
MED18	-1.492543281	-1.226592357	-10.71138008	4.99697456941586e-20	1.08144130856004e-18	34.85869738	Down	MED18
FERMT2	-1.487290444	-0.893475427	-12.9584744	6.74624063390258e-26	3.75667062714845e-24	48.25812147	Down	FERMT2
ZNF548	1.469040812	-3.626235158	11.04294039	6.82645727599391e-21	1.7115643639035e-19	36.83120651	Up	ZNF548
SLC19A3	-1.462256423	2.083443252	-17.05071628	2.75640121796329e-36	2.04910866543391e-33	71.97346625	Down	SLC19A3
ANTXR1	-1.460711927	-3.003846576	-10.7246261	4.61542604949359e-20	1.00570627706613e-18	34.93739298	Down	ANTXR1
SYT11	1.453842188	-1.441905768	11.75539613	9.37236741982973e-23	3.06260129226436e-21	41.08195464	Up	SYT11
PAX8	-1.448894007	-2.747386	-15.55402932	1.45499339369914e-32	3.09040596821698e-30	63.47963222	Down	PAX8
KRTAP4-3	-1.448252832	-1.581799893	-14.74854659	1.61075178920881e-30	2.04689381213304e-28	58.81293167	Down	KRTAP4-3
CCL4	1.44529461	3.241936125	7.243713777	2.47680678843131e-11	1.35685937105368e-10	15.07816345	Up	CCL4
SMURF1	1.44278849	-2.987462753	10.50050294	1.76725372398912e-19	3.4482320693268e-18	33.60730297	Up	SMURF1
MUC3A	-1.441706392	-1.825584202	-16.14879972	4.68899894830759e-34	1.54924525252083e-31	66.8842938	Down	MUC3A
SERPINB2	1.44097688	-0.821168242	5.879172447	2.78002443164766e-08	1.01681188806242e-07	8.197915311	Up	SERPINB2
KRT32	-1.43901152	-0.578953871	-14.85772396	8.48114443519977e-31	1.12587192377277e-28	59.44897312	Down	KRT32
LY6H	-1.438445746	-2.70323478	-12.52809598	8.94603774831479e-25	4.16958273485719e-23	45.69462267	Down	LY6H
KITLG	-1.435174602	-1.909305628	-14.67606331	2.46729399213654e-30	3.05697725625717e-28	58.39008897	Down	KITLG
CDRT15L2	-1.433893962	-0.941503781	-15.46077124	2.50134728477561e-32	5.02567992297889e-30	62.94249964	Down	CDRT15L2
NHSL1	1.432912711	-2.905218543	9.204489486	3.82149577628028e-16	4.20251473385616e-15	26.0068665	Up	NHSL1
PRR20B	1.431026224	-0.019033207	8.842676272	3.13813989132275e-15	3.00436985860829e-14	23.92562434	Up	PRR20B
OR5A2	-1.430105009	-3.165462143	-8.890040515	2.38507291702277e-15	2.34067750034948e-14	24.19676719	Down	OR5A2
KRTAP4-7	-1.419973398	-0.446483832	-16.32667471	1.69067967994663e-34	7.18200728041328e-32	67.89519495	Down	KRTAP4-7
SYTL2	1.419184926	0.752563484	12.98480901	5.76064712133554e-26	3.25662742965843e-24	48.41475976	Up	SYTL2
KLRF1	1.418713757	0.671506972	10.60329918	9.55031379854544e-20	1.95584112337154e-18	34.21696791	Up	KLRF1
CRYAA	-1.417346583	1.55400983	-12.62137008	5.106342193288e-25	2.46497064057812e-23	46.25071106	Down	CRYAA
OR2J2	-1.416609338	-3.137263944	-10.87415892	1.8816436649033e-20	4.37129343902849e-19	35.82643547	Down	OR2J2
ZNF492	-1.415228195	-1.785040147	-14.98133601	4.10769040994478e-31	6.23195316480194e-29	60.16782947	Down	ZNF492
PODN	1.413320076	-2.905426904	7.657191507	2.59054033318998e-12	1.62790167683299e-11	17.29974228	Up	PODN
CSAG3	-1.410538229	-2.978935155	-12.91488116	8.76257216153409e-26	4.8252564036181e-24	47.99876634	Down	CSAG3
SLC29A4	-1.409804315	-3.65601794	-11.32373765	1.26095363820672e-21	3.45901451897739e-20	38.50516974	Down	SLC29A4
MEGF11	-1.409587552	-0.220753401	-18.29885298	2.63341096704522e-39	4.89419428225354e-36	78.85807586	Down	MEGF11
GRIK5	-1.40636245	-1.137918531	-14.08972706	7.89017779557292e-29	7.1970038935324e-27	54.95381117	Down	GRIK5
ADAMTSL1	-1.405736886	-1.350786357	-18.102039	7.7861305152599e-39	1.13645148715839e-35	77.7851479	Down	ADAMTSL1
CSMD1	-1.396985109	-3.713540606	-12.34838279	2.63702419972201e-24	1.14306926534889e-22	44.62257386	Down	CSMD1
KIF3A	1.393182628	0.66177234	12.45501538	1.38836778122233e-24	6.2363299610917e-23	45.25876342	Up	KIF3A
TRIM47	-1.390785877	-1.678945225	-14.76293413	1.48010367803458e-30	1.91670728831245e-28	58.8968097	Down	TRIM47
SH2D2A	1.387894326	1.608423704	14.65107882	2.85824999540281e-30	3.40605485475311e-28	58.24423374	Up	SH2D2A
FAIM2	-1.387088282	-0.808947306	-15.00609408	3.55309441570521e-31	5.50285497632344e-29	60.31164207	Down	FAIM2
SOCS2	1.384978734	-2.87835979	12.64962461	4.30889008267792e-25	2.10738742596235e-23	46.41911126	Up	SOCS2
SAMSN1	1.38476393	0.496167996	10.29050673	6.19964227129199e-19	1.11728825805539e-17	32.36420873	Up	SAMSN1
NYNRIN	1.382781486	0.122892277	7.310300873	1.72788570406002e-11	9.68345444702764e-11	15.43222711	Up	NYNRIN
CMC1	1.374253247	-0.222257432	10.49485771	1.82796901615784e-19	3.55271154669735e-18	33.57384285	Up	CMC1
GDNF	-1.37293292	-2.388334562	-14.89400551	6.85455720500489e-31	9.43644041889006e-29	59.66010785	Down	GDNF
IL17REL	-1.372826241	-0.224901641	-15.98479861	1.2045874609819e-33	3.25632843088707e-31	65.94920651	Down	IL17REL
FAM189A2	-1.370416317	-2.236410116	-13.22330746	1.38007344660817e-26	8.65777721694951e-25	49.83194973	Down	FAM189A2
TFDP3	1.368865069	-0.878230344	8.554679524	1.64986454476138e-14	1.39932607253349e-13	22.28629279	Up	TFDP3
ZAN	-1.366550827	0.25888176	-15.98784227	1.18364798839262e-33	3.25632843088707e-31	65.96658675	Down	ZAN
RBM20	1.364881532	1.855777179	7.580344942	3.95620592360065e-12	2.41663392243609e-11	16.88282489	Up	RBM20
SLC22A8	-1.364361606	-3.035354594	-13.20229078	1.56509271377974e-26	9.7363173508273e-25	49.7071728	Down	SLC22A8
RORB	1.36387046	-1.213768387	8.808755619	3.8186754118196e-15	3.59342190018568e-14	23.73169808	Up	RORB
RGS9	1.35210677	-2.133528447	10.28026896	6.5902873964917e-19	1.18053485555468e-17	32.30369334	Up	RGS9
FBXW9	-1.35127463	-3.758846493	-10.95070507	1.18820956745809e-20	2.8559931421107e-19	36.28196689	Down	FBXW9
PDE6H	1.347563259	-3.003440181	7.170502232	3.67380085663646e-11	1.966237261932e-10	14.69060252	Up	PDE6H
CCDC8	-1.344625463	-1.390156352	-16.01710628	1.00004665558967e-33	3.06028864294574e-31	66.13364315	Down	CCDC8
USP24	1.343499859	-0.455559999	12.08493296	1.2878624588197e-23	4.8722491190156e-22	43.04992267	Up	USP24
SPON2	1.342583881	1.768496385	10.03171283	2.89770048691071e-18	4.62760589037469e-17	30.83730621	Up	SPON2
UMODL1	-1.340231923	-3.095303672	-10.47149356	2.10220111402611e-19	4.053894444013e-18	33.43538398	Down	UMODL1
SEMA5B	-1.336902595	-2.001505336	-13.16450612	1.96242946925998e-26	1.19579513725235e-24	49.48278967	Down	SEMA5B
FFAR3	-1.33599649	-2.397665182	-14.75004347	1.5966370928683e-30	2.04644830144533e-28	58.82165914	Down	FFAR3
HNRNPA0	1.333503502	-2.0453248	9.705180234	2.00972292411127e-17	2.75650926528473e-16	28.92033212	Up	HNRNPA0
S1PR1	1.332986811	2.593624451	10.17702773	1.21988638993102e-18	2.07757970738767e-17	31.69393177	Up	S1PR1
IDI1	1.332572547	2.081785777	13.21918056	1.41458914030036e-26	8.83702157058222e-25	49.80744983	Up	IDI1
KLF3	1.330423253	0.697657251	12.2782053	4.02284177262474e-24	1.66606160098565e-22	44.20375701	Up	KLF3
MAN1A1	1.323745067	-0.914123371	9.60794809	3.56957114907608e-17	4.70917336685564e-16	28.35189495	Up	MAN1A1
PDCL	1.32357972	-2.87347059	12.75176921	2.33272039463922e-25	1.19948252261085e-23	47.02769399	Up	PDCL
PDE4D	1.322932537	1.86288041	9.828785975	9.66756132052051e-18	1.41752763031064e-16	29.6445968	Up	PDE4D
CXCL2	1.318171067	1.464638968	4.864410197	2.98950167076873e-06	8.36587819329747e-06	3.658724644	Up	CXCL2
INMT	-1.317829817	-1.693237174	-10.1513728	1.42138591608214e-18	2.38523316030579e-17	31.54255418	Down	INMT
CCNDBP1	1.31534533	1.316834495	8.677086016	8.16449211302003e-15	7.27319764747644e-14	22.98103212	Up	CCNDBP1
TBC1D23	1.311270919	-1.590896934	8.633392747	1.04985670777361e-14	9.23079215326908e-14	22.7326902	Up	TBC1D23
RGS22	-1.310271732	-2.317126428	-12.06590411	1.44422560175009e-23	5.38955315028467e-22	42.93629707	Down	RGS22
RNF125	1.306399757	0.283707093	14.34822515	1.70684723633005e-29	1.75016584205208e-27	56.47210905	Up	RNF125
PTPRS	-1.305526152	-1.242203987	-13.19390497	1.64567325978477e-26	1.01949458443667e-24	49.65737991	Down	PTPRS
PLK2	1.299667431	-2.504337496	8.651765562	9.44563025588092e-15	8.35440991341091e-14	22.83706969	Up	PLK2
EPHA8	-1.298882969	-4.039472203	-10.66027715	6.78815379746369e-20	1.4235017018433e-18	34.55518636	Down	EPHA8
CRIM1	1.297023922	-3.867710366	9.69448094	2.14097663613212e-17	2.92305239908286e-16	28.8577249	Up	CRIM1
PZP	1.296764405	-0.815303967	6.048673035	1.21096127548922e-08	4.6177410217937e-08	9.008836482	Up	PZP
MTRNR2L8	1.294939583	6.1829114	3.314555821	0.00116288	0.00228419	-2.009916446	Up	MTRNR2L8
LHFPL3	-1.293400156	-2.233940912	-11.76424662	8.88581144947048e-23	2.93587210290505e-21	41.13480937	Down	LHFPL3
TOX	1.292342818	-1.832342021	10.59613354	9.96914837302536e-20	2.03042873986495e-18	34.1744474	Up	TOX
ZNF728	1.286325942	3.011595291	6.47234026	1.4362216090619e-09	6.10979767769165e-09	11.09369241	Up	ZNF728
PPIAL4G	-1.284915865	3.837657225	-14.88461468	7.24285987301304e-31	9.87952665981265e-29	59.60547067	Down	PPIAL4G
ITPR3	1.283839303	2.36263203	11.57688666	2.74653003349517e-22	8.28304432819599e-21	40.01602614	Up	ITPR3
RASAL1	-1.282435119	-3.377321861	-11.65653162	1.70005783395013e-22	5.26592914066054e-21	40.49157294	Down	RASAL1
OR8U1	-1.282218726	-3.603961631	-10.11813914	1.73253330945663e-18	2.86532872580658e-17	31.34654727	Down	OR8U1
PIK3R1	1.280350439	-0.250468899	12.81787657	1.56844243171742e-25	8.35828031353926e-24	47.42137654	Up	PIK3R1
STAG1	1.280286988	-2.852750389	11.82978329	5.9876639781363e-23	2.01869814120024e-21	41.5261996	Up	STAG1
AIF1L	-1.278318654	-1.545397783	-15.56161921	1.3922788288973e-32	3.00005820696306e-30	63.52330899	Down	AIF1L
CAPN13	-1.276907842	-3.195686053	-10.53260567	1.4583397610028e-19	2.87949476315931e-18	33.79762234	Down	CAPN13
TMEM144	-1.274402952	-2.276495917	-8.391360794	4.19802611423567e-14	3.3485113876854e-13	21.36430406	Down	TMEM144
BEST3	-1.272730298	-1.063024095	-16.10440201	6.05182860017586e-34	1.95605625276988e-31	66.63143583	Down	BEST3
KLC3	-1.272729444	-3.678752549	-10.66917166	6.43575622560719e-20	1.35918783469215e-18	34.6080016	Down	KLC3
TJP3	1.270200707	1.367603529	7.694113005	2.11243641915718e-12	1.34335777074547e-11	17.5006754	Up	TJP3
AMPH	-1.269765948	-2.45112367	-7.128321379	4.60703594724005e-11	2.42812514936424e-10	14.46814602	Down	AMPH
TSPAN9	-1.267020254	0.261949669	-7.783513828	1.28694676006983e-12	8.45529139581006e-12	17.98884456	Down	TSPAN9
KIR3DL1	1.265446845	4.382711731	9.060360439	8.86345392263474e-16	9.26084560237058e-15	25.17511462	Up	KIR3DL1
JAKMIP2	1.264969879	1.167467824	10.80122299	2.91515929117939e-20	6.6229324460547e-19	35.39265119	Up	JAKMIP2
TGFA	-1.263464886	0.300033166	-16.21951881	3.12442074068047e-34	1.13302164810823e-31	67.28661894	Down	TGFA
DUX4	-1.262016753	-0.79043688	-19.61527208	2.11297231435892e-42	3.14156723698884e-38	85.90843718	Down	DUX4
PTGER1	-1.261770628	-2.494678262	-13.74438896	6.14590613467447e-28	4.78415352933717e-26	52.91795597	Down	PTGER1
DTHD1	1.261033904	0.939704389	10.50556225	1.71455269430884e-19	3.35420650776103e-18	33.6372921	Up	DTHD1
GLI2	-1.260169143	-3.342751511	-10.77300194	3.45301277135523e-20	7.7086177003768e-19	35.22488068	Down	GLI2
CERKL	1.259583189	-0.773334487	7.560685822	4.40762246657072e-12	2.67698246866722e-11	16.77645303	Up	CERKL
SAP30BP	1.258119489	0.325921039	9.233261307	3.22947846628933e-16	3.62110752916966e-15	26.1733054	Up	SAP30BP
WEE1	1.257573226	-4.125867746	9.617876979	3.36637496128877e-17	4.45692457029755e-16	28.40988678	Up	WEE1
GCLM	-1.256857424	4.08694496	-18.01985635	1.22607638211466e-38	1.51910863744007e-35	77.33570425	Down	GCLM
TGFBR3	1.256455971	2.840174795	12.39911197	1.94336570369125e-24	8.5738757514782e-23	44.92526416	Up	TGFBR3
C1orf21	1.255906402	2.517526747	11.74243079	1.01336404902973e-22	3.29551686124583e-21	41.00452698	Up	C1orf21
OR2AG1	-1.255111758	-2.419480049	-12.2481978	4.81919465058747e-24	1.97387840399268e-22	44.02464697	Down	OR2AG1
RORA	1.25366	2.748951487	12.23927275	5.0851817405863e-24	2.07141046901471e-22	43.97137195	Up	RORA
SENP6	1.253142442	-2.119985628	10.34494914	4.47905607785546e-19	8.23984117514103e-18	32.68616081	Up	SENP6
FNTA	1.2529631	0.584146881	9.272263384	2.57013028866567e-16	2.93224969815925e-15	26.39912952	Up	FNTA
S1PR5	1.25216751	1.12281983	11.50199836	4.31160632684954e-22	1.25696005622743e-20	39.56895432	Up	S1PR5
LCN8	-1.249688792	-0.005306461	-17.11700685	1.89648967533445e-36	1.48405307857224e-33	72.34383768	Down	LCN8
KLKB1	-1.248021319	0.393127954	-16.81944956	1.01996506489231e-35	6.31868357700784e-33	70.67733966	Down	KLKB1
CXCL3	1.246882295	-3.519911875	4.705330559	5.91549836314845e-06	1.58757454265869e-05	3.001263381	Up	CXCL3
TMCC3	1.246554359	-0.599434921	10.31320633	5.41394336294415e-19	9.81640364881142e-18	32.49841665	Up	TMCC3
GZMB	1.243667486	4.349650151	10.21537761	9.70575054062617e-19	1.68522519989059e-17	31.92032566	Up	GZMB
PNPLA5	-1.243101425	-3.227766946	-10.1807561	1.19307764197803e-18	2.03658764419396e-17	31.71593605	Down	PNPLA5
KCNJ16	-1.243045531	-3.625990146	-11.06794713	5.87373876445888e-21	1.48269521137478e-19	36.98017495	Down	KCNJ16
OR1J1	-1.240397822	-2.270738808	-15.52148515	1.75766390701401e-32	3.62957596798394e-30	63.29228811	Down	OR1J1
GPR31	-1.240396088	-2.749559521	-13.25516461	1.14051326656998e-26	7.24664583220616e-25	50.02104514	Down	GPR31
SMAD7	1.240390735	-0.457936559	10.83613079	2.36417686562694e-20	5.42447247502181e-19	35.60023092	Up	SMAD7
EGFL7	-1.23995844	-2.149442531	-15.6021998	1.10017264080761e-32	2.44139803336233e-30	63.75673577	Down	EGFL7
OR5H1	-1.238175219	-3.548254697	-8.476219879	2.58582402066017e-14	2.12526431946796e-13	21.84263548	Down	OR5H1
ZDHHC6	1.235957403	-0.9904984	8.798565649	4.05043865283075e-15	3.79231246160501e-14	23.67348392	Up	ZDHHC6
METTL7B	-1.234915072	-1.643555971	-9.745580959	1.58247439127124e-17	2.21964426881328e-16	29.15686226	Down	METTL7B
HSD3B1	-1.233123379	-1.392231369	-15.52907723	1.68184095802442e-32	3.52191709350803e-30	63.33600224	Down	HSD3B1
LGR6	1.23176452	-1.250003936	8.686517225	7.73281066531506e-15	6.91765517279809e-14	23.03468733	Up	LGR6
TMPRSS11E	-1.23174378	-2.386182139	-12.29612438	3.61155998786662e-24	1.52115223511617e-22	44.31070594	Down	TMPRSS11E
ZFP1	1.230235625	-2.789760428	10.68570065	5.82867992158968e-20	1.24691817372943e-18	34.70616265	Up	ZFP1
TRIM10	-1.227124216	-2.556414746	-13.31647167	7.90345624059748e-27	5.22260388378682e-25	50.38480233	Down	TRIM10
IGFBP3	1.225478745	-2.301222442	8.06482421	2.66935917523556e-13	1.91267625144107e-12	19.53932926	Up	IGFBP3
RHPN2	-1.225107734	0.421195485	-18.96005363	7.14449627066817e-41	2.65560926380736e-37	82.42691126	Down	RHPN2
IER3	1.224301157	-0.523807624	5.675971657	7.39735507386644e-08	2.55413950024954e-07	7.244419716	Up	IER3
AGPAT4	1.224053749	1.972247777	13.46645349	3.22488746525152e-27	2.24054330997008e-25	51.27385753	Up	AGPAT4
TRIAP1	1.223661903	-1.622070777	8.378797139	4.50968427637884e-14	3.57790746110996e-13	21.2936223	Up	TRIAP1
JMY	1.223328211	-0.149840534	11.64210386	1.85439711351389e-22	5.7083180711645e-21	40.40542218	Up	JMY
ZBTB11	1.223074169	-1.370762214	10.87168034	1.90985366427407e-20	4.42990706402916e-19	35.81168988	Up	ZBTB11
ENPP5	1.222975349	-1.905716483	9.166015434	4.78521213142117e-16	5.18183058776183e-15	25.78450677	Up	ENPP5
RASEF	-1.22118578	-3.636125804	-8.092408543	2.28537447991971e-13	1.65508756782495e-12	19.69248685	Down	RASEF
JPH3	1.219328122	6.383201079	5.601200531	1.05511334516444e-07	3.56389944817153e-07	6.898869946	Up	JPH3
KIR2DL4	1.219282778	3.94027106	8.765553718	4.90169766415046e-15	4.54071282682798e-14	23.48502668	Up	KIR2DL4
EGR3	1.217130119	-1.259184982	5.441012674	2.23683428377793e-07	7.23298219469557e-07	6.168510486	Up	EGR3
KCNK9	-1.215797612	-1.960401061	-15.58395671	1.22299781543028e-32	2.67404875291433e-30	63.6518188	Down	KCNK9
KCNJ11	-1.215672673	-3.095123168	-10.25530528	7.64889953577606e-19	1.34425340777681e-17	32.15616969	Down	KCNJ11
BRS3	-1.215571505	-3.45151497	-8.903751425	2.20278844106383e-15	2.17326201338666e-14	24.27533406	Down	BRS3
ZNF354A	1.213654159	-2.44498779	7.837253082	9.54421053647082e-13	6.39492213863218e-12	18.28337595	Up	ZNF354A
POLR3F	1.212731892	-1.693403595	11.69852863	1.32010397995166e-22	4.15832753684772e-21	40.74235488	Up	POLR3F
CTCF	1.212538544	-1.244721258	10.19203169	1.1155253384805e-18	1.90858811651646e-17	31.78249037	Up	CTCF
OR3A3	-1.210682528	-3.715856444	-9.548844577	5.05854361447365e-17	6.50046901123545e-16	28.00695129	Down	OR3A3
DEFB4A	-1.210071147	-3.26252469	-11.26993546	1.74305682307963e-21	4.6444030189154e-20	38.1842438	Down	DEFB4A
HELT	-1.208067126	-3.325561007	-11.51657329	3.949332085088e-22	1.15815916057373e-20	39.65595789	Down	HELT
ODF4	-1.202731724	-1.934197117	-14.61925111	3.44753679223113e-30	4.03606118321988e-28	58.05835234	Down	ODF4
CLEC2L	-1.199505873	-3.346442952	-10.38103139	3.61048695282657e-19	6.76932156552653e-18	32.89966724	Down	CLEC2L
STXBP5	1.197822293	-1.949466107	8.360593244	5.0024561237168e-14	3.94361175224928e-13	21.19127267	Up	STXBP5
CDC42SE2	1.197031991	2.858983651	8.839018359	3.20529991276859e-15	3.06472019955263e-14	23.90470145	Up	CDC42SE2
PARP2	1.196622273	-3.483439867	11.65349047	1.73148423648551e-22	5.34101818009679e-21	40.47341355	Up	PARP2
ZNF430	1.196308538	4.041825097	8.101048445	2.17678046689233e-13	1.58106360438471e-12	19.74049817	Up	ZNF430
SPTBN4	-1.194252079	-2.438817953	-14.23456755	3.34401577064907e-29	3.18710426141092e-27	55.80516055	Down	SPTBN4
ZBED6	1.191983881	0.335091758	9.702447248	2.04246686656711e-17	2.79883846747648e-16	28.90433866	Up	ZBED6
TNFAIP3	1.191080241	3.026448827	7.152159311	4.05411956169217e-11	2.15813281930681e-10	14.59378838	Up	TNFAIP3
MYBL1	1.18998943	3.841488772	14.43915541	9.97330452835911e-30	1.05165313282017e-27	57.00496369	Up	MYBL1
CRYBB3	-1.18947441	-1.360673198	-10.22681648	9.06573655396001e-19	1.58018020028461e-17	31.98787857	Down	CRYBB3
ASGR1	-1.185766257	0.253059676	-11.546099	3.30602704024114e-22	9.79163546500104e-21	39.83221866	Down	ASGR1
CDH5	-1.184804549	-1.554544626	-9.724267832	1.79516890941443e-17	2.48371075098716e-16	29.03205808	Down	CDH5
TPSD1	-1.180244788	-1.980241299	-16.33478191	1.61400401095479e-34	7.05794459849288e-32	67.94118725	Down	TPSD1
CRBN	1.180228705	2.574725395	8.558240494	1.61650992405531e-14	1.37260248719899e-13	22.30645978	Up	CRBN
RNF207	-1.17944538	-2.39403379	-14.25481322	2.9662670185764e-29	2.88251359687542e-27	55.92403596	Down	RNF207
WDR47	1.178727566	-4.122962496	10.68796384	5.75013467229365e-20	1.23188764132078e-18	34.71960437	Up	WDR47
HRC	-1.177839623	-1.60484972	-12.81603861	1.58584466259533e-25	8.42083515838118e-24	47.41043324	Down	HRC
PCDHB8	-1.177169942	-2.435342775	-15.07320396	2.39873899561367e-31	3.91917048206417e-29	60.70118162	Down	PCDHB8
OTP	-1.176187251	-3.647698704	-9.76135891	1.44137763398881e-17	2.04656734917994e-16	29.24928847	Down	OTP
SPACA5	-1.176181879	-1.553204817	-14.97288139	4.31632309602959e-31	6.48233250421899e-29	60.11870617	Down	SPACA5
PSG1	-1.17465633	-2.666033131	-6.991416612	9.56553714126534e-11	4.80479536444491e-10	13.75045274	Down	PSG1
PAQR6	-1.174275437	-0.005456508	-10.86657859	1.96925606827013e-20	4.55348354946193e-19	35.78133935	Down	PAQR6
INSRR	1.172831607	-4.284907376	9.262458585	2.72205250278132e-16	3.08942569552311e-15	26.34233719	Up	INSRR
KRTAP4-8	-1.172054452	0.416524113	-14.92439669	5.73530726424222e-31	8.19928350045706e-29	59.83687393	Down	KRTAP4-8
ZNF571	1.168866944	-1.64752659	9.198097555	3.967036694733e-16	4.34009577463504e-15	25.9699082	Up	ZNF571
LELP1	-1.168744313	-2.192908427	-10.35389962	4.24587270228848e-19	7.84475801375789e-18	32.73911327	Down	LELP1
PRAMEF12	-1.166135777	-1.284934133	-15.03222952	3.048860110575e-31	4.82238852383288e-29	60.46339456	Down	PRAMEF12
HBQ1	-1.165987826	0.675553033	-6.873218038	1.78808740499439e-10	8.65124749022341e-10	13.1363028	Down	HBQ1
RNASE11	-1.16506235	-3.898098963	-9.900317309	6.3251439114159e-18	9.50882099847639e-17	30.06452557	Down	RNASE11
SRCIN1	-1.165012903	-1.327382418	-15.61286035	1.03420690610844e-32	2.36562896615696e-30	63.81802959	Down	SRCIN1
OLIG1	-1.162634076	-1.567128311	-9.700489754	2.06624594942092e-17	2.82595171955866e-16	28.89288394	Down	OLIG1
ZNF83	1.161134728	-1.7727196	7.874330199	7.76208744173472e-13	5.25531494005974e-12	18.48705388	Up	ZNF83
ADD3	1.159701761	0.745038946	10.46945852	2.12794820916394e-19	4.09822978935873e-18	33.42332585	Up	ADD3
MOS	-1.159107403	-2.237344993	-12.98295892	5.82491441359415e-26	3.28048589020143e-24	48.40375639	Down	MOS
CRTAC1	-1.159000884	-3.740363455	-11.00092785	8.78716048902048e-21	2.16662524296445e-19	36.58098795	Down	CRTAC1
AFAP1L1	-1.158881305	-3.731645743	-8.594413299	1.31345316867392e-14	1.13735711775445e-13	22.51146958	Down	AFAP1L1
IL20	-1.157365373	-2.771793075	-9.382118262	1.34928418905169e-16	1.61133793757594e-15	27.03642867	Down	IL20
FCGR3A	1.156506162	2.061194984	9.227224281	3.34560876728372e-16	3.73442275915724e-15	26.13837174	Up	FCGR3A
DEFB107A	-1.156038145	-2.504980208	-8.569464704	1.51569959709058e-14	1.29365221639166e-13	22.37004379	Down	DEFB107A
BPIFA1	-1.154732588	-1.519224053	-12.41840444	1.73040762277518e-24	7.67991060758849e-23	45.04036395	Down	BPIFA1
MAP4K5	1.153018092	-0.766819301	9.772529254	1.34913692690899e-17	1.92874690666182e-16	29.31474126	Up	MAP4K5
CAPZA3	-1.152076022	-3.694233752	-7.744065557	1.60193316266036e-12	1.03689779113775e-11	17.77315666	Down	CAPZA3
NCAM1	1.150743198	-2.974207123	8.479797309	2.53345262624278e-14	2.08567960393011e-13	21.8628355	Up	NCAM1
MUC2	-1.149225719	-0.300907398	-18.30248637	2.5813472021994e-39	4.89419428225354e-36	78.87783772	Down	MUC2
TOPORS	1.149078272	0.351663335	13.44236048	3.724049842956e-27	2.55157479562533e-25	51.13112346	Up	TOPORS
HOGA1	-1.147173445	-1.78335715	-12.25130149	4.7299973217294e-24	1.94269613755449e-22	44.04317308	Down	HOGA1
BAG2	1.145555021	-1.977345918	11.87951265	4.43782120336969e-23	1.53940294071284e-21	41.82319221	Up	BAG2
KRTAP6-1	-1.144349417	-2.612234267	-12.20294415	6.3282470285097e-24	2.52925744139468e-22	43.75450839	Down	KRTAP6-1
CEP78	1.143673187	2.798045079	13.04940164	3.91101971398678e-26	2.28933232706911e-24	48.79883209	Up	CEP78
TBX2	-1.143476431	-2.174661031	-9.358549912	1.54954604500295e-16	1.83570135438038e-15	26.89955184	Down	TBX2
VIPR2	-1.142535581	-1.338361501	-12.72785408	2.69305456119949e-25	1.36656434184007e-23	46.88523714	Down	VIPR2
KRTAP10-5	-1.142226137	-2.050989643	-13.28536902	9.51951825369537e-27	6.18061997362196e-25	50.20028309	Down	KRTAP10-5
CLEC4G	-1.142182716	-0.062915509	-13.95970821	1.70732596467339e-28	1.45054413958651e-26	54.18828077	Down	CLEC4G
THAP6	1.141349757	-1.632160126	9.24567773	3.0030976827775e-16	3.39028522001031e-15	26.24517169	Up	THAP6
CPNE6	-1.14099304	-2.531597192	-10.28957995	6.23403309472315e-19	1.12212595705017e-17	32.35873022	Down	CPNE6
GPN1	1.138970953	-0.345710482	13.46835543	3.18846209414221e-27	2.2256363575449e-25	51.28512377	Up	GPN1
DNAJC8	1.138388314	-3.622531388	7.561467377	4.38873918331985e-12	2.66660294963627e-11	16.78067964	Up	DNAJC8
GAS2L2	-1.137157935	0.686375991	-13.26558509	1.07157037297474e-26	6.92700361103846e-25	50.08288722	Down	GAS2L2
G0S2	1.137122242	2.025288316	3.139823886	0.002053842	0.003889508	-2.53675202	Up	G0S2
LRRN2	-1.136739259	0.883575302	-12.31795396	3.16693283805226e-24	1.34148026883649e-22	44.4409868	Down	LRRN2
CXCL1	1.136710652	-0.190450577	4.724530489	5.45206349769269e-06	1.47036604541438e-05	3.079773161	Up	CXCL1
CAB39L	1.136663358	-1.26959354	8.465664699	2.74669775335479e-14	2.25002215960766e-13	21.78305173	Up	CAB39L
ANGPTL2	1.134830656	2.328123171	6.334939748	2.89126475790389e-09	1.19210550251012e-08	10.40882595	Up	ANGPTL2
GRIN3B	1.134376635	-0.446248308	15.06558889	2.50804317743513e-31	4.05321586544625e-29	60.65700079	Up	GRIN3B
BHLHA9	-1.132665576	0.047238065	-16.16176964	4.35238552386227e-34	1.47071063565419e-31	66.95812106	Down	BHLHA9
TOR1AIP1	1.13171193	-0.261853233	10.24321237	8.2211148661767e-19	1.43801806859194e-17	32.0847251	Up	TOR1AIP1
MXRA5	-1.130504703	-2.825638417	-10.37637416	3.712375823244e-19	6.93412107286329e-18	32.87210373	Down	MXRA5
FCRL6	1.13009043	3.024397712	8.834238943	3.29520976949926e-15	3.14461995204846e-14	23.87736746	Up	FCRL6
SHROOM4	-1.12892033	0.113832991	-17.98497093	1.48707134660411e-38	1.70075206010076e-35	77.14466853	Down	SHROOM4
IL17B	-1.128277904	-2.461376143	-12.61377169	5.34494954240682e-25	2.56350676762918e-23	46.20541973	Down	IL17B
SPDYE4	-1.127302079	-2.211467236	-15.85389893	2.56311379596984e-33	6.35139598641327e-31	65.20080209	Down	SPDYE4
RNMT	1.127149276	-0.228037762	9.241332816	3.0804593328181e-16	3.46971737578329e-15	26.22002059	Up	RNMT
MYBPH	-1.12603477	-1.8896645	-12.34696291	2.65965153536358e-24	1.14952613452865e-22	44.61410097	Down	MYBPH
PKMYT1	-1.125338836	0.676024699	-16.63508817	2.90708849230454e-35	1.54366398941371e-32	69.63967238	Down	PKMYT1
TNFSF9	1.125266671	-1.823339242	7.574093952	4.09453865365367e-12	2.49805501446544e-11	16.84898923	Up	TNFSF9
HBM	-1.124003721	0.783720065	-16.00529344	1.07044592389805e-33	3.06065192240696e-31	66.06621943	Down	HBM
FRG2C	-1.123719039	-4.162281426	-7.752221055	1.53109384561454e-12	9.95378368893612e-12	17.81771144	Down	FRG2C
EXOSC10	1.123063783	-0.518053649	12.55278121	7.71208027143713e-25	3.63001725541158e-23	45.84181646	Up	EXOSC10
RC3H1	1.12266885	2.898603713	7.195145461	3.21784699971437e-11	1.73469721507445e-10	14.82085234	Up	RC3H1
JAKMIP3	-1.119312458	-1.974641731	-8.219334226	1.11580678126979e-13	8.4084212995029e-13	20.39967037	Down	JAKMIP3
PKD2L1	-1.116996442	-0.39644993	-15.10510275	1.99041837831074e-31	3.32511690435101e-29	60.88619229	Down	PKD2L1
CDK5RAP1	1.1162482	0.632458312	8.31631296	6.43582336117198e-14	4.99414518444181e-13	20.94262799	Up	CDK5RAP1
PHF21A	-1.114567483	3.273166715	-16.36117273	1.38774995225389e-34	6.25244433033661e-32	68.09085258	Down	PHF21A
TBC1D26	-1.113958044	-1.096949965	-14.37396993	1.465874486969e-29	1.51351540779549e-27	56.62304098	Down	TBC1D26
CXCL12	-1.113934963	-0.092307655	-16.52337167	5.49409033532026e-35	2.72287117018472e-32	69.00900203	Down	CXCL12
LMAN1L	-1.113898558	-2.137945419	-14.67403415	2.49694019890819e-30	3.06814106424521e-28	58.37824502	Down	LMAN1L
TSPO2	-1.113068142	-0.288070305	-15.05076832	2.73529893080219e-31	4.37294887130828e-29	60.57099999	Down	TSPO2
SMC5	1.113004641	0.670148243	10.55569753	1.27005333475512e-19	2.53465140686431e-18	33.93456436	Up	SMC5
ATIC	1.112982072	-0.708168865	9.49406993	6.98517495838952e-17	8.77900095362091e-16	27.68768367	Up	ATIC
G3BP2	1.112032208	-0.059749799	8.870203507	2.67567399798123e-15	2.60182609561706e-14	24.08315719	Up	G3BP2
ZNF595	1.111836261	2.655410947	7.782597383	1.29351535664127e-12	8.49094318876043e-12	17.98382878	Up	ZNF595
TM6SF2	-1.110439144	-3.04581232	-9.500174674	6.7385314819226e-17	8.48336037876589e-16	27.72324669	Down	TM6SF2
KLHDC2	1.110140674	-0.47785025	8.847993461	3.04300389859182e-15	2.92269909329865e-14	23.95604257	Up	KLHDC2
BRF2	1.107567684	-3.575258572	13.15053183	2.1337325537129e-26	1.28438605702847e-24	49.39978639	Up	BRF2
RALGAPB	1.106037372	0.886228298	9.408035734	1.15870822198123e-16	1.40290503619031e-15	27.18704092	Up	RALGAPB
SULT6B1	-1.104696143	-3.677092253	-4.804662718	3.86964630672914e-06	1.0636698333971e-05	3.409943535	Down	SULT6B1
CEND1	-1.104487035	0.383469426	-14.06196466	9.30300313349666e-29	8.38285155083808e-27	54.79045195	Down	CEND1
CX3CL1	-1.103451918	-1.533771316	-14.00416178	1.3111208242198e-28	1.13335723340117e-26	54.45015131	Down	CX3CL1
GRIP2	-1.103062134	-1.828378058	-9.053055275	9.24877415121193e-16	9.64311178683162e-15	25.13304894	Down	GRIP2
OR10AD1	-1.102464545	0.145175036	-16.30505987	1.91344884393636e-34	7.90254372545716e-32	67.77253812	Down	OR10AD1
SFR1	1.100652083	-0.047447351	8.767878368	4.83632585563128e-15	4.4829484302697e-14	23.49829069	Up	SFR1
CCL3L3	1.099897846	2.7042633	2.997377985	0.003211256	0.005871966	-2.947827114	Up	CCL3L3
C20orf144	-1.098998923	-0.32311022	-13.02379023	4.56000636098749e-26	2.64836619434227e-24	48.64656641	Down	C20orf144
WDR90	-1.098678697	-0.71933913	-14.2685498	2.73461891812661e-29	2.74821864912743e-27	56.00467445	Down	WDR90
MAPK1IP1L	1.096274658	0.60640783	10.27172125	6.93519273432687e-19	1.23784448468154e-17	32.25317451	Up	MAPK1IP1L
NUCKS1	1.096185989	0.677026977	12.18715683	6.95921844449358e-24	2.73007018028313e-22	43.6602601	Up	NUCKS1
ADCY2	-1.094388452	-3.732284721	-8.694365607	7.39093509481257e-15	6.6403730766751e-14	23.07935122	Down	ADCY2
SNIP1	1.094192983	-2.608809788	9.996237723	3.5781167369737e-18	5.60584190150948e-17	30.62849103	Up	SNIP1
MYBPC3	-1.093359725	-1.847385275	-16.41482916	1.02106047741049e-34	4.74410224316849e-32	68.3949066	Down	MYBPC3
GPX3	1.093099979	3.530684198	10.66414968	6.63241745351627e-20	1.39280766523842e-18	34.5781807	Up	GPX3
IGFALS	-1.090998264	-1.795622832	-14.65076251	2.863578536751e-30	3.40605485475311e-28	58.2423868	Down	IGFALS
CD80	1.089293192	-3.787452119	6.534258186	1.04522600304248e-09	4.52545725487351e-09	11.40494087	Up	CD80
PRMT5	-1.088880393	1.511844587	-16.72823286	1.71173489988905e-35	9.78849018905785e-33	70.16441772	Down	PRMT5
GPIHBP1	1.088353103	-0.534076167	7.394561491	1.09337693645882e-11	6.28385322430216e-11	15.88236116	Up	GPIHBP1
GNG2	1.088222733	2.251382832	16.17887378	3.94524384054701e-34	1.39661631955364e-31	67.05545326	Up	GNG2
CALHM3	-1.088066281	-2.724214195	-9.752364462	1.52019896231654e-17	2.14037103898885e-16	29.19659599	Down	CALHM3
SSTR4	-1.086680686	-3.737120531	-9.534185721	5.51504617353471e-17	7.05053366363835e-16	27.92146918	Down	SSTR4
MAP2K4	1.085861432	1.025655948	8.232881313	1.0333802301512e-13	7.81898079485395e-13	20.47538249	Up	MAP2K4
ADAMTS2	-1.085464509	-2.260580229	-15.12370686	1.78525187438514e-31	3.05093389291475e-29	60.99405111	Down	ADAMTS2
ERCC5	1.085408837	1.97717658	9.191187168	4.13059610807108e-16	4.50247088964816e-15	25.92995946	Up	ERCC5
RAB2A	1.084965357	2.092700729	7.876191414	7.68189811802226e-13	5.20576395709913e-12	18.49728816	Up	RAB2A
DNAJC27	1.084658208	-1.028001961	8.660130505	9.00169421440547e-15	7.99505314096658e-14	22.88461525	Up	DNAJC27
NCAPD3	1.084495054	-2.385183175	12.48048387	1.19118246849635e-24	5.38313098528991e-23	45.41067487	Up	NCAPD3
AQP8	-1.083804424	-2.256007381	-14.14929233	5.54223232079906e-29	5.11813106494661e-27	55.30411495	Down	AQP8
RXFP2	-1.083234933	-3.517160929	-7.77471646	1.35139094413203e-12	8.84741548100176e-12	17.94070566	Down	RXFP2
DDX23	1.082378409	-1.777159044	11.75815227	9.21805847204057e-23	3.02547667466444e-21	41.09841415	Up	DDX23
AGAP1	1.081273849	1.114699706	10.14808956	1.44946255508344e-18	2.42960645648034e-17	31.52318562	Up	AGAP1
ZFX	1.081057279	-0.721770216	10.60637393	9.37602387201748e-20	1.92811511658584e-18	34.2352143	Up	ZFX
CYTL1	-1.080977458	-2.077877623	-9.656942011	2.67280069333758e-17	3.58981036210869e-16	28.63817554	Down	CYTL1
RARB	1.080167948	-3.515724716	7.243300474	2.48233761139465e-11	1.35938842011844e-10	15.07597043	Up	RARB
CRH	-1.07856989	-4.253630928	-8.261850346	8.76857940468009e-14	6.6788544359008e-13	20.63743238	Down	CRH
SYCE3	-1.078107932	0.759246284	-13.54873345	1.97322664208507e-27	1.41729148379327e-25	51.7610583	Down	SYCE3
G2E3	1.077902395	0.15427132	11.34091217	1.13712335698576e-21	3.1448864285946e-20	38.60762997	Up	G2E3
OR2AG2	-1.077412937	-2.818582484	-9.305336092	2.11729290725684e-16	2.449798517128e-15	26.5908044	Down	OR2AG2
GPRIN2	-1.077395216	-2.353526268	-11.23328598	2.17309271220208e-21	5.74902890480794e-20	37.96567761	Down	GPRIN2
PROM1	-1.077005237	-4.182642574	-8.690255699	7.56804502509217e-15	6.77841526705243e-14	23.05596086	Down	PROM1
PCSK1N	-1.075716046	3.418179611	-12.59763574	5.889318652027e-25	2.81551092341921e-23	46.10923332	Down	PCSK1N
MAL	1.075686616	0.548674711	7.63244283	2.96955515379629e-12	1.84656403290018e-11	17.16528045	Up	MAL
B3GNT3	-1.075026224	-3.178993062	-10.82445232	2.53583507624045e-20	5.7826374100526e-19	35.53077781	Down	B3GNT3
OR10H1	-1.074596433	-2.141962474	-13.15358918	2.09501789233165e-26	1.2662083749263e-24	49.41794695	Down	OR10H1
PAPSS2	1.074480529	-3.518819701	8.496400429	2.30386168562712e-14	1.9061666968227e-13	21.95662176	Up	PAPSS2
KIR3DL2	1.073980051	2.961686712	7.672136061	2.38531217046848e-12	1.50849941941835e-11	17.38102496	Up	KIR3DL2
DACT3	-1.073857805	-2.289911316	-11.45491552	5.7247781111548e-22	1.63684617224326e-20	39.28792245	Down	DACT3
NUAK1	1.073350657	-3.350998535	7.260804247	2.25846858578269e-11	1.24597072109154e-10	15.16889724	Up	NUAK1
PPP1R3F	-1.073269253	0.271266188	-16.78253964	1.25753506292274e-35	7.47881252621414e-33	70.46990604	Down	PPP1R3F
RNF165	1.072883506	-3.40736438	7.209079224	2.98529640253261e-11	1.61401406955836e-10	14.89459024	Up	RNF165
PITPNB	1.072841284	-0.257836906	10.88541597	1.75866846426016e-20	4.12386920142998e-19	35.89340981	Up	PITPNB
LCE1A	-1.07168524	0.260694802	-15.19265295	1.1932547270346e-31	2.11206086685124e-29	61.39348847	Down	LCE1A
GPR32	-1.071064657	-0.217156465	-16.25175546	2.59703001580084e-34	9.9006775063915e-32	67.46983447	Down	GPR32
CHAF1B	1.070551278	-1.808229878	9.648597774	2.80785609455672e-17	3.76100940665489e-16	28.5893973	Up	CHAF1B
C1S	-1.070499368	-1.362399647	-11.95073145	2.88984369381381e-23	1.03783082221313e-21	42.24851918	Down	C1S
RRN3	1.069881731	-2.786010292	8.368135444	4.79211630974333e-14	3.78985028155659e-13	21.23366881	Up	RRN3
CORT	-1.069699598	-1.413334696	-14.54588661	5.3125045422286e-30	5.89450130849663e-28	57.62956254	Down	CORT
CDC42SE1	1.069282658	1.958994662	9.558191145	4.78733864751984e-17	6.2110079416514e-16	28.06146999	Up	CDC42SE1
PAGE1	-1.069056111	-4.393796014	-6.360153143	2.54435821127142e-09	1.05551110170713e-08	10.53389071	Down	PAGE1
CNTN3	-1.068694768	-3.211462968	-9.268453327	2.62813605145862e-16	2.98968070490335e-15	26.37705878	Down	CNTN3
CRYGA	-1.06811153	-3.842356037	-9.232116281	3.25119179333952e-16	3.6399638240491e-15	26.16667919	Down	CRYGA
FOXP4	1.066785136	4.501726423	10.55634234	1.26515954027832e-19	2.52827850065296e-18	33.93838883	Up	FOXP4
SEMA4G	-1.066714666	-3.496010438	-8.314228686	6.51253345549058e-14	5.04840184651898e-13	20.93093544	Down	SEMA4G
RFX4	-1.066517835	-4.239333181	-9.019129837	1.12684075581478e-15	1.15943725657122e-14	24.93781367	Down	RFX4
UNK	1.066416995	-0.745585335	11.18697151	2.87129912060789e-21	7.43736503923313e-20	37.68952923	Up	UNK
IL13RA1	-1.065098689	-0.00019067	-9.750138893	1.5403565487739e-17	2.1667002050303e-16	29.18355933	Down	IL13RA1
SERTAD1	1.064509511	-1.271510692	9.611574037	3.4939864114543e-17	4.61355150670538e-16	28.37307163	Up	SERTAD1
MAGEL2	-1.063772589	0.28222073	-12.00925766	2.03137584243819e-23	7.43903842989434e-22	42.59803103	Down	MAGEL2
RGPD5	1.063096595	0.372336516	8.824759974	3.48101500391327e-15	3.30918996663571e-14	23.82316889	Up	RGPD5
ZNF148	1.06291639	1.321747113	12.69495153	3.28159738058823e-25	1.63727482733509e-23	46.68921315	Up	ZNF148
TRAPPC6B	1.062801708	-1.409813419	5.954345232	1.92611958452023e-08	7.18633525285994e-08	8.555848069	Up	TRAPPC6B
TRIM72	-1.062377785	-2.089215434	-11.66292408	1.63584675645691e-22	5.07761368997942e-21	40.52974404	Down	TRIM72
NAP1L5	1.062344017	-1.445487354	9.008261118	1.20040080313189e-15	1.23086614765276e-14	24.87530782	Up	NAP1L5
AMD1	1.062243707	0.062925764	6.821058785	2.35283735557619e-10	1.12085824423924e-09	12.86695214	Up	AMD1
KRTAP5-7	-1.062224563	-3.188810501	-10.33614899	4.72077758425573e-19	8.61208848131463e-18	32.63410394	Down	KRTAP5-7
GNB4	-1.062057717	-0.034995634	-10.829836	2.45520783048885e-20	5.61600461903203e-19	35.5627943	Down	GNB4
PTGER2	1.061594227	3.243589308	9.474776341	7.82535928134927e-17	9.7199199494654e-16	27.57532282	Up	PTGER2
ST6GAL2	-1.061420662	2.18327704	-7.105554619	5.20445552727045e-11	2.71985394655385e-10	14.34833484	Down	ST6GAL2
HIF1A	1.060646957	2.245378135	7.486332008	6.62587081698199e-12	3.92171366667549e-11	16.37520918	Up	HIF1A
POU3F3	-1.060130998	0.078478512	-18.14410699	6.17330743512848e-39	1.01983038828323e-35	78.01488644	Down	POU3F3
FOXJ1	-1.059039262	-0.459006392	-13.16793015	1.92260057863182e-26	1.17634672440732e-24	49.50312602	Down	FOXJ1
ACOT12	-1.058477344	-3.34042621	-7.115264629	4.9408279466544e-11	2.59668539805082e-10	14.399412	Down	ACOT12
JOSD1	1.058044835	-0.626893352	13.02066595	4.64622136928659e-26	2.68793849488533e-24	48.62798991	Up	JOSD1
PHLDA1	1.058012735	-3.839789717	8.077940417	2.47939078740099e-13	1.78171011247356e-12	19.61213078	Up	PHLDA1
DERL2	1.05757244	-0.368263627	11.3044518	1.41613961484027e-21	3.82126384636028e-20	38.39012246	Up	DERL2
SCN8A	1.056366903	-3.90285921	7.981494282	4.26262921306562e-13	2.98806087410937e-12	19.07784164	Up	SCN8A
CAND1	1.056327131	3.126347303	10.90063055	1.60511923538143e-20	3.77609379614733e-19	35.98393926	Up	CAND1
SARS2	1.056089473	-3.051491764	10.96815366	1.06996573987791e-20	2.59092029649915e-19	36.38584165	Up	SARS2
CEP120	1.055346669	-1.515693532	14.26848614	2.73564944895655e-29	2.74821864912743e-27	56.00430079	Up	CEP120
ACTG2	-1.055291947	-1.828712557	-5.741809404	5.39885316286527e-08	1.90168559169583e-07	7.551072758	Down	ACTG2
NCALD	1.054980787	-1.125223109	10.52982334	1.48283071825594e-19	2.92396911392962e-18	33.78112462	Up	NCALD
SYN3	-1.054867855	-2.463928068	-8.907899462	2.15042258214859e-15	2.12724437467633e-14	24.29911006	Down	SYN3
SCAI	1.054503143	-1.341543311	9.837241804	9.19493928512127e-18	1.35222905332525e-16	29.69420775	Up	SCAI
CLEC3B	-1.053963048	-3.787209023	-9.07956628	7.92495702629825e-16	8.33887197926415e-15	25.28575152	Down	CLEC3B
BTN3A2	1.052553521	0.993811701	8.973858407	1.46622814922764e-15	1.4880464247588e-14	24.67759376	Up	BTN3A2
ZNF26	1.051824329	-2.130431095	9.230514674	3.28180743696374e-16	3.6714757692082e-15	26.15741111	Up	ZNF26
KLRB1	1.051507432	2.371308808	11.72746021	1.10898838098005e-22	3.5689262442449e-21	40.91512531	Up	KLRB1
CSTF2T	1.050700068	-1.737130864	8.189598351	1.3203282211269e-13	9.844854559536e-13	20.23363761	Up	CSTF2T
UHRF1BP1	1.048914817	-0.355180885	11.27568335	1.68380105911912e-21	4.50265362355811e-20	38.21852583	Up	UHRF1BP1
NUDT16	-1.048585548	0.918455086	-15.98619465	1.19493740377692e-33	3.25632843088707e-31	65.95717843	Down	NUDT16
DLG5	1.048208656	-3.384782741	8.089467866	2.32354852963418e-13	1.68109584129445e-12	19.67615001	Up	DLG5
FYN	1.047315808	3.270771186	12.48131635	1.18523342740292e-24	5.37257640202031e-23	45.41564009	Up	FYN
CES1	-1.046577791	0.31504423	-4.416195034	1.96729759931731e-05	4.93500602440521e-05	1.84772459	Down	CES1
RNF183	1.046425487	-3.713457544	8.864044359	2.77287490596038e-15	2.68755567808467e-14	24.04789742	Up	RNF183
OR10W1	-1.046159243	-2.103588687	-11.0256516	7.57395352216593e-21	1.88625696763087e-19	36.72822926	Down	OR10W1
IFNA4	-1.044912306	-1.202637843	-8.816158243	3.65862599315433e-15	3.45374293753769e-14	23.7740008	Down	IFNA4
ZCCHC3	1.044810094	-1.583511523	12.19462146	6.65339707360056e-24	2.64499218423244e-22	43.70482346	Up	ZCCHC3
VLDLR	-1.044746232	-3.478363553	-11.55806233	3.07622436337374e-22	9.20267682789553e-21	39.90364024	Down	VLDLR
HES1	1.044370747	-2.309611248	3.494259332	0.000632984	0.001293443	-1.442699646	Up	HES1
RABEPK	1.042639657	3.748624724	8.194578665	1.28364843457953e-13	9.58577846576012e-13	20.26143065	Up	RABEPK
DEFB1	-1.042554447	0.798995279	-16.27899367	2.2216308410579e-34	8.69242298548654e-32	67.62455305	Down	DEFB1
SRPX2	-1.042043895	-3.004470842	-9.691515237	2.17884751495703e-17	2.9665846934415e-16	28.84037347	Down	SRPX2
PRAMEF13	-1.041830731	-3.516694896	-7.665927188	2.46854328527602e-12	1.5558415246072e-11	17.34724724	Down	PRAMEF13
SYNM	1.040962005	-3.651768702	6.244936182	4.55303825990443e-09	1.835038570026e-08	9.964668175	Up	SYNM
OR2T6	-1.040883214	-4.153459634	-8.620836995	1.12844551210168e-14	9.88087625084085e-14	22.66139821	Down	OR2T6
ARL4C	1.040676898	2.974287708	13.2968708	8.88655191069077e-27	5.7949672722873e-25	50.26852428	Up	ARL4C
ADM	-1.040057301	2.642670328	-15.30645722	6.14259066942653e-32	1.15605111484853e-29	62.05182387	Down	ADM
DOHH	-1.039651894	-0.537528944	-12.38583039	2.1050284211823e-24	9.20516546062893e-23	44.84602098	Down	DOHH
THNSL2	-1.039403228	-0.772665164	-13.45379406	3.47818978148082e-27	2.40528956609567e-25	51.1988634	Down	THNSL2
TMCC2	-1.037636563	-0.871514882	-11.87936462	4.44178007509959e-23	1.53940294071284e-21	41.8223081	Down	TMCC2
HIRA	1.037229429	-1.722655684	8.298173926	7.13466376606287e-14	5.48818640123563e-13	20.84090389	Up	HIRA
DNAH2	-1.036962858	-1.758001299	-11.43508525	6.45074200109943e-22	1.82337703559594e-20	39.16956994	Down	DNAH2
SMOC1	-1.036680682	-0.901070286	-14.9474671	5.00965390204954e-31	7.30230727604633e-29	59.9710043	Down	SMOC1
CXCL6	-1.036019704	-2.107710841	-8.76281036	4.97997528654379e-15	4.61035321048151e-14	23.46937494	Down	CXCL6
CMYA5	-1.03590668	-2.937130886	-8.348330849	5.3641808168302e-14	4.21536154252808e-13	21.12237116	Down	CMYA5
NRF1	1.035685922	-3.543932159	10.0925653	2.01747533863287e-18	3.28901571653437e-17	31.19578676	Up	NRF1
ATP2B3	-1.035392538	-1.282131599	-15.3540059	4.65608023288664e-32	8.99046764968294e-30	62.32651485	Down	ATP2B3
PLAU	1.033941441	-0.103866507	11.14513003	3.69292343639172e-21	9.51583806798477e-20	37.44010924	Up	PLAU
KRTAP19-2	1.033823134	1.796689838	7.295296633	1.87415251481121e-11	1.04519503339134e-10	15.35231615	Up	KRTAP19-2
FCN3	-1.033528582	-3.448337147	-9.274743799	2.53305447110375e-16	2.89480813807614e-15	26.41349916	Down	FCN3
RNF224	1.03321499	0.978842908	7.459117926	7.6888929003098e-12	4.50604886250714e-11	16.22877988	Up	RNF224
CYP24A1	-1.032801156	-1.278840887	-12.21528524	5.87513697023966e-24	2.36085233712225e-22	43.82818068	Down	CYP24A1
SARDH	1.030767758	-0.998498897	7.868376539	8.02421339063578e-13	5.41552449804688e-12	18.45432282	Up	SARDH
TMED2	1.030264558	0.423155879	7.653514009	2.64366753747467e-12	1.65638638631156e-11	17.27975063	Up	TMED2
PKDCC	-1.030254393	-0.969150244	-13.53554504	2.13481717384269e-27	1.52598373753332e-25	51.68299277	Down	PKDCC
LPIN1	1.029374323	0.72805745	9.882211796	7.04250491810035e-18	1.05446085722373e-16	29.95818315	Up	LPIN1
JAKMIP1	1.029119127	0.694442068	8.826810589	3.4399554401716e-15	3.27224935921122e-14	23.8348924	Up	JAKMIP1
MYLPF	-1.027572925	-2.55818278	-12.6397097	4.57343105180739e-25	2.22214944046641e-23	46.36002004	Down	MYLPF
MAK16	1.026897035	-0.543227243	9.445918121	9.27354129480286e-17	1.1423281853449e-15	27.40735572	Up	MAK16
RBM43	-1.024804934	3.215621345	-17.13126526	1.75004971405558e-36	1.44554106380991e-33	72.42343317	Down	RBM43
RAB3IL1	-1.024727803	-3.861739051	-7.926020561	5.81542361948876e-13	3.99924691834222e-12	18.77163415	Down	RAB3IL1
ACTL6B	-1.023593976	-1.555547152	-10.19307531	1.1086069298361e-18	1.89893638626765e-17	31.7886509	Down	ACTL6B
ENO4	-1.023236177	-1.106609825	-10.07069655	2.29791880805255e-18	3.71767756671657e-17	31.06691724	Down	ENO4
ACRV1	-1.022506529	-1.761578769	-9.348540108	1.64331269631346e-16	1.94373692671349e-15	26.84144286	Down	ACRV1
TPPP	1.022187648	-3.352451784	8.211656549	1.16538577951497e-13	8.76870231266625e-13	20.3567809	Up	TPPP
NFIB	-1.021995496	0.140025735	-6.339041466	2.8318178821619e-09	1.16794091546713e-08	10.4291526	Down	NFIB
TET3	-1.021635686	-2.487397517	-12.33955278	2.78093078898331e-24	1.19499650204057e-22	44.56988174	Down	TET3
CHI3L2	1.021425967	-3.30320048	8.199213228	1.25042458888803e-13	9.3564734713574e-13	20.28729962	Up	CHI3L2
COL18A1	-1.021213386	2.83902362	-9.275389964	2.52348371848323e-16	2.88608891741605e-15	26.41724271	Down	COL18A1
PRTN3	-1.020606117	-3.099961409	-5.308262983	4.12812883829988e-07	1.28862102808823e-06	5.573809685	Down	PRTN3
ZNF208	1.019971181	2.585383794	6.607916058	7.14793462170816e-10	3.16956432912487e-09	11.77727297	Up	ZNF208
ABT1	1.019394971	-1.064893085	9.942308057	4.92955885194909e-18	7.54039928094434e-17	30.31129252	Up	ABT1
ZFP37	1.018784862	-4.407292214	8.445515514	3.08190964445445e-14	2.50119173546663e-13	21.66937785	Up	ZFP37
ADCYAP1R1	-1.018582591	-3.395232139	-9.388842096	1.29703328051897e-16	1.55518474312548e-15	27.07549311	Down	ADCYAP1R1
TNNI2	-1.017691139	1.754557941	-13.79677981	4.49897032879263e-28	3.57704229136304e-26	53.2273311	Down	TNNI2
PALM3	-1.017604945	-0.000494143	-15.60656114	1.07269001288497e-32	2.41647804720813e-30	63.7818131	Down	PALM3
CATSPER3	-1.017400395	-1.809127399	-12.75854122	2.23974995492995e-25	1.15627091423259e-23	47.06802973	Down	CATSPER3
INSL6	-1.017321321	-2.743302748	-6.779159594	2.93114316500887e-10	1.37737789435373e-09	12.65133802	Down	INSL6
ERGIC2	1.01641395	-0.595647395	9.000912532	1.25282488016943e-15	1.28285126159497e-14	24.8330578	Up	ERGIC2
C7	-1.016384042	0.232086996	-12.48157159	1.18341538033492e-24	5.37257640202031e-23	45.41716245	Down	C7
TRPV6	-1.016211056	-3.466203512	-9.452834981	8.90379764161463e-17	1.09860301523258e-15	27.44760426	Down	TRPV6
TRIM61	1.016047319	-0.278793872	5.757081932	5.0170008474893e-08	1.77390650655103e-07	7.622523449	Up	TRIM61
DYRK2	1.015744607	0.748618097	11.04837176	6.6071998334439e-21	1.65938930952101e-19	36.86355984	Up	DYRK2
FIBCD1	-1.015612345	0.014909284	-10.0150552	3.19942438217052e-18	5.04979211402455e-17	30.73923968	Down	FIBCD1
PPP1R15B	1.015054335	-0.310186582	10.25591194	7.62126451218367e-19	1.34098178422659e-17	32.15975411	Up	PPP1R15B
BCAM	-1.013125633	-0.581176782	-14.91834017	5.94269006147897e-31	8.41484912705422e-29	59.80165362	Down	BCAM
SORBS1	-1.012947116	-3.589611832	-9.199850516	3.92658220675926e-16	4.30534102139356e-15	25.98004322	Down	SORBS1
OLFM1	1.012479145	4.143143745	7.15079946	4.08381635555112e-11	2.17160878305916e-10	14.58661571	Up	OLFM1
COX18	1.01228357	-3.338609012	7.592794008	3.69435451733376e-12	2.26505826654508e-11	16.95024501	Up	COX18
DSTN	1.011776105	-0.948559207	8.89604011	2.303532330543e-15	2.26364300664331e-14	24.23114212	Up	DSTN
SLC4A11	-1.010303173	-1.154621966	-15.2185434	1.02584064860503e-31	1.83761430885055e-29	61.54336825	Down	SLC4A11
ABLIM3	-1.009857451	0.776032978	-9.299747199	2.1878126384202e-16	2.52158126418849e-15	26.55840203	Down	ABLIM3
GNL2	1.009251554	1.885659696	8.278839376	7.96267020523577e-14	6.0962399902907e-13	20.73256007	Up	GNL2
CLEC1B	-1.008724953	1.450788911	-7.273901987	2.10412645723134e-11	1.16688370630793e-10	15.23849985	Down	CLEC1B
REG3A	-1.008415861	-1.558010851	-12.29446143	3.64788757011026e-24	1.53211277944631e-22	44.30078097	Down	REG3A
SMARCAD1	1.007928308	1.120875831	11.72658247	1.11486700424762e-22	3.58009559808933e-21	40.90988365	Up	SMARCAD1
CNTN4	-1.007321422	-0.883373494	-15.48831325	2.13127875917355e-32	4.34080172484827e-30	63.10122163	Down	CNTN4
SLC5A11	-1.007054468	-0.880210219	-14.90257824	6.51833156583691e-31	9.05743492718348e-29	59.70997832	Down	SLC5A11
SEC14L4	-1.006987874	-3.120869603	-10.73858054	4.24489886358675e-20	9.33626572541535e-19	35.02030802	Down	SEC14L4
DEFB134	-1.006916831	-3.454589494	-7.777793139	1.32849728287744e-12	8.70903774330768e-12	17.95753865	Down	DEFB134
CFC1	-1.006828848	-0.691144875	-14.57135966	4.5716641541894e-30	5.14935626094606e-28	57.77849445	Down	CFC1
FXYD1	-1.006567769	-2.453932442	-10.98817712	9.48686111283036e-21	2.32373395429262e-19	36.50506132	Down	FXYD1
HOXD3	-1.006395967	-3.213648158	-7.742954288	1.61183390479735e-12	1.04285232796027e-11	17.76708709	Down	HOXD3
ZNF207	1.005676187	2.626666998	7.539757963	4.94430279550876e-12	2.98828837250505e-11	16.66334562	Up	ZNF207
TMEM184B	-1.005638839	0.076057578	-15.62316275	9.74228556886702e-33	2.26325471621742e-30	63.87725327	Down	TMEM184B
SLC22A31	-1.005369618	1.45921305	-16.09717986	6.30841169461427e-34	1.99560563990479e-31	66.59028344	Down	SLC22A31
DCUN1D1	-1.004992483	0.354027498	-15.78240556	3.87432828353261e-33	9.4431988392726e-31	64.79128884	Down	DCUN1D1
PTGDS	-1.003831167	2.508135436	-18.08812169	8.40796768815061e-39	1.13645148715839e-35	77.7090953	Down	PTGDS
PLEKHN1	-1.003595171	1.403546312	-14.53861036	5.54542393048419e-30	6.10736022210659e-28	57.58701102	Down	PLEKHN1
FNBP4	1.003582255	0.511512361	10.38298783	3.56852161702895e-19	6.69908830833162e-18	32.91124683	Up	FNBP4
PPP4R1	1.003200299	-1.627375236	7.802210705	1.15992891607043e-12	7.68530442252014e-12	18.09122572	Up	PPP4R1
PPT2	1.003108301	-3.753776126	10.79944804	2.94637337656862e-20	6.67784746384486e-19	35.38209811	Up	PPT2
SLC25A36	1.002384911	1.29463845	9.485452137	7.34873453219187e-17	9.17388623212668e-16	27.63748959	Up	SLC25A36
TTC3	1.002085274	0.607583285	11.560066	3.03932848187763e-22	9.11063223156382e-21	39.9156024	Up	TTC3
YY2	-1.001666857	2.000785222	-16.63718668	2.87257474079033e-35	1.54366398941371e-32	69.65150553	Down	YY2
RHOV	-1.001590979	-3.595768472	-8.13695162	1.7777601429861e-13	1.30462674264152e-12	19.94021045	Down	RHOV
TNXB	-1.001473998	2.819315167	-16.29670643	2.00723161636017e-34	8.06581612757919e-32	67.72512147	Down	TNXB
PPP1R15A	1.001108052	3.077718958	7.238684402	2.54494601602396e-11	1.39060115274694e-10	15.05148109	Up	PPP1R15A
TXK	1.000341617	0.116373224	10.42744381	2.73579146975002e-19	5.22153370632135e-18	33.17444588	Up	TXK
SLFN13	1.000276328	-2.91129468	9.379926849	1.36676259911243e-16	1.63090098905326e-15	27.0236983	Up	SLFN13
SLC17A5	0.999453156	0.992451709	7.896435501	6.86102698978402e-13	4.68149377164336e-12	18.60866551	Up	SLC17A5
SV2C	-0.998668666	-2.007341397	-9.961923766	4.38740933135164e-18	6.79500020193085e-17	30.42663169	Down	SV2C
DDX3Y	0.998369255	2.543314624	11.97121879	2.55437961997179e-23	9.19576663189845e-22	42.37086909	Up	DDX3Y
OSMR	-0.997762582	0.266833742	-17.21291662	1.10507107091868e-36	9.66482157789348e-34	72.87877738	Down	OSMR
ZBTB1	0.997393764	-1.220260408	8.978654185	1.42592320354414e-15	1.45011123052629e-14	24.7051429	Up	ZBTB1
NMB	0.996933992	-3.298961467	10.93202936	1.32926612090036e-20	3.15711320855377e-19	36.17080172	Up	NMB
DHDH	-0.996851407	-2.558629518	-8.545854328	1.73550539127613e-14	1.46195434320077e-13	22.23632424	Down	DHDH
MED31	0.996522736	0.031370618	5.774984414	4.60298330524305e-08	1.63646953090277e-07	7.706428254	Up	MED31
ARHGDIG	-0.996186616	-1.890996424	-11.04217782	6.8578176969347e-21	1.7165325508085e-19	36.82666416	Down	ARHGDIG
IL36B	-0.995856076	-4.19963929	-7.333606468	1.52278889179755e-11	8.59074992523241e-11	15.5564975	Down	IL36B
EVPL	-0.995719387	-3.414777686	-10.36110295	4.06703665630591e-19	7.53973828004441e-18	32.78173389	Down	EVPL
RDH12	0.99560125	-3.766814598	9.073441198	8.21298476118478e-16	8.62972844023288e-15	25.25046071	Up	RDH12
LRRC31	-0.995468034	-2.150183778	-10.60757438	9.30884213241004e-20	1.9169510363528e-18	34.24233829	Down	LRRC31
PRR5L	0.995275482	-0.767922	7.408241728	1.01487617643401e-11	5.85987533639645e-11	15.95566025	Up	PRR5L
CHD5	-0.995077814	1.920600663	-16.94395178	5.03899029889245e-36	3.56760513161585e-33	71.3758811	Down	CHD5
GPA33	0.994626762	-2.417887525	8.178226279	1.40802990668427e-13	1.04568374888021e-12	20.17019755	Up	GPA33
KLRC3	0.994406449	1.740067217	7.8750425	7.73130078438457e-13	5.23685558370068e-12	18.4909705	Up	KLRC3
ARAP2	0.993973862	0.573336134	12.54516017	8.07367269263498e-25	3.77482281742443e-23	45.79637526	Up	ARAP2
ZNF730	0.992782197	0.202568277	5.655063496	8.17186818336909e-08	2.79823436550741e-07	7.147501542	Up	ZNF730
BOD1	0.9926769	-3.239787585	10.02843075	2.95481528755536e-18	4.69863034175113e-17	30.81798186	Up	BOD1
PTS	0.991654727	-0.839133395	10.33940446	4.62987572328073e-19	8.45663295500466e-18	32.65336082	Up	PTS
BFSP1	0.991158044	-3.636866808	6.886583253	1.66638791528032e-10	8.11231769798525e-10	13.20548656	Up	BFSP1
MPHOSPH6	0.990629516	-2.383312041	7.818924745	1.05694895880556e-12	7.0406438707532e-12	18.18283223	Up	MPHOSPH6
IL18R1	0.990604103	2.403902739	11.23834517	2.10794479835919e-21	5.5866173372557e-20	37.99584677	Up	IL18R1
DNAL4	-0.990588131	-0.764010795	-11.83913761	5.65961888130254e-23	1.91679301884296e-21	41.58206514	Down	DNAL4
GRIN1	-0.989972453	-2.917166063	-9.659698439	2.62962492056974e-17	3.53501476663932e-16	28.65429082	Down	GRIN1
NDFIP2	0.989669001	-1.963615257	7.946979157	5.17193200092203e-13	3.5882540825809e-12	18.88722652	Up	NDFIP2
OR5C1	-0.98963053	-1.789378793	-10.91046499	1.51306898616575e-20	3.57084280735116e-19	36.04246167	Down	OR5C1
PADI3	-0.989608833	-3.476056192	-9.407885452	1.15973203150704e-16	1.40300210288419e-15	27.18616731	Down	PADI3
LRRN4	-0.989568675	-4.031349848	-8.817486506	3.63062243432545e-15	3.43384824132003e-14	23.78159233	Down	LRRN4
METTL18	0.989553614	-1.442377939	10.79291582	3.06415058204186e-20	6.91317008403617e-19	35.34326176	Up	METTL18
FBXL7	-0.989367254	-2.19667106	-11.6781525	1.49247967091548e-22	4.64229869187684e-21	40.62067856	Down	FBXL7
PWP1	0.989326304	-0.470263364	12.11969576	1.04462438625538e-23	4.02369828363859e-22	43.25749042	Up	PWP1
LRRC30	-0.988924601	-2.786221337	-8.721390474	6.3247027995004e-15	5.76199027101544e-14	23.23323901	Down	LRRC30
NGF	-0.988814716	-2.079450217	-12.04624547	1.62573383540246e-23	6.00921726398685e-22	42.8189076	Down	NGF
TFF1	-0.988450115	-3.376300981	-9.700870767	2.06159598677437e-17	2.82245019625795e-16	28.89511348	Down	TFF1
COL28A1	-0.987953818	-3.411337307	-8.743978337	5.55192976925688e-15	5.11755063913895e-14	23.36197155	Down	COL28A1
FERD3L	-0.987723877	-2.034730739	-11.03744351	7.05576058306729e-21	1.76311005628646e-19	36.79846419	Down	FERD3L
C5orf58	0.987610012	-2.991607053	9.022780456	1.10315380517346e-15	1.13742654475166e-14	24.9588129	Up	C5orf58
NKIRAS1	0.987280068	-2.032126935	8.446597671	3.06291532644745e-14	2.4884931734219e-13	21.67548069	Up	NKIRAS1
GNAL	-0.987200614	0.430998511	-16.24661751	2.67467444191708e-34	9.94176490060578e-32	67.44064078	Down	GNAL
DLG3	0.987189963	-2.51203247	9.027286139	1.07460095742691e-15	1.11106863943139e-14	24.98473383	Up	DLG3
SCUBE1	-0.986791472	-3.122870584	-10.09644438	1.97142219700056e-18	3.2174648984637e-17	31.2186504	Down	SCUBE1
IL27	0.98645245	-3.347982272	6.148007023	7.396416785913e-09	2.90925726912578e-08	9.490395862	Up	IL27
FRMD1	-0.985894796	-3.163113035	-9.061746352	8.79217619102214e-16	9.19283232124593e-15	25.18309621	Down	FRMD1
KBTBD2	0.98580389	-0.372083989	12.04558884	1.63217530109999e-23	6.00921726398685e-22	42.81498654	Up	KBTBD2
IGSF9B	-0.985751625	1.557998866	-19.4642611	4.73407056971284e-42	3.51930806152452e-38	85.11093265	Down	IGSF9B
TARM1	0.985570891	-0.948989265	5.520013045	1.54666251888309e-07	5.10563462050484e-07	6.526990516	Up	TARM1
RAPGEFL1	0.984792278	-3.923870693	7.777589294	1.33000213475891e-12	8.7150602642554e-12	17.9564233	Up	RAPGEFL1
TOX2	-0.983863165	0.376395518	-12.77963181	1.97330595977158e-25	1.02944256175031e-23	47.19364018	Down	TOX2
DEK	-0.98372611	0.316176888	-9.431162739	1.01142031842387e-16	1.23463031973121e-15	27.32151794	Down	DEK
YTHDC1	0.98316743	-3.628242957	7.179563893	3.49915819807441e-11	1.87682121533082e-10	14.73847294	Up	YTHDC1
GPHB5	-0.982962045	-2.671657098	-9.708831979	1.9667865262984e-17	2.70760945120413e-16	28.94170359	Down	GPHB5
LEAP2	-0.982903433	-0.331783881	-8.834622317	3.2879061664841e-15	3.13966531042296e-14	23.87955985	Down	LEAP2
STAC2	-0.982665802	-2.185936174	-8.78308829	4.42948928804763e-15	4.12641896833911e-14	23.58510134	Down	STAC2
HELB	0.982620322	1.539218338	9.937210537	5.08106488670837e-18	7.74029433766189e-17	30.28132599	Up	HELB
SYT3	-0.982311511	-3.190884801	-9.294210517	2.25997943869052e-16	2.59871417590492e-15	26.526307	Down	SYT3
ARRDC3	0.982131695	-1.267869556	7.836803173	9.56815614002376e-13	6.40807862566997e-12	18.28090677	Up	ARRDC3
ARHGAP11A	0.981523756	-2.607349707	7.540405362	4.92676922255387e-12	2.97890218791911e-11	16.66684256	Up	ARHGAP11A
SLC38A8	-0.981484149	-3.572466018	-8.447176974	3.05279506912641e-14	2.48162695941888e-13	21.67874778	Down	SLC38A8
CDK5R2	-0.980182518	-1.232994956	-11.34286745	1.12381961174154e-21	3.11734141555471e-20	38.6192953	Down	CDK5R2
OR52K2	-0.980125155	-0.824652413	-7.379329669	1.18786601654861e-11	6.7979953556754e-11	15.80081944	Down	OR52K2
HELZ	0.97965759	-1.44322823	7.456362964	7.80549110470974e-12	4.56897802144978e-11	16.21396938	Up	HELZ
AP3M2	0.979544382	-2.645327499	7.700421324	2.03999035256475e-12	1.30174148334475e-11	17.53504619	Up	AP3M2
TNKS	0.979316662	-1.927526384	12.71132053	2.97425254560221e-25	1.49395901513559e-23	46.78673948	Up	TNKS
CDKN1C	0.977603762	-0.964537473	4.28352244	3.35598557183576e-05	8.15840312002192e-05	1.336963827	Up	CDKN1C
BTNL3	-0.977489001	-1.55763493	-10.60542293	9.42958884106272e-20	1.93645202885249e-18	34.22957073	Down	BTNL3
AQP10	-0.977061819	-1.387703992	-5.7817471	4.45545913259804e-08	1.58736703786842e-07	7.738165452	Down	AQP10
BARHL1	-0.976873633	-2.270345015	-12.54665113	8.00162136388061e-25	3.75293711161442e-23	45.80526534	Down	BARHL1
TINAGL1	-0.976663116	-3.557305546	-8.850256621	3.00338673339206e-15	2.8883799451535e-14	23.96899111	Down	TINAGL1
BMP7	-0.976628713	-0.550803019	-6.197061141	5.78893281789972e-09	2.30812156440153e-08	9.729883785	Down	BMP7
SCARA3	-0.976537938	-0.466876379	-9.924141552	5.49104556776106e-18	8.30527624633483e-17	30.20451051	Down	SCARA3
CAMK2N1	0.976435461	2.967041059	8.973138415	1.47237624612073e-15	1.49326671400566e-14	24.67345814	Up	CAMK2N1
SHISA6	-0.973866797	-4.250354281	-6.879473208	1.73007488579219e-10	8.39241546556549e-10	13.16867373	Down	SHISA6
CCR2	-0.973780272	3.089829663	-8.569579947	1.51469764045326e-14	1.29353960472482e-13	22.37069677	Down	CCR2
FREM1	-0.973571494	-2.478856504	-7.026770311	7.92572124997045e-11	4.03146163340953e-10	13.93514419	Down	FREM1
KRT82	-0.972847331	-4.227564154	-8.118398377	1.9739410509387e-13	1.43936025234706e-12	19.83696729	Down	KRT82
EGFR	-0.971201811	-3.70388255	-9.077619691	8.01538695567606e-16	8.42806034349305e-15	25.2745352	Down	EGFR
CHMP1B	0.970539069	-2.926785214	8.085565929	2.37517959975175e-13	1.71511269009757e-12	19.65447631	Up	CHMP1B
KRTAP13-1	-0.970189769	-3.090763147	-8.733956307	5.88247693979056e-15	5.3954760728443e-14	23.30484175	Down	KRTAP13-1
KCNC4	-0.96974404	2.174432307	-12.30895943	3.34308455991218e-24	1.41207333059018e-22	44.38730769	Down	KCNC4
RFXAP	0.969398681	-2.947133545	7.234901741	2.59741295522885e-11	1.41666675782621e-10	15.03141855	Up	RFXAP
VASH2	-0.967493937	0.810069304	-11.99438772	2.22169158791756e-23	8.09610552185252e-22	42.50923114	Down	VASH2
ZNF627	0.966778136	-3.955398932	8.74603197	5.48651220391759e-15	5.06038855135526e-14	23.37368054	Up	ZNF627
RAX	-0.966580989	-1.647689432	-10.98221787	9.8326993266638e-21	2.39659956703012e-19	36.46957814	Down	RAX
LIX1	-0.966121061	-3.6943389	-5.130670347	9.2350535255342e-07	2.75716417304503e-06	4.793708003	Down	LIX1
CACNA1F	-0.966032372	-0.457322625	-11.1320063	3.99618388429637e-21	1.02794570919928e-19	37.36188981	Down	CACNA1F
PRKCQ	0.965610168	0.331127331	11.70739674	1.2514413467595e-22	3.96725585151819e-21	40.79531189	Up	PRKCQ
C10orf88	0.965172859	-2.739971506	9.189614894	4.16873739017013e-16	4.54071703421608e-15	25.92087125	Up	C10orf88
WNK3	-0.965079786	-4.09102776	-6.77099535	3.05916198268147e-10	1.43165314316991e-09	12.60940356	Down	WNK3
KLRC1	0.964712641	-0.488307124	7.460293616	7.63966070172607e-12	4.47901524448634e-11	16.23510105	Up	KLRC1
CST7	0.964449041	4.493841937	8.85731418	2.88310752217312e-15	2.78473810789711e-14	24.00937664	Up	CST7
RBM34	0.96360122	1.205269751	8.549002486	1.70445987164234e-14	1.44069979372248e-13	22.25414733	Up	RBM34
SVIL	-0.963483747	0.617666769	-15.86378262	2.42092009286051e-33	6.18277293891271e-31	65.25737387	Down	SVIL
ADRA1A	-0.963444328	0.184529222	-13.50352068	2.58454857744998e-27	1.83861570571896e-25	51.49339024	Down	ADRA1A
NR4A1	0.963329034	-3.807234587	4.250849276	3.82118163164936e-05	9.24094477868619e-05	1.213019722	Up	NR4A1
DCAF12L2	-0.963131487	-2.427459636	-10.59076537	1.02948911319905e-19	2.09064773231752e-18	34.14259512	Down	DCAF12L2
TMED10	0.962557989	1.745359255	9.632012826	3.09681471158267e-17	4.12945660374988e-16	28.49247186	Up	TMED10
RAD21L1	-0.962158458	-3.666070404	-8.051120509	2.88327343748845e-13	2.055057980277e-12	19.46331379	Down	RAD21L1
GCM1	-0.961809733	-3.522845387	-8.833374185	3.31174348620007e-15	3.15837088857105e-14	23.87242227	Down	GCM1
MRGPRD	-0.96148721	-2.06635988	-11.21462489	2.43127894939064e-21	6.38661756528977e-20	37.8544037	Down	MRGPRD
SDCBP2	-0.961127572	-1.43095081	-9.480166896	7.58096705423216e-17	9.44793111167844e-16	27.60671088	Down	SDCBP2
GAB4	-0.95996554	-3.301742768	-8.082722124	2.4135250908162e-13	1.73942273631872e-12	19.63868254	Down	GAB4
OR14A16	-0.95994181	-1.255731411	-11.19450845	2.74403277703019e-21	7.1201185565244e-20	37.73446349	Down	OR14A16
UTP20	0.959147216	-0.259536503	7.067488005	6.37892234066066e-11	3.28627225782892e-10	14.14841548	Up	UTP20
ARHGEF9	0.959004095	2.338739449	9.942616498	4.92053741444295e-18	7.53435121296991e-17	30.31310583	Up	ARHGEF9
ZNF354C	0.958310457	-1.969564218	11.12933174	4.06097503944755e-21	1.04280789095866e-19	37.34594975	Up	ZNF354C
FIGNL1	0.957797512	-2.881780962	9.213262243	3.63036213311737e-16	4.0041709343612e-15	26.05760128	Up	FIGNL1
DKK3	-0.957579031	-0.255124991	-14.00791756	1.28220348428e-28	1.1148421873845e-26	54.47226978	Down	DKK3
SH2D4B	-0.957207043	-2.288178479	-7.741517354	1.62472608372409e-12	1.05073629459808e-11	17.75923933	Down	SH2D4B
PLA2G5	-0.957193775	-4.22041744	-8.851275179	2.98572443929532e-15	2.87325248954322e-14	23.97481904	Down	PLA2G5
MORF4L2	0.956985928	0.651344125	8.928591026	1.90713887203264e-15	1.89921907229614e-14	24.41775793	Up	MORF4L2
ARHGAP8	0.956518132	-1.761297892	5.923639163	2.23828792591733e-08	8.27626582505318e-08	8.409309993	Up	ARHGAP8
OR4M1	-0.956036869	-2.553404421	-6.438013849	1.71177678925027e-09	7.22005597236113e-09	10.92183598	Down	OR4M1
DUOXA2	-0.955828346	-3.403117378	-8.858302076	2.86665801692298e-15	2.77122700881736e-14	24.01503043	Down	DUOXA2
MTRNR2L10	-0.95484188	-1.021469052	-9.726971403	1.7666850580049e-17	2.45028670171799e-16	29.0478865	Down	MTRNR2L10
SALL3	-0.954827301	2.658620185	-14.81776534	1.07240716043481e-30	1.41102209392431e-28	59.21630512	Down	SALL3
ANKRD12	0.953406143	-2.603435231	7.658852613	2.56689120646819e-12	1.61372255635387e-11	17.3087737	Up	ANKRD12
FAM171A2	-0.953126222	-1.73219917	-11.41761286	7.16627011442251e-22	2.01795651631125e-20	39.06529621	Down	FAM171A2
DMGDH	-0.953025541	-1.234629786	-13.71779936	7.20063666158512e-28	5.57599301481498e-26	52.76087325	Down	DMGDH
C6orf132	-0.952941557	-2.514570848	-11.92692091	3.33547143562528e-23	1.18925154208337e-21	42.10632117	Down	C6orf132
KAT7	0.952743127	2.415521196	9.421506306	1.07050318732363e-16	1.29822523565478e-15	27.2653593	Up	KAT7
FAM131A	-0.952538134	-1.320430623	-14.02787436	1.13893177317843e-28	1.00795461926291e-26	54.58978224	Down	FAM131A
IL17RC	-0.9524432	0.350418159	-15.25332202	8.37396103155574e-32	1.55630065771463e-29	61.74460122	Down	IL17RC
SEMA3B	-0.952427106	2.390872272	-15.94390344	1.52477585121629e-33	4.04827988497926e-31	65.71558693	Down	SEMA3B
ELN	-0.952346026	1.775899179	-14.38189967	1.39875709032828e-29	1.45431611321684e-27	56.66951949	Down	ELN
SYT15	-0.951919104	-0.145405996	-9.466294581	8.2258841967198e-17	1.0174912332515e-15	27.52594341	Down	SYT15
WDR35	0.951685332	-3.283516205	7.274593895	2.09626979065169e-11	1.16339452211308e-10	15.24217831	Up	WDR35
SCN9A	-0.950069057	0.571034992	-15.40049514	3.55190560161691e-32	7.04129766464537e-30	62.59487282	Down	SCN9A
MAT1A	-0.949912034	-2.599499588	-11.55605819	3.11357686149442e-22	9.27708632799579e-21	39.89167532	Down	MAT1A
ANKS1B	-0.949576224	-2.033738113	-10.34807914	4.39609295550772e-19	8.10931886631374e-18	32.70467769	Down	ANKS1B
DLX1	-0.949347235	-2.871493671	-8.566399772	1.54259005419761e-14	1.31433976652207e-13	22.35267863	Down	DLX1
MIB1	0.949079062	-3.427955858	6.818331962	2.3867777176041e-10	1.13593505458828e-09	12.85289932	Up	MIB1
LTC4S	-0.948961252	-2.668322486	-10.5647204	1.20325987079588e-19	2.41106034487778e-18	33.98808251	Down	LTC4S
LCK	0.948663793	2.143159999	11.84377985	5.50355654605437e-23	1.87246862074912e-21	41.60978942	Up	LCK
SCD5	-0.947979523	-0.968998574	-14.25625387	2.9410768465679e-29	2.87683753649813e-27	55.93249379	Down	SCD5
COL27A1	-0.947885413	-2.698161474	-10.46358344	2.20405821032988e-19	4.23384205054065e-18	33.38851637	Down	COL27A1
RPS21	0.947714046	4.389400498	6.930089399	1.32414614835553e-10	6.55373000457724e-10	13.43115526	Up	RPS21
LILRA6	-0.947476149	2.799666387	-8.651801939	9.44365335871479e-15	8.35440991341091e-14	22.83727642	Down	LILRA6
WWTR1	0.946989915	-2.068653556	6.633059648	6.27535164483409e-10	2.80987330379748e-09	11.9048782	Up	WWTR1
TSNAXIP1	-0.946903127	-2.492206826	-10.92312222	1.40231516935201e-20	3.32000349330028e-19	36.11778841	Down	TSNAXIP1
CD209	-0.946869338	1.449774824	-13.81921566	3.93660691205364e-28	3.1809495417616e-26	53.3597631	Down	CD209
CDC14A	0.946634692	2.94255272	11.31953763	1.29323340838389e-21	3.53860250023472e-20	38.48011423	Up	CDC14A
CD160	0.945720416	1.176399708	7.51499712	5.6633539405611e-12	3.39664164535145e-11	16.52969586	Up	CD160
NGDN	0.945367101	0.850992853	9.03465646	1.02947182202698e-15	1.06663324389527e-14	25.02714237	Up	NGDN
INF2	-0.944223875	-0.010342763	-14.61688737	3.49587848611407e-30	4.06068135402688e-28	58.04454414	Down	INF2
PRKCH	0.944142163	2.703364795	14.17123477	4.8663522291539e-29	4.55049842409184e-27	55.43309259	Up	PRKCH
SYCP1	-0.944141356	-3.374987569	-6.722549758	3.9404659551175e-10	1.81664644405231e-09	12.36110436	Down	SYCP1
SLTM	0.943231058	-0.580185414	9.648379666	2.81147601709031e-17	3.76246853484237e-16	28.58812241	Up	SLTM
OR1J4	-0.94318089	-2.844569199	-8.519443039	2.01910188723584e-14	1.68746525348075e-13	22.08688152	Down	OR1J4
PRAMEF7	-0.943043428	-1.663048148	-14.17354012	4.80032143851829e-29	4.51716323720822e-27	55.44664137	Down	PRAMEF7
PROS1	-0.942968034	-0.27563457	-5.851438088	3.18096376806846e-08	1.15352608057663e-07	8.066557405	Down	PROS1
ACTRT1	-0.942648487	-3.926550863	-8.05701172	2.78930328067914e-13	1.98998854016974e-12	19.49598689	Down	ACTRT1
CTAG2	-0.942587815	-3.645865281	-5.8856491	2.69378365377781e-08	9.87698529330911e-08	8.228645118	Down	CTAG2
ZXDA	0.942413567	-0.630201848	9.046152244	9.62818873109341e-16	1.00176284152482e-14	25.09330721	Up	ZXDA
MED21	0.942047136	-1.206595329	8.577414633	1.44810223413631e-14	1.24094432375439e-13	22.41509534	Up	MED21
SHANK3	-0.941613223	-1.861590437	-12.10937262	1.11161876717326e-23	4.24872694867146e-22	43.19585249	Down	SHANK3
PET117	0.941404166	-1.797587468	8.991388631	1.32417089757645e-15	1.353111539874e-14	24.77831498	Up	PET117
RBBP9	0.941168244	2.339735934	8.583323666	1.39980775089741e-14	1.20302552834351e-13	22.44858987	Up	RBBP9
LONP2	0.941162892	-2.126867476	7.523717263	5.39902460323092e-12	3.24990679355617e-11	16.57674239	Up	LONP2
SLC13A4	-0.940803846	-0.513890574	-12.78639592	1.8947627164605e-25	9.95453429976491e-24	47.2339223	Down	SLC13A4
ZNF320	0.940667453	-0.189156048	8.172469758	1.45460479764787e-13	1.07704502646557e-12	20.13809638	Up	ZNF320
SLC10A7	0.940225333	1.321554075	8.679471776	8.0530793797532e-15	7.18686579941e-14	22.9946033	Up	SLC10A7
PRKAG3	-0.939727518	-1.015530684	-12.24619046	4.87777815095289e-24	1.9923847678123e-22	44.01266493	Down	PRKAG3
F2R	0.939388157	0.508229781	7.435445757	8.74976135577479e-12	5.09363554571885e-11	16.10159793	Up	F2R
ACBD5	0.938896945	-0.043032311	12.4251407	1.66168723619191e-24	7.39699575679681e-23	45.08055081	Up	ACBD5
HEPACAM	-0.938879982	-1.066836707	-11.23994661	2.08773230196767e-21	5.54292926172417e-20	38.0053967	Down	HEPACAM
IKZF5	0.938457103	-1.33213086	8.435318959	3.266728933644e-14	2.64685154143972e-13	21.61188695	Up	IKZF5
IGSF3	-0.938359666	-1.136875436	-11.69061738	1.3845308742841e-22	4.34339875044238e-21	40.69511238	Down	IGSF3
NPC1	0.938245506	0.582161699	15.22670247	9.78128024272158e-32	1.77351310547298e-29	61.59058791	Up	NPC1
MRPL9	0.938035814	1.073380091	11.80535599	6.93677595947407e-23	2.30214252155046e-21	41.38031643	Up	MRPL9
NKX2-5	0.937899442	4.921182981	6.82166837	2.34531532132153e-10	1.11763295504515e-09	12.87009405	Up	NKX2-5
GABRA3	0.937837675	-3.016698393	6.063015495	1.12806112143191e-08	4.3237980802912e-08	9.078082587	Up	GABRA3
SLC2A8	-0.937723971	2.052139937	-13.29874842	8.7873010591521e-27	5.75548864085786e-25	50.27966372	Down	SLC2A8
FADS6	-0.937603449	-4.109789593	-7.425507642	9.23719428698244e-12	5.36269444197012e-11	16.04825698	Down	FADS6
LPA	0.93742149	-0.930094587	8.9573118	1.61419289020305e-15	1.62600405769234e-14	24.58257361	Up	LPA
PDE4B	0.937333298	1.507501283	6.925594071	1.35601807684225e-10	6.7025521165195e-10	13.40780509	Up	PDE4B
CHST10	0.937327517	-0.465185677	11.92698946	3.33409459116212e-23	1.18925154208337e-21	42.10673055	Up	CHST10
EID3	0.936920845	-2.131275982	8.739384784	5.70107686412724e-15	5.24202911662609e-14	23.33578392	Up	EID3
KRBA2	-0.936872733	5.124445087	-11.90117269	3.89502289729755e-23	1.36583019898632e-21	41.95254958	Down	KRBA2
DDX27	0.936441093	-0.639967399	11.81455041	6.56304881578762e-23	2.19279572568832e-21	41.43522662	Up	DDX27
ANKRA2	0.935867455	-0.581203056	10.0201368	3.10420065758429e-18	4.91514966740822e-17	30.76915309	Up	ANKRA2
GLYATL1	-0.935635482	-1.145962827	-7.249669628	2.39844591702701e-11	1.31732892110667e-10	15.10977208	Down	GLYATL1
FGF8	-0.935247921	-2.95343526	-7.570641132	4.17299164733828e-12	2.54278851691088e-11	16.83030471	Down	FGF8
NRXN2	-0.935238362	-2.361545763	-9.444588307	9.34636071649375e-17	1.15034512527176e-15	27.39961843	Down	NRXN2
NGB	-0.934958233	-4.383064804	-7.506323487	5.93897888826299e-12	3.54763913662893e-11	16.48292359	Down	NGB
MGAT4A	0.934957907	2.83211622	11.62839753	2.0139752143656e-22	6.12347310576436e-21	40.32358118	Up	MGAT4A
ST6GALNAC5	-0.934788599	-2.927589094	-8.131339367	1.83496843195378e-13	1.34329446805952e-12	19.90897091	Down	ST6GALNAC5
GADD45G	-0.934542915	0.047951979	-14.08086792	8.31594913572715e-29	7.53911778963362e-27	54.9016884	Down	GADD45G
DOCK11	0.93424142	-1.232659782	8.944466373	1.73922582917933e-15	1.7425073873476e-14	24.50884125	Up	DOCK11
PLCL1	0.933927541	-2.78150811	7.669397517	2.42167444023575e-12	1.52862079347655e-11	17.36612524	Up	PLCL1
ZNF3	0.933510368	-1.022552036	8.31214169	6.59025353082477e-14	5.10332757793243e-13	20.91922863	Up	ZNF3
MTMR1	0.93277242	0.629482121	9.275428038	2.52292090689339e-16	2.88608891741605e-15	26.41746329	Up	MTMR1
KCNMB1	-0.932761645	0.790329798	-11.8678893	4.75965230236309e-23	1.63433049495461e-21	41.75377545	Down	KCNMB1
GHR	-0.932622832	-3.740772382	-7.827066768	1.01012027666053e-12	6.74987338129833e-12	18.22748538	Down	GHR
OLFM4	-0.931328241	-2.292814077	-2.928995676	0.003958272	0.007151729	-3.139193634	Down	OLFM4
RARRES2	-0.930779128	-2.920787203	-10.16234936	1.33140018649286e-18	2.25202024718724e-17	31.60731439	Down	RARRES2
CYP4Z1	-0.930505306	-3.733172675	-6.541330453	1.00787051617675e-09	4.37008423287135e-09	11.4405934	Down	CYP4Z1
ELF4	0.930225067	1.280863577	5.76395193	4.85398131249721e-08	1.72035742918256e-07	7.654702411	Up	ELF4
HNRNPA1	0.930102626	3.081768014	7.348166485	1.40708221264056e-11	7.98492302959534e-11	15.63422506	Up	HNRNPA1
B4GALNT1	-0.930070835	-2.171167477	-12.18766155	6.93810388995818e-24	2.72898753005022e-22	43.66327331	Down	B4GALNT1
DPH3	0.929880122	-1.621876708	8.09981571	2.19195551680274e-13	1.59053170443256e-12	19.7336468	Up	DPH3
TCF12	0.9295907	-0.738934826	9.329147356	1.84135107349213e-16	2.15568565044732e-15	26.72890586	Up	TCF12
KLB	0.929042094	-4.086477335	8.011462053	3.60297503824334e-13	2.5436387876829e-12	19.24359782	Up	KLB
GTF2H3	0.927214049	-0.593964889	8.423909376	3.48661547978033e-14	2.81733689963989e-13	21.54758399	Up	GTF2H3
BCL7B	0.927029927	-1.517442148	6.45430148	1.57508575521524e-09	6.67000142652813e-09	11.00331832	Up	BCL7B
KRTAP3-1	-0.926343083	-2.462938347	-9.672914568	2.4320750798564e-17	3.2813150895921e-16	28.73157109	Down	KRTAP3-1
TTBK1	-0.926191703	-2.023028103	-8.065656425	2.65688792071015e-13	1.9046581294657e-12	19.54394717	Down	TTBK1
ANKLE1	-0.925916289	-1.760580399	-13.62018857	1.28838924702923e-27	9.5778856624153e-26	52.1838395	Down	ANKLE1
ZNF366	-0.925915183	-3.436598167	-9.734984664	1.68487964248478e-17	2.35232345384764e-16	29.09480633	Down	ZNF366
SEC23A	0.925347318	-1.778111204	7.105241281	5.21319032579784e-11	2.72346148151659e-10	14.34668715	Up	SEC23A
CD6	0.925267169	0.841735944	11.71519061	1.19405077831983e-22	3.81788106926006e-21	40.84185439	Up	CD6
BEST2	-0.924992022	-3.837096567	-8.42146151	3.5356736994778e-14	2.85542621204975e-13	21.53379191	Down	BEST2
HES2	-0.924745009	-1.117809975	-11.49390155	4.527024748425e-22	1.30949034940823e-20	39.52062269	Down	HES2
SHISA3	0.924723895	-3.822042421	7.164751342	3.78907749321614e-11	2.02283677447532e-10	14.66023673	Up	SHISA3
ZNF286A	0.924633167	-1.085995388	12.91106402	8.96556563357675e-26	4.9188202892996e-24	47.97605288	Up	ZNF286A
AQP4	-0.9242377	0.541866011	-13.67466331	9.31111101287022e-28	7.06314278262012e-26	52.50594419	Down	AQP4
OR2A7	0.924179483	-1.591660735	5.521594151	1.53523391246976e-07	5.07015944260338e-07	6.53419935	Up	OR2A7
EPB41L1	-0.924160182	-1.463139996	-14.65736158	2.7544479605903e-30	3.35450526545411e-28	58.28091641	Down	EPB41L1
TNC	-0.924081836	-1.064223425	-10.76704541	3.57863188563299e-20	7.92952293227889e-19	35.1894753	Down	TNC
FAM177B	-0.922866052	2.613784553	-8.702363956	7.05798893713003e-15	6.37147416619608e-14	23.12488116	Down	FAM177B
KRTAP9-7	-0.921335013	-2.405667363	-8.405082734	3.88204087676577e-14	3.11821630230975e-13	21.44154287	Down	KRTAP9-7
TTC26	0.920414954	-3.067389515	5.172579743	7.64862801829292e-07	2.30762583960996e-06	4.976171954	Up	TTC26
PRLH	-0.920360899	0.617903378	-16.01212422	1.02915275859085e-33	3.06028864294574e-31	66.10520907	Down	PRLH
HAP1	-0.919292089	-2.114494116	-11.39874587	8.02824255835628e-22	2.25640662301779e-20	38.9527066	Down	HAP1
COL4A2	-0.918391505	-1.218724371	-15.33825423	5.10355413529078e-32	9.72815934403888e-30	62.23554094	Down	COL4A2
ZNF831	0.91826072	-1.337364869	11.71670294	1.18322333979269e-22	3.79141478793917e-21	40.8508856	Up	ZNF831
KRTAP10-8	-0.918114345	-1.80250713	-11.31164364	1.35615504309882e-21	3.67943671182358e-20	38.43302337	Down	KRTAP10-8
CLDN11	-0.917588343	-3.330705496	-7.668129594	2.43869536558257e-12	1.53833358911674e-11	17.35922755	Down	CLDN11
NARS2	0.91752008	-1.227599857	8.479416461	2.53897748516642e-14	2.08907123682647e-13	21.86068491	Up	NARS2
POU3F4	-0.917326127	-1.906124343	-9.191522576	4.12250463932219e-16	4.49694783400164e-15	25.93189827	Down	POU3F4
GRIA3	-0.917312415	-0.849114214	-12.69501814	3.28028436215957e-25	1.63727482733509e-23	46.68961004	Down	GRIA3
SGCA	-0.917259382	-1.273324683	-13.82341738	3.83939899884598e-28	3.13649364367264e-26	53.3845609	Down	SGCA
ACBD6	0.917045242	1.059242244	10.21775984	9.56884819013942e-19	1.66397233790635e-17	31.93439312	Up	ACBD6
AVPI1	0.916960698	1.002816648	7.809644875	1.11295106071203e-12	7.39051200119094e-12	18.13196135	Up	AVPI1
GRAP	0.916867913	0.283789418	8.236303323	1.01353412494529e-13	7.68054300187899e-13	20.49451443	Up	GRAP
SLFN12	0.916225098	-3.22752752	6.591511655	7.78060928326227e-10	3.4337221378315e-09	11.69415808	Up	SLFN12
PCDH15	-0.916071571	-3.264091807	-7.469467005	7.26609055846705e-12	4.27681054724022e-11	16.28443723	Down	PCDH15
C17orf107	0.915749628	-2.575896582	4.45048588	1.71056407462861e-05	4.31427763555185e-05	1.981664413	Up	C17orf107
OR56A4	-0.91457304	-3.609058091	-7.749093912	1.55788173180925e-12	1.0119085010284e-11	17.80062512	Down	OR56A4
AHI1	0.91438755	-4.618729754	7.521274415	5.47181629653787e-12	3.28972764645875e-11	16.56356048	Up	AHI1
BMP8A	-0.914008718	0.008175047	-10.79450431	3.03508409845018e-20	6.85799853734912e-19	35.3527057	Down	BMP8A
FAM89A	0.913951022	-3.038759446	5.930922894	2.16002695121562e-08	8.00879818221292e-08	8.444028702	Up	FAM89A
KCNK1	-0.913919556	-2.762960098	-9.429152675	1.02344503114131e-16	1.24623920745364e-15	27.30982699	Down	KCNK1
GLTPD2	-0.913900698	-3.402271152	-8.55872305	1.61204182282569e-14	1.3695907326727e-13	22.30919287	Down	GLTPD2
ADRA2A	-0.913655589	1.869194056	-14.65609194	2.77511533259924e-30	3.35450526545411e-28	58.27350376	Down	ADRA2A
NES	-0.913054022	-2.925613242	-8.717548139	6.46641217435767e-15	5.88028233690213e-14	23.21135078	Down	NES
NPAS1	-0.912974844	-0.109997701	-12.17493635	7.49053600316425e-24	2.92307845918756e-22	43.58730314	Down	NPAS1
BSND	-0.912698918	-1.364753224	-10.59807948	9.85362667957525e-20	2.00965324378498e-18	34.18599416	Down	BSND
ASRGL1	-0.911273555	0.387428381	-14.05495808	9.69797531728117e-29	8.6861142781528e-27	54.74921512	Down	ASRGL1
TMEM52	-0.911266808	-0.467754269	-10.03111483	2.90802424710681e-18	4.63910992553477e-17	30.83378519	Down	TMEM52
ATXN7	0.910706332	2.466669993	8.333719421	5.82925760067247e-14	4.55914792250385e-13	21.04031565	Up	ATXN7
MS4A10	-0.910543232	-4.275456733	-6.781895282	2.88944022327761e-10	1.35949991264846e-09	12.66539526	Down	MS4A10
ZNF146	0.910448612	-1.259164618	9.085940839	7.6358711142594e-16	8.05178239197225e-15	25.32248641	Up	ZNF146
FRMD5	0.909964732	-3.270970608	7.235447089	2.58978328852584e-11	1.41302377738724e-10	15.03431068	Up	FRMD5
FCGR1B	-0.909581279	3.2437413	-5.831640344	3.5013047544133e-08	1.26221906012574e-07	7.973022141	Down	FCGR1B
OR5AS1	-0.909352879	-0.326962844	-11.48365624	4.81509169514922e-22	1.38741828146276e-20	39.4594678	Down	OR5AS1
WFIKKN1	-0.909237387	-3.816233749	-8.819033659	3.59827276079046e-15	3.40758722340334e-14	23.79043532	Down	WFIKKN1
RNF208	-0.908940213	-1.513404367	-7.563400029	4.34238739071444e-12	2.64059778016942e-11	16.79113212	Down	RNF208
QSER1	0.908763597	-2.344202616	5.538415235	1.41864290136548e-07	4.70584719659646e-07	6.610975343	Up	QSER1
ALDH3A1	0.908684006	-0.431263687	10.58031337	1.09599208877016e-19	2.21703542528363e-18	34.08058297	Up	ALDH3A1
SCN1B	-0.908391587	-2.039848317	-9.728539902	1.75036688625849e-17	2.42992108915885e-16	29.05706989	Down	SCN1B
USP15	0.90830409	-1.212813665	10.7221547	4.6843370985541e-20	1.01674049607741e-18	34.92270942	Up	USP15
LCN9	-0.907843439	-1.902594028	-12.74726267	2.39672002340313e-25	1.22455097278205e-23	47.00085106	Down	LCN9
FAM126B	0.907479479	0.714270018	8.976733531	1.44193079191907e-15	1.46538803925173e-14	24.6941093	Up	FAM126B
PRF1	0.907029611	3.562977716	9.501474011	6.68716627968002e-17	8.42582951239682e-16	27.73081659	Up	PRF1
SPRED3	-0.906979903	1.789638491	-10.67897731	6.06839182000736e-20	1.29077038025564e-18	34.66623271	Down	SPRED3
ADAM33	-0.906942194	-2.552421091	-8.726972563	6.12431417288783e-15	5.60001864221994e-14	23.26504309	Down	ADAM33
MTNR1B	-0.906493344	-4.115252675	-6.867825988	1.83963319936739e-10	8.88329535829629e-10	13.10841042	Down	MTNR1B
GDF1	-0.906309553	-1.731848821	-13.35463296	6.29089774032429e-27	4.19430796426644e-25	50.61112846	Down	GDF1
DDTL	0.906224736	-0.373077767	7.720885031	1.82151183205238e-12	1.17052133618723e-11	17.64662191	Up	DDTL
FOSL2	0.906163537	3.065782258	9.873832211	7.40143478586789e-18	1.10375659374407e-16	29.90897784	Up	FOSL2
KRT10	0.905926845	1.204842528	9.596732332	3.81383944174583e-17	5.00920183921175e-16	28.28640205	Up	KRT10
SLC41A1	0.905693956	-2.259464383	11.43831983	6.32633645332392e-22	1.79503760282481e-20	39.18887425	Up	SLC41A1
FASLG	0.905561211	0.12539428	8.195971046	1.27357580149822e-13	9.52491198021909e-13	20.26920202	Up	FASLG
SIK1	0.905399669	0.337663645	5.981479111	1.68610295525803e-08	6.33855341056292e-08	8.685717221	Up	SIK1
CDC20	-0.905155436	-0.990407901	-12.18903773	6.88085868475429e-24	2.71365005105907e-22	43.67148901	Down	CDC20
SPINT4	-0.905141913	-3.820341525	-7.090853633	5.63026440215584e-11	2.92592698815984e-10	14.27106701	Down	SPINT4
YBX2	-0.905122883	-2.003491849	-10.91332582	1.48729545294763e-20	3.51559758257954e-19	36.05948663	Down	YBX2
SYTL3	0.90467401	0.636569455	11.68328436	1.44705315578662e-22	4.51991309248644e-21	40.65132323	Up	SYTL3
SEC22B	0.90457967	1.391596678	13.36824961	5.79907249536464e-27	3.88381125500367e-25	50.69186708	Up	SEC22B
NDUFB2	0.904579228	0.96971247	8.346955801	5.40632915717375e-14	4.24399693288592e-13	21.11464702	Up	NDUFB2
KCNK18	-0.904480005	-3.969678223	-6.991527997	9.55987792089423e-11	4.80479536444491e-10	13.75103391	Down	KCNK18
ART3	-0.904195431	-3.30104191	-7.549898439	4.67662830034599e-12	2.83514162674548e-11	16.71813446	Down	ART3
SHC4	-0.903864046	-1.832849389	-9.824438854	9.91988351808926e-18	1.45309190292563e-16	29.61909507	Down	SHC4
OR4F15	-0.903811559	-3.11116155	-9.008127669	1.20133307088127e-15	1.23097312872934e-14	24.87454048	Down	OR4F15
TP53RK	0.903103612	0.687149168	7.49060986	6.47256423991229e-12	3.83708473361308e-11	16.39824786	Up	TP53RK
DRD3	-0.903067155	0.653053752	-14.76265645	1.48252177936462e-30	1.91670728831245e-28	58.89519102	Down	DRD3
ACTL8	-0.902048182	-0.817047571	-14.50241389	6.86541143358481e-30	7.45072534266708e-28	57.37526924	Down	ACTL8
RNF139	0.901561396	0.34100845	9.161092797	4.92482147729275e-16	5.3291299653849e-15	25.75607361	Up	RNF139
IFT52	0.901330809	-3.450268075	9.550660705	5.00467378905924e-17	6.44796272926627e-16	28.01754389	Up	IFT52
DDIT4L	-0.900653452	-2.267073769	-7.79869356	1.18283428138193e-12	7.83001777240062e-12	18.07195888	Down	DDIT4L
PDLIM7	-0.900371819	1.606064428	-13.16287559	1.98168539602084e-26	1.20259993747093e-24	49.47310528	Down	PDLIM7
FAM71E2	-0.900265925	-0.10385608	-12.82436726	1.5085023939687e-25	8.06777467393046e-24	47.46002147	Down	FAM71E2
CNTLN	-0.900003592	0.631001633	-8.899885281	2.25273712297919e-15	2.21812553274534e-14	24.25317664	Down	CNTLN
CACNA2D2	0.899792025	0.106167798	8.857237973	2.88438033774654e-15	2.78473810789711e-14	24.00894052	Up	CACNA2D2
KLRD1	0.899784469	3.519320996	8.777691064	4.56980281032158e-15	4.24648926149133e-14	23.55429157	Up	KLRD1
OR52L1	-0.899770301	-3.333804641	-8.260643297	8.82882717790037e-14	6.71664939138217e-13	20.63067628	Down	OR52L1
TP53BP2	0.899223244	-2.000969365	10.01460704	3.20796089377417e-18	5.05789634874171e-17	30.73660167	Up	TP53BP2
IL17C	0.899222533	-4.607733329	7.685605463	2.21419154244826e-12	1.4044624510717e-11	17.45434052	Up	IL17C
GDF9	-0.898993278	-2.197397636	-11.49844073	4.40496648132367e-22	1.27916096961563e-20	39.54771794	Down	GDF9
TRDN	-0.898829768	-3.183533683	-7.587386545	3.80591555067978e-12	2.32961516704434e-11	16.92095419	Down	TRDN
TBC1D8	0.898556277	-1.078634251	5.519832101	1.54797571613225e-07	5.10883528245379e-07	6.526165611	Up	TBC1D8
ANKRD6	0.898342839	-3.640497882	5.958129688	1.89073436734757e-08	7.06140129960405e-08	8.573940114	Up	ANKRD6
ALDH1L1	-0.898342346	-1.323628231	-9.423614255	1.05731911781388e-16	1.28328331784953e-15	27.27761731	Down	ALDH1L1
LOXHD1	-0.897894202	-2.602252723	-3.861006412	0.00017041	0.000377707	-0.207887249	Down	LOXHD1
PRSS50	-0.897413466	-3.191263798	-7.802968007	1.15505482918657e-12	7.65642229172799e-12	18.09537466	Down	PRSS50
PCM1	0.896773328	1.205551718	9.885481737	6.90719631333084e-18	1.03628854476895e-16	29.97738646	Up	PCM1
EIF5A2	0.896669423	-2.696046627	9.804213588	1.11829315599376e-17	1.62370924251126e-16	29.50047465	Up	EIF5A2
NCK1	0.896541904	-0.26689226	10.34226864	4.55134561918152e-19	8.34394656793969e-18	32.67030378	Up	NCK1
MAGEB17	-0.895948474	-2.601690606	-8.300470646	7.04217263544659e-14	5.42502708517201e-13	20.8537797	Down	MAGEB17
STC1	-0.895430986	-4.34206302	-6.948934548	1.19839288850611e-10	5.96708153593734e-10	13.52912444	Down	STC1
SCAF11	0.895210613	1.830595385	9.520235201	5.98754463806643e-17	7.62834735893501e-16	27.84014425	Up	SCAF11
OPALIN	-0.895199034	-4.076076916	-6.779229726	2.93006669034401e-10	1.37730735226161e-09	12.65169835	Down	OPALIN
AQP1	-0.89501755	-0.510162005	-12.04552005	1.63285161060713e-23	6.00921726398685e-22	42.81457576	Down	AQP1
COL9A1	-0.894949165	-2.904848985	-7.094445912	5.52314019660812e-11	2.8742754092814e-10	14.28994085	Down	COL9A1
ANKRD33B	-0.894868514	0.188819019	-15.63443161	9.12610580923871e-33	2.15376097098034e-30	63.9420204	Down	ANKRD33B
ZNF32	0.894370944	-0.271273673	9.108850407	6.6809163333786e-16	7.09006881118294e-15	25.45456407	Up	ZNF32
DUSP26	-0.894216076	-1.155535038	-8.716149542	6.51877395533527e-15	5.9242745212668e-14	23.20338426	Down	DUSP26
NAA15	0.893922684	-2.234311326	9.438059562	9.71221657995702e-17	1.19142934084819e-15	27.36163564	Up	NAA15
IFRD1	0.893455328	-0.756785838	8.594209436	1.3149918235441e-14	1.13802668407763e-13	22.51031342	Up	IFRD1
DPYSL3	-0.893144989	2.902963024	-13.23532731	1.28427510115511e-26	8.12536263998902e-25	49.90330225	Down	DPYSL3
TBCC	0.893036334	0.112645125	14.02279379	1.17380767772387e-28	1.03267293209458e-26	54.55986882	Up	TBCC
SPANXN5	-0.891494632	-1.98324992	-8.875816737	2.59004437223106e-15	2.52185852824698e-14	24.1152978	Down	SPANXN5
B3GNT8	-0.891354761	1.537778357	-13.79267891	4.61014376082874e-28	3.64593709765967e-26	53.2031212	Down	B3GNT8
SPTLC1	0.891209517	-0.893241172	9.952589769	4.63754128181233e-18	7.15248059781041e-17	30.37174337	Up	SPTLC1
HHIP	-0.891188767	-2.840428192	-7.984069543	4.2015230872762e-13	2.95079099015695e-12	19.09207654	Down	HHIP
ABI1	0.890496496	0.26153428	10.43307212	2.64525753285733e-19	5.06173603584591e-18	33.2077785	Up	ABI1
PCDHB11	-0.890357003	-2.451488304	-7.968446231	4.58604919804261e-13	3.20269513745879e-12	19.00574467	Down	PCDHB11
TMEM40	-0.89006909	1.221891381	-6.625252108	6.53441642474029e-10	2.91752863072188e-09	11.86522706	Down	TMEM40
ARL4A	0.890036157	-1.157455441	7.909679244	6.37171627085517e-13	4.36766609105923e-12	18.68158915	Up	ARL4A
CLDN2	-0.889256894	-1.244889234	-15.93262394	1.62724823651422e-33	4.24454855798131e-31	65.65112006	Down	CLDN2
LRRTM1	-0.889087486	-3.31540518	-7.017319898	8.33467023874529e-11	4.23079129770109e-10	13.88572994	Down	LRRTM1
SLC9A5	-0.888900205	-0.631374124	-12.83895763	1.38200129729451e-25	7.499122367947e-24	47.54688534	Down	SLC9A5
NGRN	0.887896777	0.177102046	10.11387617	1.7770765506958e-18	2.92597720440145e-17	31.32141236	Up	NGRN
MEOX1	-0.887813662	-2.439279335	-8.057594893	2.78016811577977e-13	1.9844234059248e-12	19.49922169	Down	MEOX1
CHDH	-0.887762334	-0.997113633	-7.717218487	1.85887540335553e-12	1.19231059090121e-11	17.62662165	Down	CHDH
ZNF467	0.887334417	4.974240171	9.762602461	1.4308054700894e-17	2.03376823415766e-16	29.25657435	Up	ZNF467
NXNL1	-0.886839374	-3.235798441	-7.67828938	2.30557038836884e-12	1.45993273144242e-11	17.41451162	Down	NXNL1
C12orf50	0.88667522	-2.318042956	6.051009431	1.19706025031344e-08	4.56942023149173e-08	9.020110121	Up	C12orf50
KPRP	-0.886600437	-1.484414995	-10.90629996	1.55139183215782e-20	3.65548237092273e-19	36.017676	Down	KPRP
PPP1R13L	0.885305136	2.683211229	6.851402023	2.00584842330402e-10	9.62651851442356e-10	13.02351909	Up	PPP1R13L
TWF1	0.885064274	0.42282773	9.081565252	7.83315035982056e-16	8.25395319275777e-15	25.29727033	Up	TWF1
HERPUD2	0.884786372	0.87770587	7.861955202	8.31677533733767e-13	5.60280089331837e-12	18.41903152	Up	HERPUD2
BDP1	0.884205784	-1.975025335	8.580547667	1.42229325095347e-14	1.22023404819251e-13	22.4328536	Up	BDP1
FBXO8	0.883984084	-0.74321626	10.16884636	1.28083927561091e-18	2.17391761983825e-17	31.64565093	Up	FBXO8
WARS2	0.883958753	-3.446286378	8.816886292	3.64325014687876e-15	3.44320197455378e-14	23.77816184	Up	WARS2
TRAF7	0.88373067	-3.140147144	7.357968269	1.33413289564279e-11	7.59413778423316e-11	15.68659013	Up	TRAF7
BRMS1L	0.883686512	-4.065554942	8.630059564	1.0701729647047e-14	9.40386030687318e-14	22.71376112	Up	BRMS1L
PRPS2	0.883528821	-1.086697586	9.769541818	1.37321347032271e-17	1.95939902847966e-16	29.29723491	Up	PRPS2
PLA2G2D	-0.882863137	0.410510842	-11.81047346	6.72621404634371e-23	2.23725616199191e-21	41.41087855	Down	PLA2G2D
SYAP1	0.882854403	0.918409626	9.270345596	2.59916627892992e-16	2.96125702951188e-15	26.38801997	Up	SYAP1
EZH2	0.882473231	-2.628700385	7.606483775	3.4261949843802e-12	2.11635509047631e-11	17.02443825	Up	EZH2
SLC28A2	-0.881980547	0.479085363	-10.4800727	1.99703413739828e-19	3.86613327536948e-18	33.48622054	Down	SLC28A2
MYNN	0.881885832	1.208931844	13.4494023	3.57064323004532e-27	2.4577927566812e-25	51.17284465	Up	MYNN
SLA	0.881785839	1.026351874	8.494197297	2.33309426649396e-14	1.92820709028528e-13	21.94417345	Up	SLA
DNAH6	-0.881563197	-1.259937993	-9.507880011	6.43957181652263e-17	8.14145865374647e-16	27.76814114	Down	DNAH6
COMMD10	0.880977988	-1.457952212	8.285778883	7.65504639446827e-14	5.86979008731068e-13	20.77143646	Up	COMMD10
DBF4B	-0.88075881	-1.859410498	-14.86986175	7.89790395669158e-31	1.05789221646928e-28	59.51962011	Down	DBF4B
ESPL1	-0.880488467	-2.142016724	-7.347391152	1.41301825144714e-11	8.01249251049428e-11	15.63008425	Down	ESPL1
ODF3L2	-0.879645416	-1.089178599	-7.937457379	5.45501993833597e-13	3.77058281930168e-12	18.83469675	Down	ODF3L2
SNX21	-0.879322849	0.364692134	-14.32412449	1.96830187028484e-29	2.00443234297226e-27	56.33076878	Down	SNX21
GALNT12	0.879237588	-1.310082263	11.46049779	5.53556552050707e-22	1.58885691426446e-20	39.3212403	Up	GALNT12
TSPAN8	-0.878982179	-3.906708857	-7.326033019	1.58664656034872e-11	8.91881325492052e-11	15.51609467	Down	TSPAN8
PTGER4	0.878487793	1.005313923	10.28186785	6.52769799159016e-19	1.17073357948085e-17	32.31314377	Up	PTGER4
HIRIP3	0.878401895	-2.866199128	9.879962792	7.13709849666767e-18	1.06647618541161e-16	29.94497614	Up	HIRIP3
PRKG1	-0.877745928	-1.048481868	-7.478774628	6.90554282133345e-12	4.0758876803329e-11	16.33452234	Down	PRKG1
FOXE3	-0.87756397	-0.761771548	-9.562629419	4.66367805137063e-17	6.06115081012049e-16	28.08736254	Down	FOXE3
JAK1	0.877233942	2.913638898	9.845125846	8.77505474124938e-18	1.29432057433428e-16	29.74047117	Up	JAK1
CUL3	0.877141588	1.951096545	9.180043884	4.40859958805252e-16	4.79145165754129e-15	25.86555646	Up	CUL3
MAST4	-0.876942696	1.691549747	-13.61367419	1.33942792559539e-27	9.90776835709065e-26	52.14530838	Down	MAST4
OR5H14	-0.876631851	-3.706555469	-4.376974356	2.30643268423906e-05	5.73253780495926e-05	1.695494091	Down	OR5H14
GOLGA6C	0.876490572	0.631891367	8.844396433	3.10704314105384e-15	2.97843439208179e-14	23.93546435	Up	GOLGA6C
OR4A15	-0.875921246	-3.032927837	-6.950762208	1.18684342525747e-10	5.91353486820646e-10	13.53863277	Down	OR4A15
LIMCH1	-0.875897982	-3.310527454	-4.946489426	2.09017608583315e-06	5.95339809275234e-06	4.004064483	Down	LIMCH1
METRNL	0.875729985	2.302652948	6.375122131	2.35813612185228e-09	9.81269741385383e-09	10.60827153	Up	METRNL
MAP1LC3C	-0.875672015	-4.123641985	-7.119693016	4.82502201675205e-11	2.53761681447009e-10	14.42271746	Down	MAP1LC3C
SPC24	-0.875181135	-2.713263147	-10.73288226	4.39247283877506e-20	9.60401267160406e-19	34.98644844	Down	SPC24
RNASE2	-0.875059125	3.525401226	-6.385498528	2.23698766204875e-09	9.32684592241751e-09	10.65988876	Down	RNASE2
CHURC1	0.875003541	-0.96851839	8.742309129	5.60567268095034e-15	5.16068987123032e-14	23.352455	Up	CHURC1
NDUFA9	0.874995541	-0.978015461	10.11609417	1.75376017707601e-18	2.89399626112832e-17	31.33448972	Up	NDUFA9
ADH6	-0.874742462	-2.748323078	-9.429403515	1.02193670164748e-16	1.24542253115531e-15	27.31128589	Down	ADH6
CD164L2	-0.874736857	-0.321360792	-14.25952744	2.88463191865617e-29	2.84031174613112e-27	55.95171173	Down	CD164L2
PPFIA4	-0.874222588	-1.022196558	-15.24575895	8.75176969238081e-32	1.60643594797923e-29	61.70085029	Down	PPFIA4
KRT9	0.874106726	-1.931764868	5.241518488	5.59805172086007e-07	1.71966597077991e-06	5.278515366	Up	KRT9
OR1N2	-0.873162477	-4.326732856	-6.749144046	3.42957064619724e-10	1.59346426148939e-09	12.49729503	Down	OR1N2
KRTAP4-1	-0.872854383	-0.740379941	-11.46785567	5.29568456709643e-22	1.52294464494371e-20	39.36515678	Down	KRTAP4-1
FUT3	-0.872624926	-4.122697291	-6.79157769	2.74648983421533e-10	1.29716679971771e-09	12.71517125	Down	FUT3
CNR1	0.872187156	-1.654642508	2.93063518	0.003938636	0.007119713	-3.134651248	Up	CNR1
PATL2	0.871815458	2.251351903	10.16538964	1.30749698864523e-18	2.2141076568539e-17	31.62525351	Up	PATL2
SNAI2	-0.871454458	2.688061076	-10.52346719	1.54033077374684e-19	3.02931718836878e-18	33.74343813	Down	SNAI2
USP25	0.870750038	-1.76986016	6.905385216	1.50891248100571e-10	7.399244976119e-10	13.30292665	Up	USP25
KIAA1191	0.870682633	0.542813917	10.0087257	3.3221164815435e-18	5.22127144266265e-17	30.70198399	Up	KIAA1191
ECT2	-0.870671183	-3.196771649	-8.803193177	3.9435041029265e-15	3.70151635115601e-14	23.69991802	Down	ECT2
TRIM59	0.870234378	-2.580271427	9.103073988	6.90985940489355e-16	7.3173639339001e-15	25.42125379	Up	TRIM59
KRTAP22-1	-0.870145963	-3.842475534	-8.305987633	6.82483532498459e-14	5.27948239395791e-13	20.88471393	Down	KRTAP22-1
MYO7A	-0.870139554	-0.722454874	-6.574058094	8.51437371476484e-10	3.73647309300837e-09	11.60584819	Down	MYO7A
CACNA2D1	-0.869466703	-3.842810812	-4.932692556	2.22036205603856e-06	6.31331861716988e-06	3.945728969	Down	CACNA2D1
OR2D2	-0.869127919	-3.031407656	-7.745804948	1.58655711739616e-12	1.02828819622694e-11	17.78265764	Down	OR2D2
PRDM13	-0.868997934	-1.021378596	-11.69059717	1.38469935950342e-22	4.34339875044238e-21	40.69499174	Down	PRDM13
RTN4	-0.868950929	3.273965732	-8.505689865	2.18455396575695e-14	1.81148624444363e-13	22.00912114	Down	RTN4
SENP5	0.868851791	2.169247311	8.553936262	1.6569122976021e-14	1.40450239684995e-13	22.28208378	Up	SENP5
TMEM174	-0.86872637	1.708810648	-13.96175082	1.68673151967455e-28	1.44128300198398e-26	54.20031656	Down	TMEM174
KLHL15	0.868679159	0.918785009	8.344564204	5.48042208946297e-14	4.29762213218014e-13	21.10121358	Up	KLHL15
GRM4	-0.868669636	-0.692438415	-12.0115044	2.0040743888091e-23	7.3571797562503e-22	42.61144792	Down	GRM4
CADPS	-0.868449844	0.637273535	-13.57139577	1.72364488182919e-27	1.25260103551902e-25	51.89517832	Down	CADPS
LATS1	0.868354913	2.017008332	7.712123539	1.91205912255884e-12	1.2248382177598e-11	17.59883617	Up	LATS1
SKAP2	-0.868214779	1.492333393	-9.917035803	5.72763307726875e-18	8.65431388138534e-17	30.16275268	Down	SKAP2
KCNQ4	-0.867973528	-0.118524378	-11.7088264	1.2407112297836e-22	3.94164413769714e-21	40.80384933	Down	KCNQ4
GZMH	0.867628085	2.96888682	7.87789924	7.6090404802795e-13	5.1634511118574e-12	18.50667983	Up	GZMH
OR1F1	-0.867585767	-0.453340048	-9.950487893	4.69580067454556e-18	7.21251698648176e-17	30.35938459	Down	OR1F1
SLC22A10	0.867400764	-3.978068318	8.502896449	2.21977033137964e-14	1.83966250205978e-13	21.99333214	Up	SLC22A10
A2M	0.866974401	4.185507786	5.155430496	8.26283357994035e-07	2.48185474073845e-06	4.901385063	Up	A2M
CACNG8	-0.865834475	-4.304092367	-7.613564339	3.29515863707589e-12	2.03965106644648e-11	17.06283425	Down	CACNG8
VTCN1	-0.865605499	-1.598828896	-10.41204581	2.99959161107788e-19	5.69577625459846e-18	33.08326612	Down	VTCN1
CCR6	-0.864774204	0.466257715	-13.63307432	1.19309829561368e-27	8.91406304481618e-26	52.26004839	Down	CCR6
SLC9A6	0.864338087	-1.164257301	9.215202729	3.58938715856108e-16	3.96727590011066e-15	26.06882517	Up	SLC9A6
KCTD11	-0.863791844	-0.285736752	-10.69854861	5.39658591306891e-20	1.16116410065859e-18	34.78247424	Down	KCTD11
CLDN5	-0.863701075	-0.858155084	-14.61027448	3.63476135262522e-30	4.18927378223503e-28	58.00591127	Down	CLDN5
LRRIQ3	-0.8634398	-0.367112158	-11.7365312	1.050021615362e-22	3.38649053735407e-21	40.96929554	Down	LRRIQ3
FOXC1	0.863231999	-4.441250482	8.688488043	7.64551121367848e-15	6.8436761423824e-14	23.04590179	Up	FOXC1
UBE2I	-0.862302295	2.574509957	-14.95909634	4.67952307492391e-31	6.88862862158106e-29	60.03859798	Down	UBE2I
RNF4	0.861783772	0.296646592	8.683535413	7.86678085992842e-15	7.03327106586986e-14	23.01772154	Up	RNF4
ST8SIA6	0.861701363	1.178938836	9.22473644	3.3946670488931e-16	3.78350147548295e-15	26.12397733	Up	ST8SIA6
NR2C1	0.861653719	0.348722034	11.87352624	4.60076025632517e-23	1.58776199728567e-21	41.78744024	Up	NR2C1
TTC39B	0.861633075	-0.464614965	10.05404702	2.53721890125282e-18	4.06940351929093e-17	30.96883475	Up	TTC39B
ERC2	-0.861380623	-2.305408432	-10.57454117	1.13453964023085e-19	2.2887836324223e-18	34.04633936	Down	ERC2
ID2	0.86130865	3.529810021	8.386693555	4.31122290573992e-14	3.43143801726665e-13	21.33804251	Up	ID2
TRIM39	0.861152116	-0.244511318	12.32283147	3.07532548357605e-24	1.30639826542311e-22	44.47009499	Up	TRIM39
MTRNR2L7	-0.861150462	-0.376771201	-12.00000187	2.14782770391333e-23	7.84616764171584e-22	42.5427577	Down	MTRNR2L7
ZNF654	0.861008867	-3.310452958	8.002290575	3.79330512398942e-13	2.67040059580846e-12	19.19284406	Up	ZNF654
TMEM217	-0.860543248	-0.673639669	-10.15943887	1.35469137412765e-18	2.2836226021009e-17	31.59014178	Down	TMEM217
TEX13B	-0.860196023	0.088740408	-9.08805611	7.54228242605393e-16	7.96439311864842e-15	25.33467765	Down	TEX13B
CETP	-0.859760438	-3.859028656	-5.648911928	8.4144775635628e-08	2.87667170418606e-07	7.119029495	Down	CETP
EGF	-0.859298107	0.364808648	-5.403866536	2.65766096603205e-07	8.51046806869793e-07	6.001122444	Down	EGF
OR9G4	-0.858568859	-2.807757994	-7.215078813	2.89035827917075e-11	1.56586475392712e-10	14.92636065	Down	OR9G4
LRRC2	-0.858282099	-1.832311139	-7.390333862	1.118830248861e-11	6.42021155540927e-11	15.85972157	Down	LRRC2
TTC21A	-0.857678569	0.333149348	-14.55139927	5.14259025574231e-30	5.74887458062983e-28	57.66179766	Down	TTC21A
SEMA3F	-0.857599742	-2.463112327	-9.316634965	1.98156548124454e-16	2.3071194655555e-15	26.65632548	Down	SEMA3F
SLC25A38	0.85745633	0.776596398	12.75127974	2.33958791738731e-25	1.19948252261085e-23	47.02477855	Up	SLC25A38
NLGN4Y	-0.85734212	-1.325316734	-13.6608431	1.01106052740907e-27	7.63068422412083e-26	52.42424373	Down	NLGN4Y
ZNF236	0.85681936	-3.025722551	9.318775126	1.95685047155595e-16	2.28287464862464e-15	26.66873822	Up	ZNF236
CTTN	-0.856803046	-1.218759178	-7.073757185	6.16890229427308e-11	3.18469580941848e-10	14.18130482	Down	CTTN
SCML1	0.856669092	-2.400218408	6.452613548	1.58873676906572e-09	6.72589358840238e-09	10.99486885	Up	SCML1
VWA3A	-0.856547274	-2.711264931	-8.703224854	7.02305372329711e-15	6.34378874592839e-14	23.12978251	Down	VWA3A
C8G	-0.856407401	0.766570268	-17.27807983	7.66106426002736e-37	7.11904396363042e-34	73.24160535	Down	C8G
MYL5	-0.856059359	1.843277941	-5.831604097	3.50191930523182e-08	1.26221906012574e-07	7.97285107	Down	MYL5
GRID1	-0.855633209	-2.396985251	-10.2981483	5.92319926044721e-19	1.07006229166864e-17	32.40938364	Down	GRID1
CEBPE	-0.855247409	-0.689382878	-11.86311496	4.89851499882486e-23	1.67813642862968e-21	41.7252622	Down	CEBPE
FAM167B	0.854990196	1.453700456	7.529436364	5.23233668375577e-12	3.1559586942832e-11	16.60761056	Up	FAM167B
DBR1	0.854718652	-2.601049092	8.508656709	2.14775908601563e-14	1.78395989334527e-13	22.02589222	Up	DBR1
CCNB3	0.854438342	0.887431072	8.37066926	4.72344280118808e-14	3.7375278109667e-13	21.24791477	Up	CCNB3
RRAS2	0.853498528	0.897220097	9.781426705	1.27989466795329e-17	1.84037465407442e-16	29.36688637	Up	RRAS2
ADAM11	0.853495665	-2.391109822	10.12423327	1.67078382391128e-18	2.77245690780278e-17	31.38248183	Up	ADAM11
RPP38	0.853361787	2.184373358	9.486241433	7.31466669839865e-17	9.14068616674764e-16	27.6420864	Up	RPP38
DOCK6	-0.852926274	-2.621061814	-9.51197101	6.28625418684279e-17	7.95438529787052e-16	27.79198023	Down	DOCK6
BMPR2	0.852211424	-0.308597524	8.592187931	1.33034644376132e-14	1.14997621661879e-13	22.49884939	Up	BMPR2
ACTR6	0.851941453	-1.718780343	9.967745988	4.23824700046773e-18	6.5708296561996e-17	30.46087368	Up	ACTR6
PPP2CA	0.851503654	2.067652939	10.05647073	2.500895977619e-18	4.01981852921505e-17	30.98311115	Up	PPP2CA
ELSPBP1	-0.851209303	-1.570163067	-9.54892774	5.05606425512572e-17	6.50046901123545e-16	28.00743633	Down	ELSPBP1
MRPL42	0.851073368	-0.608948948	8.691740124	7.50359446958134e-15	6.72474036008049e-14	23.06440865	Up	MRPL42
UBL5	0.85084018	2.019506241	7.829755601	9.95112004858157e-13	6.65556693127804e-12	18.24223575	Up	UBL5
LAMC2	-0.850784707	-3.256795433	-7.876987442	7.64785304432352e-13	5.18742149010046e-12	18.50166557	Down	LAMC2
HTRA3	-0.850677497	-2.615087719	-4.360219753	2.46785223682545e-05	6.10922861423923e-05	1.630778724	Down	HTRA3
SCG5	-0.850585982	-3.356109692	-6.871193259	1.80727410904632e-10	8.73839071652054e-10	13.12582759	Down	SCG5
HTR1B	-0.850175099	-0.950549297	-11.71146984	1.22111292412101e-22	3.88768885563837e-21	40.81963511	Down	HTR1B
C1QTNF3	0.849954025	0.322892054	12.43386772	1.5767025678063e-24	7.03976389734054e-23	45.1326126	Up	C1QTNF3
CDRT15	-0.849666602	-1.64233476	-12.21683149	5.82070297760511e-24	2.34531739487894e-22	43.83741116	Down	CDRT15
FAM25A	0.849504081	0.404020729	6.571141068	8.64348829174007e-10	3.78977835215545e-09	11.59110107	Up	FAM25A
TMEM199	0.84934831	-1.755832405	9.141797888	5.51224386730089e-16	5.91740374144618e-15	25.64466394	Up	TMEM199
RHOBTB3	0.849302709	-1.624406808	7.769350655	1.3922576467172e-12	9.09494142855503e-12	17.91135492	Up	RHOBTB3
TADA2B	0.849060266	-0.706573833	10.36387485	4.00023982776107e-19	7.42516426456325e-18	32.7981357	Up	TADA2B
APOBEC3H	0.848899963	-0.784561063	7.465258276	7.4351833162139e-12	4.37460647192197e-11	16.26179862	Up	APOBEC3H
GNAT2	0.848860995	-3.769339937	6.910911607	1.46548689075186e-10	7.20292862535491e-10	13.331592	Up	GNAT2
SLCO6A1	-0.848739018	-3.359655711	-6.83217486	2.21933710624203e-10	1.06100013169153e-09	12.92426882	Down	SLCO6A1
PTPRH	-0.848687996	-0.296556709	-9.298840201	2.19947555804887e-16	2.53305984485442e-15	26.55314403	Down	PTPRH
SMU1	0.848560048	3.675631226	9.490786475	7.1215316629398e-17	8.92773463445101e-16	27.66855809	Up	SMU1
RGR	-0.84855924	-1.424482675	-10.83144137	2.43166484327511e-20	5.57072309550298e-19	35.57234159	Down	RGR
DNAJC28	0.848433553	-4.088446899	6.859583542	1.92127532465824e-10	9.24450534854975e-10	13.06579454	Up	DNAJC28
RAPGEF5	-0.848233833	-4.339634862	-7.309322662	1.73706750182108e-11	9.72757801019805e-11	15.427015	Down	RAPGEF5
FLYWCH2	0.848154152	-2.323007421	7.965731431	4.65633978441071e-13	3.24873110814728e-12	18.9907497	Up	FLYWCH2
LAYN	-0.84805159	-2.286566954	-9.978499719	3.97591308882848e-18	6.20292505820586e-17	30.52412831	Down	LAYN
ATAD3C	-0.847835587	0.327262492	-11.91113581	3.6681585138238e-23	1.2923739522164e-21	42.01205076	Down	ATAD3C
CASP14	-0.847764589	-2.414904677	-8.58965133	1.34986589194438e-14	1.16414188407361e-13	22.48446544	Down	CASP14
FMO2	-0.847724252	-3.415238995	-7.03743813	7.48787484883069e-11	3.82182366125694e-10	13.99096267	Down	FMO2
TAAR2	-0.847668084	-3.158048195	-6.498863304	1.25367218283907e-09	5.36391309768384e-09	11.22682173	Down	TAAR2
NUP54	0.847517265	-1.743189471	9.027025054	1.07623521266287e-15	1.11198506892784e-14	24.98323173	Up	NUP54
CLDN9	-0.84748965	0.39057433	-19.03476252	4.76921165830528e-41	2.3636212978561e-37	82.82666187	Down	CLDN9
NANOS2	-0.846891916	-1.071440629	-17.75899065	5.20959999840083e-38	5.53259519830169e-35	75.90354676	Down	NANOS2
FN1	-0.846780926	-1.119752706	-4.99635051	1.67864837342142e-06	4.83497559396157e-06	4.215842748	Down	FN1
ZNF566	0.846652704	-3.013095951	7.133355201	4.48438863693186e-11	2.3702058391007e-10	14.49466125	Up	ZNF566
DNAJB1	0.846264799	0.455626999	9.220996003	3.46977672281396e-16	3.85853704673133e-15	26.10233734	Up	DNAJB1
GRHL2	0.846232478	-4.629889772	7.359747979	1.32129485607936e-11	7.52394175418915e-11	15.69610141	Up	GRHL2
SPNS2	0.846215104	-2.050866271	8.743738888	5.55960764113793e-15	5.12145268949435e-14	23.36060636	Up	SPNS2
LMOD1	-0.845162968	-3.706199682	-5.728957456	5.74211811584848e-08	2.01448353342226e-07	7.49103819	Down	LMOD1
MYO1A	-0.845152323	-0.476762744	-13.48779063	2.83906117459631e-27	2.00052898312313e-25	51.40023763	Down	MYO1A
SERPINA5	-0.844907052	-3.558396671	-7.23943513	2.53465848208855e-11	1.38548905557693e-10	15.05546339	Down	SERPINA5
FAM83C	0.84461704	-2.822293211	5.001501782	1.6409197169073e-06	4.73272441338075e-06	4.237807138	Up	FAM83C
PADI6	-0.843940847	-2.08016377	-10.66858423	6.45845572545224e-20	1.3620470883124e-18	34.60451336	Down	PADI6
GTF3C1	0.843368211	-1.236836527	9.779387495	1.29544460500034e-17	1.86093433692223e-16	29.35493441	Up	GTF3C1
P4HA3	-0.843322476	-0.868577839	-12.71359883	2.93382359064034e-25	1.47864708968273e-23	46.80031281	Down	P4HA3
OLFML2A	-0.843146631	-0.428635717	-13.30611358	8.4085803272783e-27	5.53180408433512e-25	50.3233576	Down	OLFML2A
ZNF211	0.843087739	-2.095317827	7.480581395	6.83763581766556e-12	4.03901348180578e-11	16.34424785	Up	ZNF211
COX5A	0.842764563	-1.330031191	8.273935815	8.18741375909313e-14	6.25541972097619e-13	20.70509626	Up	COX5A
PMAIP1	0.842571487	1.920972868	6.794136859	2.70988723691564e-10	1.28110026831357e-09	12.72833365	Up	PMAIP1
ZNF675	0.842121589	5.793773522	9.114483155	6.46494203512436e-16	6.88051239643729e-15	25.48705117	Up	ZNF675
NPL	-0.841869711	4.786584398	-16.82893365	9.66563006792924e-36	6.24819947173791e-33	70.73061487	Down	NPL
KRT15	-0.841604115	-1.64735385	-10.64413868	7.47747044755753e-20	1.55925709136445e-18	34.45936889	Down	KRT15
TXNDC2	-0.84113486	1.588574647	-11.97934084	2.43243276260341e-23	8.77801221222998e-22	42.41937332	Down	TXNDC2
CCL16	-0.841022827	-0.19542619	-11.74213607	1.01516459675181e-22	3.29551686124583e-21	41.00276693	Down	CCL16
NTM	-0.840895685	-4.067364929	-6.853405516	1.98480447857567e-10	9.52859960848015e-10	13.03386917	Down	NTM
SHANK2	-0.840454529	-3.359767339	-6.71704632	4.05521088916138e-10	1.86492036808077e-09	12.33295568	Down	SHANK2
KLRG1	0.84045319	2.68103039	6.441841132	1.67864321716534e-09	7.08633371743731e-09	10.94097264	Up	KLRG1
TMEM125	-0.840197782	1.802901594	-13.42765555	4.06601803848106e-27	2.76043635598797e-25	51.04399111	Down	TMEM125
CCRL2	0.839994515	-0.949138402	4.917677406	2.3709828008168e-06	6.71590251143917e-06	3.882373502	Up	CCRL2
SIRPB2	-0.839932316	1.476856241	-7.444605719	8.32308616315678e-12	4.85475265099314e-11	16.15079006	Down	SIRPB2
ZNF562	0.839620892	3.964764047	6.61639705	6.841013196937e-10	3.0416323029922e-09	11.82028588	Up	ZNF562
CRLS1	0.839288548	-1.068560988	5.51214363	1.60479247973261e-07	5.28227907652523e-07	6.491130895	Up	CRLS1
GALR2	-0.839240147	-2.551118873	-9.550971825	4.99550289367231e-17	6.44172914337553e-16	28.01935855	Down	GALR2
MECOM	-0.839155571	-3.559112541	-6.406501012	2.01021923019484e-09	8.42863494487787e-09	10.76450748	Down	MECOM
TUBGCP5	0.839106238	-1.205735389	8.928151425	1.91201112298573e-15	1.90279661154965e-14	24.4152364	Up	TUBGCP5
UBTFL1	-0.839048962	-3.742571432	-3.903861666	0.000145301	0.000325893	-0.057030532	Down	UBTFL1
SERPINA10	-0.838446112	-0.980778419	-10.44136834	2.5172332877714e-19	4.82296707765272e-18	33.25691556	Down	SERPINA10
C6orf15	-0.838062307	-3.839292872	-7.669353026	2.42226969964404e-12	1.52862079347655e-11	17.3658832	Down	C6orf15
INTS12	0.837907085	0.583558163	10.09987238	1.93159807654523e-18	3.15940596282447e-17	31.23885648	Up	INTS12
PRODH2	-0.83782541	-2.742013711	-7.58504329	3.8552894279343e-12	2.35846644238187e-11	16.90826412	Down	PRODH2
PRSS36	0.837302676	2.749472153	5.801388259	4.05276594213257e-08	1.45231438967527e-07	7.830471421	Up	PRSS36
DET1	0.836942114	-3.01324411	6.315721773	3.18655386707351e-09	1.30805308933321e-08	10.31368675	Up	DET1
KAZALD1	-0.836711326	-4.239537133	-7.980619747	4.28358017584957e-13	3.00133223631156e-12	19.07300799	Down	KAZALD1
ZNF835	-0.836566819	-2.029555429	-12.97940687	5.95032246402183e-26	3.33846771302176e-24	48.38263023	Down	ZNF835
CSMD2	-0.835765782	-3.123188805	-8.277991128	8.00110469286723e-14	6.12251284475296e-13	20.72780881	Down	CSMD2
MUC5AC	-0.83567827	-0.911453862	-8.17570198	1.42826840474775e-13	1.05912691480247e-12	20.15611983	Down	MUC5AC
KRTDAP	-0.835660922	-4.36912914	-4.27896699	3.41741960077594e-05	8.2968965748427e-05	1.319638951	Down	KRTDAP
XPNPEP2	0.835462691	-0.876351795	7.2568768	2.30689435656846e-11	1.26985950734764e-10	15.14803762	Up	XPNPEP2
CEP152	0.835454317	-2.079192789	7.710299674	1.93146184515838e-12	1.23620209702173e-11	17.58889148	Up	CEP152
TEAD2	-0.835151337	-1.154432682	-7.646340131	2.75043161788978e-12	1.71965589969661e-11	17.24076343	Down	TEAD2
RUNDC3A	-0.835129636	-2.987600551	-8.064406416	2.67564195382984e-13	1.91625455537293e-12	19.53701101	Down	RUNDC3A
PRIMA1	-0.834842879	0.003047331	-10.56817146	1.17865026778936e-19	2.36493551707048e-18	34.00855346	Down	PRIMA1
SYCE1	-0.834822069	-3.368495827	-5.261832854	5.10368486059209e-07	1.5779078084276e-06	5.368124809	Down	SYCE1
C8orf33	0.834419265	-3.418408486	8.289774409	7.48331204245416e-14	5.74699811194259e-13	20.79382526	Up	C8orf33
TGM3	-0.83416056	-2.581576263	-8.517521535	2.04144684527003e-14	1.70231248993129e-13	22.0760149	Down	TGM3
OR2T34	-0.833839415	-2.076854232	-6.605018242	7.25588442487372e-10	3.21359814206203e-09	11.76258287	Down	OR2T34
NLRC4	-0.833519988	1.021192833	-6.640170749	6.04822118550198e-10	2.71430584322498e-09	11.94101384	Down	NLRC4
IMPA1	0.833142318	0.445063254	11.54663728	3.29532767919979e-22	9.77942753180488e-21	39.8354322	Up	IMPA1
HRH3	-0.832925979	-2.843685379	-7.943260617	5.28070901502963e-13	3.65349379411171e-12	18.86670919	Down	HRH3
ATG12	0.832575803	1.337738498	10.37397973	3.76587196854317e-19	7.01329967978928e-18	32.85793311	Up	ATG12
OPTC	-0.832359968	-2.396077644	-9.210662572	3.68598716726745e-16	4.05950053355055e-15	26.04256554	Down	OPTC
FGD6	-0.832169038	-3.442166584	-6.355165825	2.60956024600644e-09	1.08075046622907e-08	10.50913038	Down	FGD6
MUC17	-0.831240015	-1.916173842	-5.098219823	1.06790897549151e-06	3.16288259912505e-06	4.653127515	Down	MUC17
COPS5	0.830787202	0.839861464	9.756720388	1.48150401182275e-17	2.09183301498391e-16	29.22211328	Up	COPS5
ZFP36L2	0.830605008	3.628513109	9.504378719	6.57374423585623e-17	8.30402967703572e-16	27.74774018	Up	ZFP36L2
IQCF3	-0.830086798	-3.002329323	-7.329253276	1.55917657668271e-11	8.78099899322671e-11	15.53327179	Down	IQCF3
GPR182	-0.830049638	0.459781388	-12.49557476	1.08783452575047e-24	5.01298040854423e-23	45.50067977	Down	GPR182
RPS6KC1	0.829604233	0.726445128	8.351052095	5.28172824267431e-14	4.1527623221619e-13	21.13765867	Up	RPS6KC1
TSSK6	-0.829336262	-1.480693757	-12.64618278	4.39893982947909e-25	2.14437499621951e-23	46.39859887	Down	TSSK6
TCTN1	-0.829153443	0.245988112	-8.460976824	2.82129930846021e-14	2.30605157329227e-13	21.7565966	Down	TCTN1
MAPRE1	0.828914427	1.377206391	9.732337131	1.71148116397559e-17	2.38484554320422e-16	29.07930346	Up	MAPRE1
LZTS1	-0.82871722	-2.171505491	-10.95021034	1.19174601972711e-20	2.85788384214558e-19	36.27902187	Down	LZTS1
DCDC1	-0.828341712	1.483806679	-12.28382387	3.88907623628024e-24	1.61516160561493e-22	44.2372917	Down	DCDC1
ZBTB43	0.828340793	-1.1726012	5.573800224	1.20092332255002e-07	4.02782042853006e-07	6.772972957	Up	ZBTB43
INHBA	-0.828292624	-0.263265085	-14.22914129	3.45321207697735e-29	3.27021383187893e-27	55.77329417	Down	INHBA
OR1L6	-0.828192428	-3.829056126	-6.283642051	3.74688833391304e-09	1.52794118893635e-08	10.15523746	Down	OR1L6
LSS	0.827535998	-1.40385655	12.58907887	6.20016676625443e-25	2.9451782581684e-23	46.05822278	Up	LSS
IQCF6	-0.826986122	-4.281039613	-6.885175197	1.67881376264862e-10	8.16239470996063e-10	13.19819473	Down	IQCF6
ATP9A	0.826753512	-4.078306977	4.841252329	3.30479230515599e-06	9.18042822815214e-06	3.562036318	Up	ATP9A
C1D	0.826719013	0.376984105	7.240585387	2.51897576133947e-11	1.37792978732874e-10	15.06156539	Up	C1D
ZDHHC8	-0.826624026	0.130359183	-10.4051034	3.12669113163854e-19	5.92954639607167e-18	33.04216218	Down	ZDHHC8
DCK	0.826585689	-1.318871292	6.897387297	1.57401757582043e-10	7.69565712505693e-10	13.26146172	Up	DCK
ZNF180	0.826376444	-3.475636446	7.507384288	5.90456927100861e-12	3.52917259748957e-11	16.48864268	Up	ZNF180
FLG	-0.82624939	1.317294705	-11.6370887	1.9112647781008e-22	5.85911025171188e-21	40.37547628	Down	FLG
COL5A1	-0.825852378	-1.852078445	-10.95691516	1.14469974736536e-20	2.7628889356864e-19	36.31893521	Down	COL5A1
HOXA11	-0.824956205	-3.46146821	-6.894671015	1.59675362084896e-10	7.80168676792056e-10	13.24738469	Down	HOXA11
LIN7A	-0.824772185	2.815341704	-6.623633257	6.58943720257341e-10	2.94032870131637e-09	11.85700869	Down	LIN7A
TH	-0.824704292	-0.093762548	-11.21858842	2.37399310947241e-21	6.24717337197092e-20	37.8780369	Down	TH
ARSI	-0.824521867	-2.831135968	-9.515129827	6.17036474519661e-17	7.82105567191673e-16	27.81038885	Down	ARSI
CDHR2	-0.824288956	1.118816284	-11.98288636	2.38104184603137e-23	8.61346232768722e-22	42.44054672	Down	CDHR2
TSPAN31	0.824210007	-2.283240423	8.345472342	5.45216948176613e-14	4.27772326411075e-13	21.10631437	Up	TSPAN31
CYP1A1	-0.823463072	-4.032128727	-6.12720931	8.20361547453795e-09	3.20724046477597e-08	9.389191946	Down	CYP1A1
MFSD2B	-0.823302724	1.106050095	-12.18989059	6.84561928328413e-24	2.70693264637948e-22	43.67658054	Down	MFSD2B
PPARG	-0.822822388	-2.706429067	-4.947232916	2.08337507110301e-06	5.93630137162889e-06	4.007211356	Down	PPARG
FLVCR1	0.822531714	-0.215505238	10.34002166	4.61283999005647e-19	8.43588007037632e-18	32.65701176	Up	FLVCR1
TMEM229A	-0.821871417	-1.343953038	-11.35769094	1.02789300838122e-21	2.86193131996478e-20	38.70773611	Down	TMEM229A
CNNM1	-0.82161934	-3.856781121	-7.015553934	8.41336847521225e-11	4.26636979841254e-10	13.87649965	Down	CNNM1
AHSP	-0.821187136	-2.717641609	-5.859140755	3.06425076430459e-08	1.11446380537379e-07	8.103001405	Down	AHSP
S100A14	-0.821163351	-0.251461538	-10.22450279	9.19169873881368e-19	1.60025968206887e-17	31.97421405	Down	S100A14
LINGO2	0.821036468	-3.486146747	5.794400017	4.19177909820937e-08	1.49779792434936e-07	7.797607166	Up	LINGO2
CRABP2	-0.82092158	-0.679455371	-12.0935922	1.22242949219565e-23	4.66027735640126e-22	43.10162791	Down	CRABP2
PPP1R16B	0.820712846	0.626086595	9.216703071	3.55802211089386e-16	3.94192792434947e-15	26.07750365	Up	PPP1R16B
PIWIL2	-0.820673962	-1.175737024	-11.89024312	4.16006619602094e-23	1.45192169489294e-21	41.8872764	Down	PIWIL2
GRM6	-0.820206187	-2.997941382	-6.836857708	2.16536179495833e-10	1.03586226407466e-09	12.94842863	Down	GRM6
C11orf52	-0.820092038	-2.695106693	-8.781582799	4.4681913960246e-15	4.15726343404842e-14	23.57650677	Down	C11orf52
NRGN	-0.819625097	6.42830527	-8.53210029	1.87786584905476e-14	1.57385058871173e-13	22.15848136	Down	NRGN
IL6	0.819543639	-2.33432312	3.309891167	0.001181017	0.00231715	-2.024299795	Up	IL6
TDP1	0.819459202	-0.135887335	13.76491483	5.43877023802545e-28	4.25598083678749e-26	53.03918524	Up	TDP1
SRF	-0.81915038	1.257022354	-11.9084432	3.72813414075808e-23	1.31039948947497e-21	41.99597008	Down	SRF
OPRL1	-0.81887026	-3.121780152	-7.352771162	1.37233328523386e-11	7.79367887122117e-11	15.6588212	Down	OPRL1
LCE1C	-0.818709912	1.161644037	-12.26232645	4.42629531244437e-24	1.8229960860228e-22	44.10898049	Down	LCE1C
RGS12	-0.818565095	0.176616461	-11.71324037	1.20815974286981e-22	3.85470366029793e-21	40.83020816	Down	RGS12
PPY	-0.818556342	-2.844375509	-10.24457739	8.1544432971781e-19	1.42803607706059e-17	32.09278897	Down	PPY
PDZK1IP1	-0.818181423	1.147356331	-6.869927322	1.81937317249834e-10	8.79117332749602e-10	13.11927905	Down	PDZK1IP1
ETF1	0.818133947	-0.873616062	10.31407222	5.38602539216309e-19	9.78966082282162e-18	32.50353691	Up	ETF1
KRTAP20-1	-0.817968032	-0.692697577	-9.306179304	2.10685175249148e-16	2.43961618816537e-15	26.59569345	Down	KRTAP20-1
NDN	-0.817774339	-4.338865569	-6.630843661	6.34783413659662e-10	2.83867631467122e-09	11.89362165	Down	NDN
LRP5L	0.817546066	-0.563092676	7.191731383	3.27750628323208e-11	1.76493891412874e-10	14.80279506	Up	LRP5L
GPR39	-0.817425396	0.784091227	-11.92504277	3.37341717482308e-23	1.19990350610693e-21	42.09510476	Down	GPR39
SYNE1	0.816675783	4.019813111	8.617539301	1.15003864124628e-14	1.00521896049675e-13	22.64267915	Up	SYNE1
HABP4	0.816479631	0.129147412	9.374876792	1.40790460392017e-16	1.67595881914212e-15	26.99436414	Up	HABP4
P2RY8	0.816443142	1.575196054	13.14829815	2.16246936828163e-26	1.29122869749443e-24	49.38651813	Up	P2RY8
C10orf120	-0.815295452	-2.920190562	-8.710988194	6.71568363902031e-15	6.08834050883866e-14	23.17398815	Down	C10orf120
PCDHA7	-0.81445865	-0.762909823	-9.788856284	1.22479818276278e-17	1.76456389353846e-16	29.41043578	Down	PCDHA7
CNTN1	-0.814329353	-3.634514415	-7.508257664	5.87638744917735e-12	3.51448626686922e-11	16.49335156	Down	CNTN1
SMR3A	-0.81414602	-3.060633924	-9.680149828	2.3302646984286e-17	3.15828400512638e-16	28.77388784	Down	SMR3A
NEGR1	-0.81406484	-3.081638297	-9.479725478	7.60069053878926e-17	9.46457846990945e-16	27.60414045	Down	NEGR1
ATCAY	-0.813821857	-3.133664656	-7.612329634	3.3176458088862e-12	2.052715684e-11	17.05613769	Down	ATCAY
TGM2	-0.813365629	-3.678271464	-6.629716287	6.38502540689033e-10	2.85339818904856e-09	11.88789569	Down	TGM2
GRM7	-0.813357534	-4.335923421	-5.884166644	2.71328899848166e-08	9.93625143581905e-08	8.221609488	Down	GRM7
KCNJ13	-0.813190372	0.664724463	-13.19079871	1.67656516040612e-26	1.0343224400381e-24	49.63893482	Down	KCNJ13
GPR183	0.813062032	2.390186502	7.577716459	4.01380031685486e-12	2.44980226235625e-11	16.86859587	Up	GPR183
PSMB11	-0.812888978	0.344409324	-12.07690242	1.35167188820471e-23	5.06213038635458e-22	43.0019709	Down	PSMB11
CCDC112	-0.812761244	-0.421925364	-9.513697904	6.22263242429204e-17	7.88058763921414e-16	27.80204387	Down	CCDC112
ART1	-0.812635439	-3.364843452	-7.747108032	1.5751339122548e-12	1.0217753493632e-11	17.78977596	Down	ART1
GK5	0.812588331	0.647327058	10.83723593	2.34854650643863e-20	5.39693809238478e-19	35.60680367	Up	GK5
GABRD	-0.812540505	-2.475996473	-7.775937908	1.3422556712323e-12	8.79147899554263e-12	17.94738808	Down	GABRD
LRRC19	-0.812521738	0.910964105	-12.83658088	1.4018594920035e-25	7.55175613301018e-24	47.53273585	Down	LRRC19
GPATCH8	0.812503892	-0.518771112	12.68520323	3.47953242175529e-25	1.72116945480613e-23	46.63112881	Up	GPATCH8
DEFB124	-0.81224042	-2.293349542	-8.547811225	1.71614202013551e-14	1.44810440155362e-13	22.24740284	Down	DEFB124
EAF1	0.812022463	0.779033157	8.922067989	1.98072142553203e-15	1.96591229337852e-14	24.38034573	Up	EAF1
ZNF395	0.811699249	0.082352888	8.474057716	2.61799688764317e-14	2.14814446608602e-13	21.83042814	Up	ZNF395
PRODH	-0.811293433	0.44844698	-8.525984494	1.94483874029454e-14	1.62814540488171e-13	22.1238811	Down	PRODH
CXorf49B	-0.811243714	-0.121675616	-11.31471382	1.33132758221883e-21	3.62530741619589e-20	38.45133804	Down	CXorf49B
SBNO2	-0.811195594	6.812548473	-13.7047916	7.7808667294099e-28	5.96319208932301e-26	52.6840112	Down	SBNO2
PPID	0.810992998	-1.259703888	8.371867223	4.69131586060154e-14	3.71606202532891e-13	21.25465064	Up	PPID
ARCN1	0.810986921	3.07955927	6.62098387	6.68047016526065e-10	2.97826777862355e-09	11.84356094	Up	ARCN1
VIP	-0.810901011	-3.760390718	-5.606224786	1.0303232936279e-07	3.48472400583704e-07	6.921997843	Down	VIP
B3GAT1	0.810894896	0.150314269	5.884333281	2.71108959559353e-08	9.93064304195236e-08	8.22240028	Up	B3GAT1
EGFLAM	-0.810648941	-3.980992161	-5.75840666	4.98515436945588e-08	1.76306553675238e-07	7.628726596	Down	EGFLAM
ITGBL1	-0.810399088	1.110118816	-9.154447519	5.11973859258976e-16	5.5199618125181e-15	25.71769667	Down	ITGBL1
C2	-0.810348552	-0.832504211	-9.403082244	1.19293322101238e-16	1.44082300000098e-15	27.15824764	Down	C2
NKG7	0.810337187	4.802247852	8.547946738	1.7148091078802e-14	1.44810440155362e-13	22.24817005	Up	NKG7
ADAMTS19	-0.810290733	-3.337808853	-6.56461632	8.93931420152819e-10	3.91025959247782e-09	11.55812766	Down	ADAMTS19
RGL1	-0.810018464	-3.278170844	-5.324954323	3.82394833214756e-07	1.19819734040822e-06	5.648047882	Down	RGL1
OLFML1	-0.809983979	-4.096460992	-6.330823295	2.95215922289534e-09	1.2151911219825e-08	10.38843369	Down	OLFML1
TTC19	0.809867362	2.948452409	5.762329428	4.89200759875901e-08	1.73218311451176e-07	7.647100489	Up	TTC19
PLIN4	0.809090525	-0.881066696	4.869005016	2.93050770896535e-06	8.2116073533541e-06	3.677948086	Up	PLIN4
GINS4	0.809076504	-4.023436524	8.039241326	3.08241572357542e-13	2.19069584025427e-12	19.39745806	Up	GINS4
GNLY	0.809055889	5.53994428	8.705022627	6.95065364276633e-15	6.29368564924786e-14	23.14001824	Up	GNLY
DEFB105B	-0.809002381	-0.689653808	-9.977461281	4.00052254697642e-18	6.23477664868401e-17	30.51801959	Down	DEFB105B
SRPK2	0.808488869	0.189607879	13.92871951	2.05253728930253e-28	1.72413132301413e-26	54.0056487	Up	SRPK2
TM4SF19	0.808328183	-1.064606213	4.561263293	1.08340492046694e-05	2.81167120919924e-05	2.419680227	Up	TM4SF19
PARP6	0.808026104	0.427181114	10.53878374	1.40539271391353e-19	2.78605051606218e-18	33.83425673	Up	PARP6
CRABP1	-0.80791882	-0.263216163	-11.54139369	3.40104424415586e-22	1.00330805202598e-20	39.80412832	Down	CRABP1
MPP2	-0.807883975	-0.094796221	-11.88338719	4.33545305182168e-23	1.50959053804414e-21	41.8463316	Down	MPP2
HPR	-0.807793677	1.826495517	-16.58009738	3.97608383498019e-35	2.0384970502926e-32	69.32941039	Down	HPR
SLC17A7	-0.807780537	-2.974838839	-8.457964896	2.87028907873234e-14	2.34351773874753e-13	21.7396019	Down	SLC17A7
LRRC58	0.807768366	-1.519716336	6.468829721	1.46226611805684e-09	6.21525804553149e-09	11.07609387	Up	LRRC58
SLC6A11	-0.807724009	-3.814159248	-6.666139522	5.28553321758507e-10	2.3849865820654e-09	12.07314905	Down	SLC6A11
ELANE	-0.807358176	-1.182306666	-3.035311328	0.002855149	0.005267447	-2.839993159	Down	ELANE
TMEM132A	0.806628697	-2.286028375	5.945767881	2.00874131138382e-08	7.47396541983348e-08	8.514868597	Up	TMEM132A
MYLK2	-0.806369806	-2.578161741	-10.78924546	3.13237904981951e-20	7.05639571404795e-19	35.32144116	Down	MYLK2
TRIM13	-0.806348327	0.521466415	-5.909598165	2.39707957773078e-08	8.83703921688601e-08	8.342454819	Down	TRIM13
MYO1C	-0.806101944	6.760986759	-15.86146887	2.45348132496536e-33	6.18277293891271e-31	65.24413143	Down	MYO1C
OR4N5	-0.806101588	-4.276585211	-6.855178817	1.96636028350161e-10	9.44310229169958e-10	13.04303134	Down	OR4N5
NPY	-0.805959734	-2.093405845	-9.75284012	1.51592502146702e-17	2.13637660845228e-16	29.19938232	Down	NPY
GPR150	-0.805605406	2.927748111	-14.87073739	7.85741704844789e-31	1.05789221646928e-28	59.52471622	Down	GPR150
KY	-0.805428795	-2.119409744	-8.109257055	2.0783569264175e-13	1.51254763617868e-12	19.78613027	Down	KY
TRIM2	-0.804861033	-1.767388016	-7.753875619	1.51710565020438e-12	9.86715958321904e-12	17.82675291	Down	TRIM2
OTOP2	-0.804722816	-2.524818788	-8.871868015	2.64999237389606e-15	2.57853969994022e-14	24.09268733	Down	OTOP2
SMARCD1	0.804637047	-0.482777994	10.73487518	4.340286578009e-20	9.51606771700444e-19	34.99829031	Up	SMARCD1
TAS2R10	0.804290903	-2.79031772	5.762753836	4.8820327518641e-08	1.72906295747297e-07	7.649088841	Up	TAS2R10
GMDS	0.804287677	1.630550521	11.93974273	3.08757932286e-23	1.10617179210319e-21	42.18289412	Up	GMDS
EFHD2	0.804244871	3.895002269	10.20251588	1.04793611312758e-18	1.80541299304529e-17	31.84438352	Up	EFHD2
ST8SIA3	-0.804058449	-0.372435998	-10.685427	5.83824917018485e-20	1.24717081411363e-18	34.70453743	Down	ST8SIA3
WNT9B	-0.803998952	-4.122964265	-5.970794497	1.7768927539312e-08	6.66133168569063e-08	8.634535903	Down	WNT9B
GATA3	0.803984414	-2.643774606	6.982743996	1.00164870704716e-10	5.02107652608807e-10	13.70521541	Up	GATA3
SLC30A7	0.803645571	2.467353687	8.277775412	8.01090826076846e-14	6.1268613179581e-13	20.72660055	Up	SLC30A7
PFN3	-0.803072173	-2.897638722	-7.652704257	2.65550990804111e-12	1.66310536279508e-11	17.27534919	Down	PFN3
KCND2	-0.803047118	-2.083038272	-7.794940626	1.20776987609548e-12	7.97031625290172e-12	18.05140422	Down	KCND2
MUC22	-0.802991922	-0.589161288	-9.080001037	7.90489924433118e-16	8.32365736294023e-15	25.28825669	Down	MUC22
RIMS4	-0.802825225	-2.056571917	-11.67843944	1.48990248434975e-22	4.64229869187684e-21	40.62239201	Down	RIMS4
RACGAP1	0.802124798	-4.078153687	6.549673628	9.65490570116645e-10	4.1973432153492e-09	11.48267943	Up	RACGAP1
AREG	0.801781812	-0.386168541	2.692529868	0.007937376	0.013657321	-3.77052292	Up	AREG
CMPK2	-0.801372418	1.164476502	-4.713705192	5.70885406660375e-06	1.53405462248806e-05	3.035479114	Down	CMPK2
PBX3	0.801288569	-0.071540103	5.53866755	1.41696166209058e-07	4.7014920758676e-07	6.612128126	Up	PBX3
LDOC1	0.801257631	-1.661573391	7.745606029	1.5883081112912e-12	1.0289745097463e-11	17.78157105	Up	LDOC1
TRIM66	0.801173202	-4.211587708	6.471902066	1.43944742819643e-09	6.12001840503988e-09	11.09149544	Up	TRIM66
SLC9A3R2	-0.799645401	1.375958486	-14.26477016	2.79648645116979e-29	2.78210377268142e-27	55.98248812	Down	SLC9A3R2
ARID4A	0.799393505	0.070986517	6.113537351	8.78075948335338e-09	3.41402541837076e-08	9.322771488	Up	ARID4A
STEAP4	-0.799366556	0.936575961	-5.764448861	4.84239282285297e-08	1.7166594299041e-07	7.657030957	Down	STEAP4
LMOD3	-0.79899364	-1.604357928	-8.229008216	1.05630827435813e-13	7.98028019469341e-13	20.45373197	Down	LMOD3
SERPINB8	0.798863242	0.868871376	7.627683178	3.04850956131097e-12	1.89407606174557e-11	17.13944166	Up	SERPINB8
CELSR2	0.797905461	-4.123392402	7.499675456	6.15919043361239e-12	3.67033440348493e-11	16.4470901	Up	CELSR2
MOAP1	0.797625017	0.709231999	12.23607752	5.18393640491753e-24	2.10586793629273e-22	43.95229879	Up	MOAP1
CSPG4	-0.79743998	-0.688860935	-10.02652546	2.98848498319526e-18	4.74630600259479e-17	30.80676427	Down	CSPG4
SHISA7	-0.797290781	-0.863411206	-12.49538978	1.0890453806563e-24	5.01298040854423e-23	45.49957653	Down	SHISA7
GGT6	-0.797196065	-0.050010172	-10.15699008	1.37460230895671e-18	2.30933187904727e-17	31.57569397	Down	GGT6
ARHGEF10L	-0.796925083	0.508232952	-9.392699333	1.2679736126802e-16	1.52156833521624e-15	27.09790601	Down	ARHGEF10L
NANOS1	0.796810601	-4.651517378	5.862146047	3.01986120210344e-08	1.09939511148075e-07	8.117228435	Up	NANOS1
TRAIP	-0.79665054	-0.026428746	-14.59619328	3.94919863977863e-30	4.48218972337624e-28	57.92363585	Down	TRAIP
PKLR	-0.7961223	-1.132787708	-10.99153102	9.29759353370316e-21	2.28113235411054e-19	36.52503207	Down	PKLR
CPNE9	-0.795684729	-0.491017801	-8.981270679	1.40440034623378e-15	1.42920084516111e-14	24.72017495	Down	CPNE9
ADRB3	-0.795607945	-4.254484801	-6.827901748	2.26974719463762e-10	1.0830103109715e-09	12.90223022	Down	ADRB3
RUNX3	0.795416699	3.944704725	9.38485578	1.32776256633974e-16	1.58818775835393e-15	27.05233244	Up	RUNX3
SYNPO	-0.79506813	0.86251804	-10.77302775	3.45247811352145e-20	7.7086177003768e-19	35.22503411	Down	SYNPO
FLI1	0.794614503	1.501330053	10.09107815	2.03541434730603e-18	3.31462656251326e-17	31.1870217	Up	FLI1
OR51I2	-0.794591899	-3.065476529	-7.388951362	1.12728044678317e-11	6.46371218001243e-11	15.85231932	Down	OR51I2
SPAG1	0.794539793	-2.233565581	9.904080535	6.18544590224403e-18	9.30821960268869e-17	30.08663325	Up	SPAG1
XCR1	-0.794141689	1.389925009	-11.58544915	2.60849060841808e-22	7.88273137519513e-21	40.06714786	Down	XCR1
ZBTB9	0.793990872	-0.847714474	9.156534542	5.05770948412872e-16	5.45704097315136e-15	25.72974861	Up	ZBTB9
DHX36	0.79385114	0.837656306	8.512318313	2.10319587983664e-14	1.75085757790656e-13	22.04659327	Up	DHX36
AASS	0.793782262	-1.973974805	7.077575644	6.04434630180934e-11	3.12473368620658e-10	14.20134405	Up	AASS
IFIT1B	-0.793744267	-3.640168956	-5.128719544	9.31621540206271e-07	2.78027881569387e-06	4.785239478	Down	IFIT1B
CLDN3	0.793580859	-3.352729185	4.372807048	2.34560629897808e-05	5.82211593542673e-05	1.679379983	Up	CLDN3
PRKDC	0.79327902	0.702860326	9.970571784	4.16768540103181e-18	6.47493694279425e-17	30.47749417	Up	PRKDC
FAM83E	-0.793255734	-4.161578203	-5.856174155	3.10869589648942e-08	1.12924726579537e-07	8.088961916	Down	FAM83E
CREBBP	0.79304375	-1.764864782	9.528841031	5.69151071948469e-17	7.25740835139781e-16	27.89030909	Up	CREBBP
NPDC1	-0.792842306	-2.48324381	-9.518714652	6.04142278436722e-17	7.69040016763457e-16	27.83128174	Down	NPDC1
HTATSF1	0.792783721	-0.579004651	7.521720471	5.45845261935708e-12	3.28302077445797e-11	16.56596731	Up	HTATSF1
RCAN1	0.792257012	-2.779253425	7.594744188	3.65492041138094e-12	2.24365634502113e-11	16.96081078	Up	RCAN1
HPGD	0.79201347	-3.108195755	6.717161882	4.05276791995133e-10	1.86437355921524e-09	12.33354662	Up	HPGD
ERG	-0.79198531	-2.260956924	-3.748920405	0.000257027	0.000555689	-0.596035351	Down	ERG
ABCB1	0.79196711	2.131390167	9.014214713	1.15953380068241e-15	1.19225093696723e-14	24.90954433	Up	ABCB1
KRTAP6-2	-0.791870431	-4.016346467	-6.816478944	2.41011723114801e-10	1.14630911684928e-09	12.84335132	Down	KRTAP6-2
CCDC17	0.791810202	-0.027362719	6.14505403	7.50608470643102e-09	2.9500520067464e-08	9.476014151	Up	CCDC17
FAM161A	0.791727055	-3.856673669	8.491115814	2.37460065249466e-14	1.96033106614606e-13	21.926764	Up	FAM161A
MAP3K2	0.791554981	2.982292936	9.025524376	1.08567674590775e-15	1.12096124014975e-14	24.9745981	Up	MAP3K2
RTN3	-0.791424869	2.293906451	-9.569931171	4.46712238248358e-17	5.82096192662278e-16	28.12996603	Down	RTN3
CARD14	-0.791347341	1.009563102	-13.82247931	3.86089085069514e-28	3.13681558295822e-26	53.37902468	Down	CARD14
TAF1B	0.790302538	0.38190405	8.538463366	1.81061745795133e-14	1.521778426502e-13	22.19448907	Up	TAF1B
GRIK3	-0.79027456	-1.570586413	-11.19620373	2.71619249052074e-21	7.0725656653349e-20	37.74457075	Down	GRIK3
PTK7	-0.790136438	-1.230021305	-13.5914117	1.52963484629018e-27	1.1203256598346e-25	52.01361111	Down	PTK7
KPNA5	0.789589444	0.387638118	11.31433554	1.3343619106809e-21	3.62692740182882e-20	38.44908144	Up	KPNA5
B3GNT2	0.789335082	-2.097471746	8.072263683	2.55990437601107e-13	1.83690435629983e-12	19.58061668	Up	B3GNT2
ERRFI1	0.789112714	-3.780968384	7.23286426	2.62611539988455e-11	1.43074693167767e-10	15.02061414	Up	ERRFI1
BTG3	0.789107495	0.054721761	7.381675867	1.17280191386477e-11	6.71436998665439e-11	15.81337466	Up	BTG3
C2CD4C	-0.788928449	-1.090121842	-12.65302681	4.22169062855513e-25	2.07155433219002e-23	46.4393871	Down	C2CD4C
FSCN2	-0.788776757	-1.148738173	-12.23524691	5.20992044108601e-24	2.11065659722253e-22	43.94734068	Down	FSCN2
FAM135B	-0.788311937	-4.230607623	-5.614542819	9.90528118923311e-08	3.35700297974739e-07	6.960316896	Down	FAM135B
GZMA	0.788190392	3.181893519	7.680762833	2.27426602401205e-12	1.44133790473194e-11	17.4279754	Up	GZMA
SFTPD	-0.788131618	-2.559570989	-8.419485115	3.57578296462795e-14	2.88625087503194e-13	21.52265722	Down	SFTPD
TTC23L	-0.787961341	-1.793261604	-10.13191378	1.59607771692638e-18	2.6573889692342e-17	31.4277756	Down	TTC23L
FGF17	-0.78787966	-2.408782352	-9.840477584	9.02023908870804e-18	1.32785064129615e-16	29.71319441	Down	FGF17
SHH	-0.787600892	-2.119866363	-11.8262547	6.1162884576085e-23	2.05275342635944e-21	41.50512634	Down	SHH
OR4D1	-0.7875293	-1.788178058	-8.549992758	1.69480891563324e-14	1.43417296287052e-13	22.25975412	Down	OR4D1
LTBR	-0.787039229	0.088926548	-7.803753442	1.15002112925504e-12	7.6264559097966e-12	18.09967789	Down	LTBR
CLDND2	0.786623957	0.104472935	7.258521215	2.28649483793101e-11	1.26049704302404e-10	15.15677088	Up	CLDND2
HDAC10	-0.786529185	-0.043317252	-14.69605445	2.19343557449636e-30	2.76372882386541e-28	58.50675548	Down	HDAC10
SF3B4	0.786336958	3.365594908	6.415311182	1.92197521554029e-09	8.07685910250227e-09	10.80844964	Up	SF3B4
ACR	-0.78628919	-1.24750194	-11.12616126	4.13914052305042e-21	1.06104726373644e-19	37.32705442	Down	ACR
JUN	0.7861888	1.226601221	4.555616031	1.10912715898879e-05	2.8714091241242e-05	2.397155995	Up	JUN
TIGIT	0.785649786	-0.215039234	8.0399772	3.06969243707159e-13	2.18374101217131e-12	19.40153654	Up	TIGIT
TUBAL3	-0.785645303	-2.362174146	-8.540223463	1.79244216147245e-14	1.50735464122016e-13	22.20445072	Down	TUBAL3
UBA2	0.78558579	-0.215550692	10.34489581	4.48048307640398e-19	8.23984117514103e-18	32.68584533	Up	UBA2
LRRC10	-0.785568509	-2.596080513	-8.673880252	8.31661498537046e-15	7.40427734146635e-14	22.96279823	Down	LRRC10
ALOX15	-0.785561021	-0.23606102	-10.11163902	1.80090746169275e-18	2.95866211496662e-17	31.30822256	Down	ALOX15
PAQR3	0.785168305	0.140891877	12.08918233	1.25532584463376e-23	4.7734487616406e-22	43.07529621	Up	PAQR3
CCDC81	-0.785114548	-1.560548772	-10.10113202	1.91716693800477e-18	3.13925529011618e-17	31.24628161	Down	CCDC81
CEP250	0.785043549	0.052531858	8.861803479	2.80910427096137e-15	2.71958111337412e-14	24.03507061	Up	CEP250
ITGB1BP1	-0.784974199	-1.484924451	-5.96486054	1.82936904912564e-08	6.84942307287838e-08	8.606134806	Down	ITGB1BP1
SMOC2	-0.784946048	-3.005153124	-6.791732813	2.7442573561745e-10	1.29652425712115e-09	12.71596901	Down	SMOC2
PMP22	-0.784852507	-0.803240035	-9.761220055	1.44256294184865e-17	2.04656734917994e-16	29.24847494	Down	PMP22
AKAP3	-0.784622453	-2.944576025	-6.788378404	2.79293445931316e-10	1.3161758967058e-09	12.69872013	Down	AKAP3
CHMP6	-0.7846209	1.871900625	-14.93012926	5.54570465654518e-31	8.00519775082658e-29	59.87020733	Down	CHMP6
AGFG1	0.784503778	1.416487443	6.059573454	1.1474330606151e-08	4.39012731477748e-08	9.061455426	Up	AGFG1
GPR153	0.784429773	-3.500787502	5.726498375	5.81019169039211e-08	2.03500594614272e-07	7.479560808	Up	GPR153
TERT	-0.784392363	3.186836193	-12.9389395	7.58490606795598e-26	4.19228191146355e-24	48.1419094	Down	TERT
SIGIRR	0.784388719	1.859571871	11.92301054	3.41496279945752e-23	1.2117820263087e-21	42.08296804	Up	SIGIRR
MMP23B	0.784116627	-1.052993646	10.06505223	2.37640861930802e-18	3.83631306752134e-17	31.0336635	Up	MMP23B
KRTAP23-1	-0.783961806	-4.011999837	-6.477707928	1.39727992644051e-09	5.95265270668125e-09	11.12061091	Down	KRTAP23-1
OR1K1	-0.783922268	-3.521813722	-7.166865958	3.74628012529488e-11	2.00214568306557e-10	14.67140098	Down	OR1K1
NCLN	0.783810265	-1.583623669	7.973658281	4.45403803499987e-13	3.11782662449991e-12	19.03453845	Up	NCLN
FBXO5	0.7835764	-0.818411228	8.975516111	1.45216977805261e-15	1.47478553689114e-14	24.68711591	Up	FBXO5
SERPINB10	-0.783345055	0.449748808	-4.238629378	4.01057646720005e-05	9.67850201498627e-05	1.166852966	Down	SERPINB10
FGF22	-0.783094438	-1.423041039	-13.57106145	1.72708644257062e-27	1.25260103551902e-25	51.89319999	Down	FGF22
NUDT15	0.78292177	-2.274734277	8.301384932	7.00568568485432e-14	5.3997166802703e-13	20.85890569	Up	NUDT15
HK3	-0.78285389	0.563820889	-10.24855348	7.96329754324537e-19	1.39785487453332e-17	32.11627871	Down	HK3
FABP9	-0.782813462	-3.551202409	-3.972670824	0.0001122	0.000255779	0.187990546	Down	FABP9
LAIR2	0.782382874	1.014976539	4.043862331	8.55814966096641e-05	0.000198197	0.445094893	Up	LAIR2
SEC22C	0.781920859	0.250279236	10.62411176	8.43080836220574e-20	1.74581140291469e-18	34.34048706	Up	SEC22C
PAIP1	0.78169827	0.270365307	10.39026365	3.41668403047154e-19	6.43843576236385e-18	32.95431265	Up	PAIP1
PROKR2	-0.781682247	-3.807702492	-6.173226713	6.52174212615922e-09	2.58160974259146e-08	9.613384111	Down	PROKR2
TAF9B	0.781317865	-1.133520039	7.039265999	7.41528887739717e-11	3.78997989099832e-10	14.00053095	Up	TAF9B
HOMER3	-0.781267093	1.00638256	-8.205513486	1.20662504077482e-13	9.0515141807467e-13	20.32247444	Down	HOMER3
LHB	-0.78071427	-1.172809287	-12.96826096	6.36165994102496e-26	3.55583308282553e-24	48.31633536	Down	LHB
LTBP1	-0.780585693	0.190147539	-7.709501105	1.94001851870438e-12	1.24043006140333e-11	17.58453756	Down	LTBP1
C17orf58	0.780550847	-4.009007833	6.88678628	1.66460374501067e-10	8.10656026230549e-10	13.20653803	Up	C17orf58
ZFP42	0.780467642	-3.600805507	5.613287613	9.96435501610038e-08	3.37548485712874e-07	6.954532161	Up	ZFP42
PARP10	-0.780254697	1.622691715	-13.43414014	3.91150211665557e-27	2.66771621424014e-25	51.08241625	Down	PARP10
SLC22A7	-0.779972038	-1.989918798	-8.450008138	3.0038114635987e-14	2.44342471967904e-13	21.69471575	Down	SLC22A7
CHIT1	-0.779664118	-2.467550795	-8.640594182	1.0072626298778e-14	8.8772855844832e-14	22.77359474	Down	CHIT1
KIF5A	-0.7796522	-1.281578573	-11.19551769	2.72742460499111e-21	7.08939668304333e-20	37.74048058	Down	KIF5A
FOXK1	0.779266327	-0.113723452	11.56065917	3.0284907606655e-22	9.09648497567164e-21	39.91914374	Up	FOXK1
SLC13A3	-0.779161723	-2.421404381	-10.78576354	3.19850639065897e-20	7.17999286531939e-19	35.3007415	Down	SLC13A3
LYPLA1	0.779152923	0.996625728	7.600731543	3.53643822454261e-12	2.17721588084884e-11	16.99325651	Up	LYPLA1
TMEM235	-0.779006843	-2.732143938	-8.878134333	2.55548982618629e-15	2.49001563685817e-14	24.12856973	Down	TMEM235
KCNN1	-0.778595048	-4.077687625	-6.897993714	1.56898550174473e-10	7.67357777629626e-10	13.26460483	Down	KCNN1
OR4F4	-0.778577274	-4.011061597	-3.469413547	0.000689469	0.001401179	-1.522633586	Down	OR4F4
POLR1B	0.7785498	1.714556007	8.787547229	4.31680728851455e-15	4.0264925198014e-14	23.61055916	Up	POLR1B
FBXW12	-0.778449259	-3.862283009	-7.340113229	1.46996088078259e-11	8.31506431991051e-11	15.59122479	Down	FBXW12
SRSF10	0.778424067	0.41559909	12.27158087	4.18647989306557e-24	1.72901619583608e-22	44.16421811	Up	SRSF10
ING4	-0.778256753	-1.322654205	-14.15225434	5.44577154111828e-29	5.06048320458417e-27	55.32152775	Down	ING4
IL7R	0.778231943	2.97415071	7.02779971	7.88239134816604e-11	4.01216687999085e-10	13.94052865	Up	IL7R
TMEM41A	0.778135939	0.082140695	13.92104062	2.14838890987484e-28	1.79450821977636e-26	53.96038291	Up	TMEM41A
C1QTNF4	-0.77813246	-2.267541884	-9.038674305	1.00566983069174e-15	1.04342631142531e-14	25.05026481	Down	C1QTNF4
TMCO2	-0.777975347	-2.400446568	-11.20731296	2.5406091938087e-21	6.65031293900489e-20	37.81080636	Down	TMCO2
SHC3	-0.777713142	-2.160300232	-9.679118929	2.34450717303615e-17	3.17469331955387e-16	28.76785804	Down	SHC3
FAM199X	0.777465008	0.684098205	10.21318785	9.83331517523944e-19	1.70002011657512e-17	31.9073952	Up	FAM199X
PARP16	0.777314413	-3.06194033	8.036582232	3.12882928496635e-13	2.22049803383674e-12	19.38272157	Up	PARP16
CCL27	-0.777097895	-2.957638435	-8.55584751	1.63884963425492e-14	1.3907771896177e-13	22.2929072	Down	CCL27
OR51G1	-0.777002974	-3.901865417	-5.547478532	1.35945769252903e-07	4.52381758561361e-07	6.652405158	Down	OR51G1
INSL5	-0.77674268	-4.054997232	-5.501720169	1.68508468379232e-07	5.53431391177914e-07	6.443683966	Down	INSL5
GALNT9	-0.776328054	2.124034762	-14.6022719	3.81024787529232e-30	4.35775118537278e-28	57.9591548	Down	GALNT9
CCT6B	0.776000784	-2.871438874	7.422406592	9.39472272837077e-12	5.44776667415822e-11	16.0316191	Up	CCT6B
NASP	0.775879571	-0.051480655	5.676558681	7.37668051681269e-08	2.54765356385531e-07	7.247144078	Up	NASP
XBP1	0.775551768	1.882980951	8.282507157	7.79858086507372e-14	5.97368883575044e-13	20.75310623	Up	XBP1
ABCC6	-0.77539503	3.126361253	-14.49371056	7.22720790293172e-30	7.78653094933252e-28	57.32434054	Down	ABCC6
COX6A2	-0.775026509	-3.440167073	-7.82161184	1.04126099648455e-12	6.94236255414002e-12	18.19756697	Down	COX6A2
DRGX	-0.774995926	-1.206180771	-9.866229627	7.74283752151343e-18	1.14890726816229e-16	29.86434175	Down	DRGX
NUP205	0.774961434	-0.115325574	8.340763345	5.60025525639077e-14	4.3846548263306e-13	21.07986711	Up	NUP205
KRTAP4-12	-0.774924779	-3.219790857	-6.574216049	8.5074367722614e-10	3.73453114644176e-09	11.60664684	Down	KRTAP4-12
C1QTNF5	-0.77490642	-1.591131908	-8.728567938	6.06821164450193e-15	5.55213358341259e-14	23.2741339	Down	C1QTNF5
PNMA6A	-0.774892155	-2.398943221	-7.215039338	2.89097306263783e-11	1.56586475392712e-10	14.92615158	Down	PNMA6A
METAP2	0.774825341	-1.713837365	9.869631953	7.5881531083291e-18	1.12707952462175e-16	29.88431661	Up	METAP2
APCDD1	-0.774554874	-3.619585615	-5.310934179	4.07791124023994e-07	1.27374756974553e-06	5.585679909	Down	APCDD1
DCUN1D3	0.774391862	-3.08215503	9.765549408	1.4060593555714e-17	2.00050626781201e-16	29.27384105	Up	DCUN1D3
SLC5A1	-0.773785747	-4.138893519	-5.74098178	5.42033955500419e-08	1.90834971593186e-07	7.547204194	Down	SLC5A1
CLCNKA	-0.772834662	-1.941999132	-9.709510401	1.95891109897741e-17	2.6992669341609e-16	28.94567416	Down	CLCNKA
GABARAPL1	0.772552415	1.828427276	7.739134637	1.64632946947553e-12	1.0642446327027e-11	17.74622749	Up	GABARAPL1
DZANK1	0.772428902	-2.957816613	10.77189212	3.47607951513223e-20	7.74847829550015e-19	35.21828383	Up	DZANK1
ADRA2B	-0.772334125	-3.381928208	-5.141656523	8.79066684447779e-07	2.6329499323871e-06	4.841440818	Down	ADRA2B
CTDSP2	0.771914193	0.621617618	9.022062842	1.10777056324948e-15	1.14060475999953e-14	24.95468483	Up	CTDSP2
RNF187	0.77177191	-0.71557457	8.889710833	2.38963595351814e-15	2.34360866470368e-14	24.19487845	Up	RNF187
MTPAP	0.771433801	-0.836256668	7.754913329	1.50839724922005e-12	9.81481413628171e-12	17.83242393	Up	MTPAP
PRCC	0.771409514	1.727919273	7.532759549	5.13783146537286e-12	3.10147292842727e-11	16.62555167	Up	PRCC
SNTB2	0.771396556	1.006000502	9.678943989	2.34693266290227e-17	3.17508597197734e-16	28.76683482	Up	SNTB2
CNOT8	0.771295223	0.677697263	9.87460512	7.36757832366486e-18	1.09981078831575e-16	29.91351607	Up	CNOT8
LRP1B	-0.771274141	-3.820621913	-5.205268436	6.59857140502453e-07	2.00752117147339e-06	5.119194854	Down	LRP1B
MAGEE2	-0.771203526	-2.389873015	-6.06237563	1.13163784137339e-08	4.33415544192158e-08	9.074991228	Down	MAGEE2
METTL6	0.771111333	-2.683885854	6.802550121	2.59291561456177e-10	1.22814493014668e-09	12.77162282	Up	METTL6
ATG16L1	0.770776316	0.477267942	10.60346283	9.54095650684929e-20	1.95584112337154e-18	34.21793903	Up	ATG16L1
SH2D1B	0.77067337	0.45905862	8.424789654	3.46913946975482e-14	2.80473983884256e-13	21.5525441	Up	SH2D1B
SCN5A	-0.770437923	-1.452662992	-10.5905691	1.0307000186903e-19	2.09064773231752e-18	34.14143057	Down	SCN5A
RHOH	0.770379269	0.528607519	9.741185983	1.62417312298894e-17	2.27598548469364e-16	29.13112199	Up	RHOH
SGSM1	0.770209845	-1.476618454	9.115814613	6.41491454121819e-16	6.84196193678852e-15	25.49473118	Up	SGSM1
GPR179	-0.770006232	-2.221118945	-7.256925801	2.30628389356547e-11	1.26985950734764e-10	15.14829784	Down	GPR179
USP18	0.769927001	-1.439505202	5.287479513	4.53998975065535e-07	1.4109650420724e-06	5.481589134	Up	USP18
XKR3	0.769630083	-1.327281086	6.020827118	1.38934534745334e-08	5.26958842498375e-08	8.874672071	Up	XKR3
CHIC2	0.769582232	4.050622012	13.8135431	4.0717663579638e-28	3.25478614033365e-26	53.32628282	Up	CHIC2
KCNK4	-0.769557315	-2.608065441	-6.555215925	9.38313616134917e-10	4.08756133744329e-09	11.5106527	Down	KCNK4
TPTE	-0.769547401	3.125333302	-6.323350355	3.06594720932323e-09	1.25958836994246e-08	10.35143289	Down	TPTE
GNAZ	-0.769431809	2.176946235	-10.82568241	2.51718303959055e-20	5.74892126461325e-19	35.53809294	Down	GNAZ
ERVMER34-1	-0.769296624	-2.318211149	-7.375486205	1.21295835878878e-11	6.93625572248906e-11	15.78025575	Down	ERVMER34-1
CTF1	0.769009185	-3.766553581	8.517992592	2.0359463405408e-14	1.69867846190576e-13	22.07867878	Up	CTF1
CCDC166	-0.768933282	-4.457556754	-7.038000613	7.4654637833668e-11	3.81300293820328e-10	13.99390696	Down	CCDC166
PCNA	0.768701422	0.594029147	10.18128909	1.18929354429066e-18	2.03246165707052e-17	31.71908175	Up	PCNA
HERC4	0.768502013	0.79208288	4.768261525	4.5238619325383e-06	1.23346376697193e-05	3.259460185	Up	HERC4
ARL5B	0.768346076	1.739447534	6.773325429	3.02207315098735e-10	1.416078903526e-09	12.62136904	Up	ARL5B
HMGCS1	0.76832711	-2.165330221	8.656046915	9.21576068792874e-15	8.16566924363078e-14	22.86140273	Up	HMGCS1
CHST2	0.767982818	-1.246099259	6.066714786	1.10759935118599e-08	4.25524215850991e-08	9.095958629	Up	CHST2
KISS1	-0.76760012	-3.318763559	-7.036716343	7.51673045078683e-11	3.83260453848761e-10	13.98718469	Down	KISS1
MFSD9	0.767447915	-3.331466444	8.513894865	2.08429273441365e-14	1.73609324231161e-13	22.05550728	Up	MFSD9
ELF1	0.767230888	5.016829211	10.65634079	6.95019967082791e-20	1.45543054515309e-18	34.53181391	Up	ELF1
POMT2	-0.76712253	-2.434534477	-7.371510332	1.23946713026847e-11	7.07695748572642e-11	15.75898866	Down	POMT2
MYH14	-0.767014548	0.481662015	-13.93475535	1.98021204545643e-28	1.67282913021853e-26	54.04122618	Down	MYH14
ADH5	0.766974897	-1.923667421	8.790382783	4.24663764281477e-15	3.96601812018656e-14	23.62675043	Up	ADH5
MX2	-0.76690807	4.184183639	-10.42162963	2.8325635080322e-19	5.38549286923565e-18	33.14001499	Down	MX2
FOLR1	-0.76689651	-2.190431529	-9.800602532	1.14247476432257e-17	1.65558623742183e-16	29.47930083	Down	FOLR1
AGAP3	-0.766691622	0.762029082	-13.90804159	2.32098257236978e-28	1.92784183720636e-26	53.88374648	Down	AGAP3
FGL1	-0.766341565	0.614576882	-10.26021175	7.42822876550514e-19	1.31323311873401e-17	32.18516049	Down	FGL1
CEP128	0.766008374	-0.466311855	8.22196296	1.0993175156612e-13	8.29677808266531e-13	20.41435841	Up	CEP128
CKAP5	0.76593125	-0.111124644	6.753545719	3.35156077335468e-10	1.56011929866596e-09	12.51986293	Up	CKAP5
CIB3	-0.765787625	0.59861899	-15.18889293	1.21974798133172e-31	2.13355446899294e-29	61.37171646	Down	CIB3
CHRM5	-0.765649868	-3.191313764	-6.775403983	2.98936254474866e-10	1.40296219429682e-09	12.63204465	Down	CHRM5
EPS8L2	-0.765248278	0.701660091	-10.76847528	3.54806681104471e-20	7.88530005181057e-19	35.19797421	Down	EPS8L2
PSPN	-0.764835859	-1.568126158	-13.48210061	2.93718450556315e-27	2.05990845418457e-25	51.36653812	Down	PSPN
VEPH1	-0.764827336	-1.359755579	-8.052989854	2.85312038020241e-13	2.03454166968103e-12	19.47368035	Down	VEPH1
GABRR3	-0.764826092	-3.735567229	-4.819692263	3.62713692864188e-06	1.00145351634257e-05	3.472316726	Down	GABRR3
GDF5	-0.764781402	-3.026986903	-6.20361973	5.60190263410266e-09	2.23775089639544e-08	9.761986627	Down	GDF5
SUGP1	0.764672702	1.889712248	7.598400081	3.58211565572232e-12	2.20078080864791e-11	16.98062094	Up	SUGP1
PTPN7	0.764650904	-0.4135752	10.50486056	1.72176708789589e-19	3.36389396357899e-18	33.63313276	Up	PTPN7
SLC17A4	-0.764519116	-4.399421639	-4.810973063	3.76597132716333e-06	1.03747381308624e-05	3.436114622	Down	SLC17A4
CISH	0.764495071	-0.428242375	4.751459855	4.86079811689067e-06	1.31952430896349e-05	3.190281312	Up	CISH
PCOLCE2	-0.764266685	-1.18852013	-11.44267934	6.16245020106754e-22	1.75187972446409e-20	39.21489265	Down	PCOLCE2
PARG	0.764260163	3.004093302	10.97065901	1.0539815349367e-20	2.556378052437e-19	36.4007576	Up	PARG
ZCWPW1	-0.763841486	1.589171996	-13.59496585	1.49754633848061e-27	1.10225341388761e-25	52.03463827	Down	ZCWPW1
MGAT5B	-0.763836939	-1.034487645	-10.05499718	2.52291704526034e-18	4.05083484113723e-17	30.97443142	Down	MGAT5B
NDRG2	-0.763260669	1.387369857	-12.07918046	1.33325622882975e-23	5.00577111369715e-22	43.01557355	Down	NDRG2
CTSE	-0.763127164	0.271833994	-11.79155711	7.53797472965235e-23	2.49609372562296e-21	41.29790827	Down	CTSE
ACTN3	-0.763053929	-0.336453548	-9.738173301	1.65338785225972e-17	2.31474299316361e-16	29.1134788	Down	ACTN3
ZNF383	0.762978906	-0.120059552	11.30047825	1.45041146062589e-21	3.89958726882202e-20	38.36641989	Up	ZNF383
PKDREJ	-0.762937599	-2.32801124	-8.315352857	6.47104709989877e-14	5.0188590652736e-13	20.93724179	Down	PKDREJ
AGTRAP	-0.76245319	2.79144399	-9.442539328	9.45967757263782e-17	1.16332908312638e-15	27.38769728	Down	AGTRAP
GIN1	-0.762318487	0.629887866	-8.382851306	4.40668246445213e-14	3.49992280349756e-13	21.3164267	Down	GIN1
NXF3	-0.761648355	-2.465733406	-3.723913487	0.000281376	0.000605952	-0.681355533	Down	NXF3
PCSK6	-0.761552325	0.937377938	-5.04096192	1.37799638530907e-06	4.01333011885901e-06	4.406585261	Down	PCSK6
CCDC115	0.761386385	0.135924446	11.87345723	4.6026729945529e-23	1.58776199728567e-21	41.78702811	Up	CCDC115
MSLN	-0.761166829	-3.907983336	-5.841611176	3.33620562599391e-08	1.20658490020135e-07	8.020105465	Down	MSLN
CAPN2	0.760819183	1.656094332	9.819635146	1.02063504048166e-17	1.4906485050964e-16	29.59091731	Up	CAPN2
S100B	0.760558661	-2.025333178	2.953672213	0.003672022	0.006658004	-3.070587159	Up	S100B
DNAI1	-0.760447111	-1.861547432	-9.21986708	3.49276941311866e-16	3.88120296220091e-15	26.09580648	Down	DNAI1
FAM151A	-0.760358266	-3.429467428	-6.676186886	5.01660851220141e-10	2.26983978573982e-09	12.12434487	Down	FAM151A
ZNF585A	0.760277308	-1.883208879	5.784197004	4.4031670133538e-08	1.56993494375406e-07	7.749668493	Up	ZNF585A
ELMO2	0.760255759	0.887080326	8.35132401	5.27355881803975e-14	4.14853293685793e-13	21.13918634	Up	ELMO2
LCP1	0.760254133	4.092388394	7.402638318	1.04633168156328e-11	6.02278724021791e-11	15.92562977	Up	LCP1
RWDD2B	0.760213832	0.313949943	8.496992182	2.29607213054923e-14	1.90077953435445e-13	21.9599655	Up	RWDD2B
SAMD4A	-0.760005884	2.297298803	-10.55371417	1.28522469503589e-19	2.56149071927528e-18	33.92280105	Down	SAMD4A
PLA2G4D	-0.759878663	-1.444126653	-8.581852977	1.41167591078979e-14	1.2118243326572e-13	22.44025279	Down	PLA2G4D
C11orf91	-0.759651459	-2.397698867	-9.660143859	2.62271355491205e-17	3.52891449180384e-16	28.65689502	Down	C11orf91
WDR62	-0.759645595	-3.483325008	-5.992455462	1.59757656789424e-08	6.02378977760813e-08	8.738352966	Down	WDR62
AGMAT	0.759554283	-2.05643439	6.370364839	2.4158163096646e-09	1.00386687792323e-08	10.58462203	Up	AGMAT
FBXO41	0.759127086	-1.906071263	10.26579891	7.18466918175101e-19	1.27472149635172e-17	32.21817575	Up	FBXO41
KRT77	-0.758978896	-0.104971255	-10.47799756	2.02198034540935e-19	3.90929307577212e-18	33.47392362	Down	KRT77
OR8B3	-0.758397543	-4.019984858	-5.373529588	3.05782290733805e-07	9.7061722857178e-07	5.864979264	Down	OR8B3
CCDC3	-0.758346994	-3.907072119	-4.39185901	2.17158587972588e-05	5.41457971822311e-05	1.753145448	Down	CCDC3
SRRD	0.758186994	-1.954182896	7.338776213	1.48066589892679e-11	8.37054775104317e-11	15.58408786	Up	SRRD
VPS4B	0.758047659	-0.112694015	7.421960539	9.41759920662894e-12	5.45890311907053e-11	16.02922618	Up	VPS4B
KRTAP10-12	-0.757894155	0.69704303	-14.9669349	4.46939658152398e-31	6.64509883740986e-29	60.0841518	Down	KRTAP10-12
DCUN1D2	0.757504439	-1.623917906	9.759992026	1.45308818279065e-17	2.05953432809642e-16	29.2412802	Up	DCUN1D2
MED30	0.757277716	-1.413984696	9.230356956	3.28483778037307e-16	3.67210286605916e-15	26.15649847	Up	MED30
TMEM190	-0.757028322	-0.326426356	-8.902168838	2.22310007585054e-15	2.19184694481074e-14	24.2662637	Down	TMEM190
HMHB1	-0.756526379	-4.231725157	-6.125887937	8.25772777906665e-09	3.22585119861174e-08	9.38276874	Down	HMHB1
SIK3	0.756109396	-3.292994275	7.225548482	2.73178346396752e-11	1.48396626022174e-10	14.98183138	Up	SIK3
TEX13A	-0.755865318	-2.774262771	-7.235742152	2.58566446453683e-11	1.41129439275821e-10	15.03587552	Down	TEX13A
FGFBP2	0.755832872	5.992366338	6.722855583	3.93418439813184e-10	1.81431307789777e-09	12.36266892	Up	FGFBP2
EXTL1	-0.755756919	-3.243206239	-6.295746542	3.52491019244849e-09	1.4413741678032e-08	10.21497096	Down	EXTL1
ZNF613	0.755532045	-3.964322166	6.551070168	9.58570347772032e-10	4.17213815300778e-09	11.48972689	Up	ZNF613
ETV4	-0.755078572	-1.909693882	-9.598213278	3.78065519812498e-17	4.97000720474997e-16	28.29504891	Down	ETV4
CDC42BPA	-0.754997695	-4.233505402	-6.640537683	6.03672369243403e-10	2.70996400540788e-09	11.942879	Down	CDC42BPA
IL17RA	-0.754976883	1.688378349	-12.59542232	5.96819827393063e-25	2.8440760236154e-23	46.09603856	Down	IL17RA
LCNL1	-0.75493241	-3.739357586	-7.078587714	6.01175191696732e-11	3.11004619003028e-10	14.20665625	Down	LCNL1
RNF19A	0.75489858	3.161631885	12.78047144	1.963381809073e-25	1.02787185694709e-23	47.19864054	Up	RNF19A
KIAA1549	-0.754763426	-4.198896926	-6.930715414	1.31976678425324e-10	6.53422995280627e-10	13.43440758	Down	KIAA1549
OTX1	-0.754522594	-1.925852287	-6.86884452	1.82978535403062e-10	8.83861229490812e-10	13.11367832	Down	OTX1
NCCRP1	-0.75423447	0.107386231	-10.1129692	1.78669977926575e-18	2.93856773430566e-17	31.31606498	Down	NCCRP1
DGKB	-0.753899844	-4.020825816	-4.642575015	7.71138299147058e-06	2.04226651794059e-05	2.746287041	Down	DGKB
ACTRT2	-0.753885793	-3.001992085	-7.286848033	1.96183502280422e-11	1.09245554753008e-10	15.30735266	Down	ACTRT2
CCNB2	-0.753717622	-2.826429104	-6.359609457	2.55138753498926e-09	1.05813193501312e-08	10.53119097	Down	CCNB2
ASB15	-0.753711148	-2.805206031	-6.499901233	1.24701363331065e-09	5.33695990214818e-09	11.2320375	Down	ASB15
NFKB1	0.753683549	0.179121972	11.68880995	1.39968575706834e-22	4.38116375496675e-21	40.68431931	Up	NFKB1
COLQ	0.753537428	-3.498144826	6.714367116	4.11225791131945e-10	1.88881836964775e-09	12.31925655	Up	COLQ
OR13C8	-0.753471133	-3.458439968	-6.779652353	2.92358792267169e-10	1.37469656022399e-09	12.65386983	Down	OR13C8
TMEM179	-0.753428149	-0.394822943	-12.17990762	7.26966832045907e-24	2.84435338391014e-22	43.61698212	Down	TMEM179
FAM184B	0.752894164	-2.086409194	4.829215264	3.48116908071304e-06	9.62402787133534e-06	3.511910069	Up	FAM184B
USH1C	-0.752849127	0.978074508	-11.11933814	4.31249539141226e-21	1.09979728095227e-19	37.2863913	Down	USH1C
MAP4K3	0.752445428	-3.187654102	7.735766489	1.67735395546366e-12	1.08241747438514e-11	17.72783708	Up	MAP4K3
MUC6	-0.752390015	1.21168915	-12.08383074	1.2964388192107e-23	4.89224679289965e-22	43.04334118	Down	MUC6
SRMS	-0.752290357	-3.676204457	-7.603903156	3.47522579274463e-12	2.14396917371482e-11	17.01044799	Down	SRMS
BBOX1	-0.752249005	-0.301122021	-9.202538939	3.86533588526312e-16	4.24131468207322e-15	25.9955877	Down	BBOX1
ZFAND1	0.752204684	1.314819132	9.590533939	3.9559087362054e-17	5.19121368842911e-16	28.25021431	Up	ZFAND1
FAM163B	-0.751363226	1.232817987	-12.28723987	3.80993388866615e-24	1.58672540775037e-22	44.25767998	Down	FAM163B
HCFC2	0.751330111	0.67106858	8.909345079	2.13246531644844e-15	2.11229142737878e-14	24.30739689	Up	HCFC2
MYL7	-0.751161858	-1.577741547	-10.73466158	4.34585013441352e-20	9.51606771700444e-19	34.99702109	Down	MYL7
TMEM108	-0.751103722	-1.769340808	-7.369649672	1.25206905982174e-11	7.14342393761692e-11	15.74903768	Down	TMEM108
TSPAN11	-0.750546149	-0.17347785	-10.6292565	8.17489889957523e-20	1.69754744188386e-18	34.37102442	Down	TSPAN11
SLIT3	-0.750507567	-2.108334955	-8.509540424	2.13691875686329e-14	1.77594790816341e-13	22.03088808	Down	SLIT3
ABHD5	0.750246643	1.08014649	6.788762575	2.78731669581831e-10	1.3145869899652e-09	12.70069538	Up	ABHD5
CLDN14	-0.750009824	-2.672768374	-5.526817931	1.49805880676254e-07	4.95288822302546e-07	6.558025944	Down	CLDN14
FOLR3	-0.749682306	0.119441879	-3.683930085	0.000324896	0.00069305	-0.816796248	Down	FOLR3
WDR61	0.749487417	-0.825478524	11.44400409	6.11349509932809e-22	1.74129205242931e-20	39.22279907	Up	WDR61
EBAG9	0.749068016	1.640530148	9.79469972	1.18313078738393e-17	1.70618705594803e-16	29.44469227	Up	EBAG9
ANO7	-0.748811964	1.857665388	-9.799500355	1.14995886156845e-17	1.6648089925803e-16	29.4728384	Down	ANO7
TBX1	-0.748682379	-2.258521571	-10.88516974	1.76127047545604e-20	4.12386920142998e-19	35.8919448	Down	TBX1
GTDC1	0.748420918	-2.270841651	8.820680116	3.56416155301672e-15	3.37958890116407e-14	23.7998464	Up	GTDC1
ETS1	0.74825788	3.277469737	8.319140035	6.33320733032404e-14	4.92479741565156e-13	20.95848918	Up	ETS1
KIRREL3	-0.748204831	-1.967314849	-9.337051676	1.75791408009771e-16	2.07105123160799e-15	26.77476828	Down	KIRREL3
SLC26A8	-0.747994594	-3.523601249	-3.89446572	0.000150485	0.000336706	-0.09022079	Down	SLC26A8
MYOD1	-0.747678802	2.552272876	-12.83745722	1.39450447181868e-25	7.53945181345457e-24	47.53795299	Down	MYOD1
SPAG9	0.747540083	1.368009603	10.30888609	5.55540909578254e-19	1.00606361067107e-17	32.47287063	Up	SPAG9
IFNA21	-0.747079618	-3.80001186	-4.197431739	4.7176792887522e-05	0.000112842	1.011969743	Down	IFNA21
NXPH3	-0.746989083	0.74749645	-12.19870013	6.49201528212696e-24	2.58775558216257e-22	43.72917248	Down	NXPH3
RPP25	-0.746863006	-4.121504224	-7.326385813	1.58361389122925e-11	8.90513288002894e-11	15.51797634	Down	RPP25
TAF2	0.746739437	0.84340757	6.6488683	5.78141350347189e-10	2.59849020464389e-09	11.98523886	Up	TAF2
SIGMAR1	0.746734169	2.004261879	5.357249822	3.29620680500138e-07	1.04139402415556e-06	5.792129875	Up	SIGMAR1
ZNF649	0.746733391	-4.102470302	6.578038061	8.34127164614702e-10	3.67077840060387e-09	11.62597467	Up	ZNF649
PTX4	-0.746693038	-2.678201567	-6.604430792	7.27796325116902e-10	3.2214575057571e-09	11.75960528	Down	PTX4
POMT1	0.746399134	-2.158486072	9.17292217	4.59595026043046e-16	4.98778018044381e-15	25.82440665	Up	POMT1
SLC25A48	-0.746269741	-1.565289787	-12.58849536	6.22195284216539e-25	2.94611448590175e-23	46.05474416	Down	SLC25A48
REN	-0.746254069	-2.821793551	-7.105717791	5.19991260398693e-11	2.71843532335013e-10	14.34919289	Down	REN
GDF7	-0.746162209	0.105524869	-14.63950339	3.05987381472045e-30	3.61065110137013e-28	58.17664036	Down	GDF7
NFU1	0.746106142	-0.264868838	7.622878304	3.13032323529589e-12	1.94085262145034e-11	17.11336421	Up	NFU1
NHLRC4	-0.745890961	-1.088252132	-11.922604	3.42333501925863e-23	1.21186059681756e-21	42.08054015	Down	NHLRC4
ACTN1	-0.744944435	4.913459595	-9.570669638	4.44770919573327e-17	5.80074915106686e-16	28.13427515	Down	ACTN1
WDR59	0.744908634	-2.393588429	8.550514683	1.68974423651001e-14	1.4307014412546e-13	22.26270927	Up	WDR59
TRA2B	0.744879491	3.770851736	7.14413864	4.23241231854299e-11	2.24741094114633e-10	14.55149183	Up	TRA2B
KCNMB4	-0.74485142	-0.93753391	-6.887778161	1.65591430670635e-10	8.06952930583744e-10	13.21167516	Down	KCNMB4
AGA	0.744845141	-1.017741324	10.67749316	6.12261964845029e-20	1.29858928577973e-18	34.65741869	Up	AGA
MCTP2	0.744775614	2.987067898	10.70259774	5.26715318389878e-20	1.13660426035134e-18	34.80652636	Up	MCTP2
TNR	-0.744670994	3.375904929	-13.14054677	2.26523240437471e-26	1.34717901552973e-24	49.34047232	Down	TNR
C17orf100	0.744040575	-3.007004848	6.217324501	5.23005186457545e-09	2.10163273304075e-08	9.829131312	Up	C17orf100
UGT2B11	-0.743987122	0.439368362	-11.86851369	4.7417853114088e-23	1.63196444467653e-21	41.75750443	Down	UGT2B11
ARHGEF19	0.743927819	-2.712124261	8.534329721	1.85402615629565e-14	1.5556242038264e-13	22.1710964	Up	ARHGEF19
OTOP3	-0.743883171	-3.912877618	-5.288162954	4.5258305639523e-07	1.40685864153968e-06	5.484617845	Down	OTOP3
TEX101	-0.743836533	-3.628356813	-7.670940747	2.40111647777508e-12	1.51655903957349e-11	17.37452129	Down	TEX101
HMGXB4	0.743697115	0.271781367	8.46890516	2.69627900503424e-14	2.21115699100105e-13	21.80134147	Up	HMGXB4
DENND4A	0.743432577	-0.166592689	8.607935605	1.2152911223469e-14	1.05728194306927e-13	22.58817742	Up	DENND4A
HOXA2	-0.743280724	-0.979611013	-10.89385895	1.67173274048592e-20	3.92659121414607e-19	35.9436457	Down	HOXA2
PDXDC1	0.74317807	-0.751799405	8.722692189	6.27739797309801e-15	5.72240055573398e-14	23.24065501	Up	PDXDC1
PC	-0.743073348	-2.421620952	-9.309096107	2.07112807249238e-16	2.40574470170443e-15	26.61260625	Down	PC
NAP1L2	0.743053789	-3.395465978	6.432284169	1.76258674709319e-09	7.42593929038867e-09	10.89319887	Up	NAP1L2
SDC4	-0.742849312	0.641776546	-12.08337973	1.29996459913215e-23	4.89313257212578e-22	43.04064812	Down	SDC4
C1orf87	0.742623023	-2.287083832	4.490578986	1.45121160344279e-05	3.69462570547729e-05	2.13925936	Up	C1orf87
SEC22A	0.742604608	-1.744280039	6.735078568	3.69105259265323e-10	1.70961277095228e-09	12.42523045	Up	SEC22A
RNF170	0.741473779	1.389597768	9.373952354	1.4155683366658e-16	1.68373360236377e-15	26.98899477	Up	RNF170
THEM5	-0.741301699	0.340162078	-10.26410216	7.25778038262763e-19	1.28462712772509e-17	32.20814916	Down	THEM5
WFS1	-0.741147008	0.028739842	-12.61389744	5.34091124663121e-25	2.56350676762918e-23	46.2061693	Down	WFS1
ALX1	-0.740994537	0.100742749	-9.326184779	1.87362986618683e-16	2.19002585302404e-15	26.7117188	Down	ALX1
PRKD1	-0.740877145	-1.979904446	-7.623590693	3.11805727557973e-12	1.93405404978387e-11	17.11723012	Down	PRKD1
BLOC1S2	0.740790915	-0.330124368	5.992588327	1.596533431289e-08	6.02162837554666e-08	8.738990457	Up	BLOC1S2
HP	-0.740547673	0.627964393	-10.24699782	8.03754562940517e-19	1.40922439172165e-17	32.10708812	Down	HP
LY6G6D	-0.740364119	-2.391682321	-10.38588965	3.50717319636816e-19	6.59224413193449e-18	32.92842229	Down	LY6G6D
TRIM32	0.740029716	-1.424084971	8.896684163	2.29494555075264e-15	2.2581899701251e-14	24.23483264	Up	TRIM32
CMTM2	0.739953311	-3.660801985	3.461206729	0.000709144	0.00143841	-1.548930828	Up	CMTM2
IPPK	0.739952331	-1.065421977	8.059049893	2.75750537643931e-13	1.97186671546725e-12	19.50729282	Up	IPPK
VSIG10	-0.739442638	-3.729657164	-5.298426895	4.31829401497548e-07	1.34515808536886e-06	5.530134701	Down	VSIG10
ATP1B1	0.739283711	0.761490579	7.310373458	1.72720631826849e-11	9.68329696079029e-11	15.43261387	Up	ATP1B1
DUSP12	0.739164019	-0.157079454	8.85534491	2.91617859402697e-15	2.81361085892233e-14	23.99810694	Up	DUSP12
MMP8	-0.739159257	-1.447011099	-2.659948487	0.0087066	0.014872441	-3.853762876	Down	MMP8
MVD	-0.739010447	1.258339361	-13.25716106	1.12696907633823e-26	7.19132026909734e-25	50.03289381	Down	MVD
KLHDC10	0.738974059	1.105670632	8.238044552	1.00358153315929e-13	7.61288277296543e-13	20.50425046	Up	KLHDC10
KCNA6	-0.738835082	2.105018297	-13.09787806	2.92498856348173e-26	1.73261872357954e-24	49.08695584	Down	KCNA6
SHISA9	-0.738724991	-2.9152986	-5.257089796	5.21515782563883e-07	1.60969413642512e-06	5.347181595	Down	SHISA9
LRP1	-0.738294835	5.375926471	-5.784458286	4.39762565159921e-08	1.56833528874975e-07	7.750895474	Down	LRP1
MTMR4	0.738136368	1.261584289	6.830847424	2.23487745239626e-10	1.06774286511014e-09	12.91742181	Up	MTMR4
FCHSD1	-0.738134521	-1.685507488	-11.42435549	6.88119840563152e-22	1.9413597323516e-20	39.10553493	Down	FCHSD1
ZNF233	-0.738119978	1.175238822	-14.44732189	9.50375578633731e-30	1.01656000741916e-27	57.05278721	Down	ZNF233
LRRC47	0.738058154	-1.065172086	6.023944506	1.36815859844585e-08	5.19055423365475e-08	8.889673719	Up	LRRC47
MECR	-0.737857019	0.15197045	-12.65442556	4.18635451267484e-25	2.06101718193542e-23	46.44772305	Down	MECR
GPR25	-0.737679357	1.307728263	-13.99304567	1.40059484182792e-28	1.20370197157789e-26	54.38468069	Down	GPR25
SCN1A	-0.737677854	-4.132398443	-5.321723762	3.8810633023361e-07	1.21481366692912e-06	5.633667139	Down	SCN1A
NLRP2	0.737580793	-2.903375706	4.245422649	3.90420467341185e-05	9.42639088734774e-05	1.192505214	Up	NLRP2
CHRNA10	-0.7374303	-1.177228877	-10.52479214	1.52816394870309e-19	3.00936974692947e-18	33.75129373	Down	CHRNA10
HECTD2	-0.737424209	-0.086253077	-8.614429949	1.17077457061779e-14	1.02154203732073e-13	22.62503125	Down	HECTD2
SLAIN1	0.737169599	-0.296781866	8.524198733	1.96483826407524e-14	1.64396259483797e-13	22.11377962	Up	SLAIN1
PCDH10	-0.736986933	-1.179262696	-7.129811532	4.57038743466068e-11	2.40966968312995e-10	14.47599435	Down	PCDH10
KRTAP5-5	-0.736527225	3.123262655	-12.29188984	3.70478582335144e-24	1.54945713566473e-22	44.28543288	Down	KRTAP5-5
FBLN1	-0.736359111	1.371313993	-12.71765481	2.86320547384198e-25	1.44796391105723e-23	46.82447663	Down	FBLN1
TMEM200B	0.736341194	-2.236031562	4.586573415	9.75023248399889e-06	2.54371743414802e-05	2.520885232	Up	TMEM200B
KBTBD13	-0.736145393	0.122647842	-15.09508682	2.11050024379065e-31	3.48654640274216e-29	60.82811079	Down	KBTBD13
DHX40	0.736033418	-1.721079973	7.484146375	6.70558014134624e-12	3.96415767560779e-11	16.3634405	Up	DHX40
SMC4	0.735712803	-0.777474356	9.341811021	1.70950259966809e-16	2.01721306760834e-15	26.80238738	Up	SMC4
PIGV	0.735707427	-2.050695711	7.187828274	3.34705187250849e-11	1.79848092665183e-10	14.78215616	Up	PIGV
COX19	0.735550003	-1.460998133	8.561906413	1.58287236380359e-14	1.34557726157987e-13	22.32722392	Up	COX19
ZNHIT3	0.734549255	0.522769865	10.08921164	2.05815455044816e-18	3.34433244328561e-17	31.17602116	Up	ZNHIT3
TMEM37	-0.734471228	-3.889749267	-5.414660502	2.52799839206875e-07	8.11448188542274e-07	6.049684503	Down	TMEM37
ZNF512	0.734466626	-3.04565911	6.555219423	9.38296701198506e-10	4.08756133744329e-09	11.51067036	Up	ZNF512
FETUB	-0.734403984	-4.48561615	-5.641642206	8.7102795102377e-08	2.97233040528378e-07	7.085407479	Down	FETUB
PKN1	0.733962968	1.106500931	5.184539237	7.24684036450788e-07	2.191741711544e-06	5.028427076	Up	PKN1
LONRF1	0.733904782	-2.401389292	5.728640617	5.75084498596887e-08	2.01706919677719e-07	7.489559222	Up	LONRF1
PRPSAP1	0.733744191	-1.044165339	7.849940074	8.89289391400789e-13	5.97737552954201e-12	18.35302753	Up	PRPSAP1
CEP68	0.733362004	-0.056601605	10.65296693	7.09215953111748e-20	1.48098634703167e-18	34.51178213	Up	CEP68
SLCO4C1	0.733347969	-2.066736527	6.524814618	1.09724061053156e-09	4.73549300359456e-09	11.35736656	Up	SLCO4C1
SNRPA1	0.733292383	2.419707375	6.135817354	7.85953144032318e-09	3.07919666547365e-08	9.431055443	Up	SNRPA1
OR52I1	-0.733189211	-4.027092887	-5.706641325	6.38961483497935e-08	2.22640715646761e-07	7.386994112	Down	OR52I1
SPTBN2	-0.733035992	-3.84821148	-5.918265697	2.29779981615653e-08	8.48787271220255e-08	8.383713295	Down	SPTBN2
OR10A6	-0.732754291	-1.956282792	-9.109324142	6.66247875336952e-16	7.07555243607843e-15	25.45729616	Down	OR10A6
PRKAR1B	-0.732743614	1.795829561	-11.39685917	8.11994455314393e-22	2.27787425690838e-20	38.94144806	Down	PRKAR1B
GREB1	-0.732296269	-3.801249453	-6.810447127	2.48766114917156e-10	1.18130137227348e-09	12.81228046	Down	GREB1
MYSM1	0.73227049	0.286111382	7.933776335	5.56853271358554e-13	3.84189997148909e-12	18.81439566	Up	MYSM1
DOCK9	0.732083756	2.870524826	6.555737823	9.35793631024505e-10	4.07897382177436e-09	11.51328749	Up	DOCK9
MSH6	0.731874256	0.915794376	7.710571952	1.92855294529028e-12	1.23487188589905e-11	17.59037603	Up	MSH6
ANKHD1-EIF4EBP3	0.731668099	1.032036024	7.267716857	2.17566559394997e-11	1.20475962945431e-10	15.20562433	Up	ANKHD1-EIF4EBP3
MMP11	-0.731537079	0.349735912	-11.89536376	4.03371622106316e-23	1.41113630058275e-21	41.91785771	Down	MMP11
FOXO1	0.731529821	1.436182956	9.314581214	2.0055748486545e-16	2.33142195854536e-15	26.64441456	Up	FOXO1
SPATA2	0.731314884	-3.358869742	7.20965909	2.97598753374058e-11	1.60956648423627e-10	14.89766035	Up	SPATA2
TRPM8	-0.731101041	0.638769602	-11.81806975	6.42538670071508e-23	2.15163624923946e-21	41.45624459	Down	TRPM8
SLAMF7	0.73099092	1.54909426	6.079510067	1.03959641988429e-08	4.00952518050313e-08	9.15783857	Up	SLAMF7
FAM25C	-0.730842758	-0.025935959	-12.15961784	8.21423300590171e-24	3.18044834197257e-22	43.49584799	Down	FAM25C
PTGER3	-0.730759246	-2.727852748	-6.747428999	3.46044859698605e-10	1.60630501841988e-09	12.48850383	Down	PTGER3
RGS1	0.730264701	0.652263317	3.823325547	0.000195846	0.000430937	-0.339413505	Up	RGS1
CLEC7A	-0.73023597	2.49520622	-7.270037453	2.14854717418423e-11	1.19062986901868e-10	15.21795739	Down	CLEC7A
OR2T1	-0.730122135	-0.721887592	-10.02051941	3.09714652618978e-18	4.90920837434858e-17	30.77140545	Down	OR2T1
COQ5	-0.730110769	-1.242444354	-6.251970785	4.39481434897848e-09	1.77511816736246e-08	9.999253489	Down	COQ5
SETMAR	0.7297142	3.432496668	9.395178851	1.24963679051648e-16	1.50198866624082e-15	27.11231464	Up	SETMAR
TSEN54	0.729546808	1.925005699	11.81326188	6.61418492707918e-23	2.20492604250702e-21	41.42753139	Up	TSEN54
OR2C1	-0.72954047	-2.4642982	-9.388278533	1.30133423953036e-16	1.55908440558722e-15	27.07221865	Down	OR2C1
KRTAP1-5	-0.729445794	-4.372378249	-6.529426098	1.07152991599988e-09	4.63125197415298e-09	11.38059341	Down	KRTAP1-5
C9orf78	0.729326043	3.042134169	10.76708583	3.57776410006987e-20	7.92952293227889e-19	35.1897156	Up	C9orf78
PTPRA	0.729029314	0.868538454	6.353233957	2.63525603908401e-09	1.08987445866762e-08	10.49954222	Up	PTPRA
NUP98	0.729012262	-0.846037692	8.692789466	7.4583638658407e-15	6.69227241746044e-14	23.07038067	Up	NUP98
NRIP2	-0.728814377	0.7791831	-15.15520291	1.48507151796657e-31	2.56744689873569e-29	61.17657811	Down	NRIP2
STOML3	-0.728582658	-2.443476298	-8.191931965	1.30301348705679e-13	9.72062444834942e-13	20.24665978	Down	STOML3
ME1	-0.728545132	-2.820353844	-6.502676962	1.22937735784491e-09	5.26906386752322e-09	11.24598823	Down	ME1
KRT26	-0.728248422	-1.964643962	-5.788421875	4.3143978255922e-08	1.5397615667524e-07	7.769512636	Down	KRT26
EFNA2	-0.728195281	-0.161288779	-8.880174782	2.52544729650222e-15	2.46542024979612e-14	24.14025538	Down	EFNA2
RTBDN	-0.72806248	-2.828727843	-8.38614901	4.3246259876512e-14	3.4400337885976e-13	21.33497879	Down	RTBDN
RASSF4	-0.728053039	1.963277883	-6.941100643	1.24916784686478e-10	6.20328241388963e-10	13.48838283	Down	RASSF4
USP8	0.727850353	2.28925818	9.43649759	9.80183998119119e-17	1.20143245540273e-15	27.35254932	Up	USP8
LMO2	-0.727818329	1.12731743	-7.460765026	7.62000808730933e-12	4.47096607111741e-11	16.23763573	Down	LMO2
OR2C3	-0.727816866	-3.327229789	-8.266626445	8.53416604150308e-14	6.51031199102451e-13	20.66416857	Down	OR2C3
SNRPD3	0.727292312	0.800383948	8.822923183	3.51820687621602e-15	3.33814293781619e-14	23.81266849	Up	SNRPD3
CBLB	0.727219016	3.830475069	11.83170948	5.91859508877173e-23	1.99994708590586e-21	41.53770314	Up	CBLB
CEACAM16	-0.72716532	-1.492054325	-7.189770794	3.31225958469736e-11	1.78171763767295e-10	14.79242718	Down	CEACAM16
NR2E1	-0.72679549	0.095295722	-9.086089627	7.62925047930438e-16	8.05051072578407e-15	25.32334391	Down	NR2E1
KIT	0.726431716	-1.674192803	6.256180138	4.30273537546235e-09	1.73987020395554e-08	10.01995918	Up	KIT
SRSF12	0.726163823	-4.496599712	5.57786956	1.17808496611309e-07	3.95568366670494e-07	6.791645451	Up	SRSF12
TGM7	-0.726053271	-1.414220102	-8.587833466	1.36402944321251e-14	1.17431324618897e-13	22.47415795	Down	TGM7
CHN1	0.726026698	-2.629694861	5.78096617	4.47225524214124e-08	1.59227708190029e-07	7.734499383	Up	CHN1
TTC38	0.725936363	-0.160468595	7.056086855	6.77913048263447e-11	3.48039060828071e-10	14.0886387	Up	TTC38
ZNF205	-0.725829639	1.855580408	-11.6308995	1.98385444703125e-22	6.04425162263536e-21	40.33852041	Down	ZNF205
PRPF39	0.725393554	-1.095941439	12.29165497	3.71002650186068e-24	1.54945713566473e-22	44.2840311	Up	PRPF39
PDCD2L	0.725390505	-4.072176553	7.615190756	3.26576768362914e-12	2.02398640767812e-11	17.07165599	Up	PDCD2L
LYPD1	-0.725346837	-2.438024291	-9.04586138	9.6445112975432e-16	1.0027593984047e-14	25.09163285	Down	LYPD1
KLRC4	0.725237809	3.344727222	7.46496425	7.44714081994712e-12	4.37990861198472e-11	16.26021728	Up	KLRC4
ZFP36L1	-0.725199078	4.365457736	-7.731324706	1.71915540333345e-12	1.10794982820814e-11	17.7035895	Down	ZFP36L1
LIM2	-0.724823551	-0.912938229	-7.944078792	5.25658218418749e-13	3.64018928339542e-12	18.87122321	Down	LIM2
MAP3K10	-0.724713703	2.504380072	-10.58752914	1.04963787395553e-19	2.12616020571809e-18	34.12339368	Down	MAP3K10
OTOGL	-0.724564408	-4.622739109	-5.705984716	6.40971037796573e-08	2.23184013816381e-07	7.38393667	Down	OTOGL
TMX1	0.724365499	0.606365729	9.363534193	1.50486295281859e-16	1.78532181506345e-15	26.92849209	Up	TMX1
CTLA4	0.724325682	1.58076471	7.595100774	3.64775520682737e-12	2.24018275155346e-11	16.96274283	Up	CTLA4
TIPARP	0.724275903	1.703032277	8.969411958	1.5046092195999e-15	1.52180475353818e-14	24.65205493	Up	TIPARP
TRMT11	0.724002072	0.212282385	8.880547257	2.52000120895752e-15	2.46171997206179e-14	24.14238863	Up	TRMT11
CNOT4	0.723945264	4.032133795	7.496087183	6.28138954748874e-12	3.73773552116698e-11	16.42775469	Up	CNOT4
FXYD6	-0.723753626	0.409561261	-6.826583786	2.28552203625051e-10	1.09018741209408e-09	12.89543423	Down	FXYD6
NAT1	0.723570381	0.510496591	7.178962528	3.5104893888922e-11	1.88154132062182e-10	14.7352952	Up	NAT1
ARHGEF4	-0.723545432	-3.01779814	-8.761447097	5.01933509355134e-15	4.6439000728638e-14	23.46159762	Down	ARHGEF4
SERF1A	0.723488242	1.214339328	8.724310793	6.2190677214558e-15	5.67618777670993e-14	23.24987683	Up	SERF1A
EOMES	0.723474357	-2.689804966	5.941672385	2.0494080239832e-08	7.61764962514557e-08	8.495314338	Up	EOMES
ALG9	0.723332414	-3.611142397	6.983460915	9.97842663616972e-11	5.00368456076126e-10	13.7089539	Up	ALG9
MOXD1	-0.723235519	-3.362790581	-5.932546529	2.14295089902026e-08	7.9474666916022e-08	8.451771446	Down	MOXD1
CELA3B	-0.723091022	-3.892637756	-4.825628714	3.53546269367705e-06	9.77049429918037e-06	3.496991838	Down	CELA3B
ARHGAP25	0.722938496	2.851596631	10.95058923	1.18903669287498e-20	2.8559931421107e-19	36.28127731	Up	ARHGAP25
EBF4	-0.722338443	-0.585013706	-9.872213285	7.4728537246986e-18	1.11329047273366e-16	29.89947231	Down	EBF4
SCUBE3	-0.722308324	-2.166693415	-6.194014703	5.87788207459397e-09	2.34107556081069e-08	9.714978781	Down	SCUBE3
AVEN	0.722202333	-2.284119582	6.568456416	8.76402129255484e-10	3.83809922172917e-09	11.57753182	Up	AVEN
CACNB4	0.722179219	-2.831264549	5.574101871	1.19921564186874e-07	4.0239084096828e-07	6.774356787	Up	CACNB4
XRCC4	0.722130964	0.22580323	6.493436798	1.28905871275056e-09	5.51055921252884e-09	11.19955997	Up	XRCC4
PRPF40B	-0.721936811	1.077392374	-12.69392301	3.30193761018818e-25	1.64191332402267e-23	46.68308499	Down	PRPF40B
PIEZO2	-0.721611789	-1.674477675	-8.009967752	3.63332626180671e-13	2.56384883059051e-12	19.23532706	Down	PIEZO2
B4GALT4	0.721527512	-1.499707903	8.69740109	7.26277752270295e-15	6.53649977043266e-14	23.09662896	Up	B4GALT4
PPP1R14A	-0.721242368	0.909860131	-10.12522615	1.66093338762254e-18	2.75919079409742e-17	31.3883368	Down	PPP1R14A
CPNE5	-0.721199479	0.793219083	-10.76127827	3.70460336036778e-20	8.19643493481371e-19	35.15519749	Down	CPNE5
ESRRG	-0.721015057	-4.449611	-4.318602371	2.91716036959644e-05	7.1406553136582e-05	1.47085229	Down	ESRRG
FICD	0.720932311	-2.295255439	7.374186154	1.22156400531351e-11	6.98009747540401e-11	15.77330117	Up	FICD
COL6A2	0.720913982	0.012284509	5.963448581	1.84207778108475e-08	6.89179981106392e-08	8.59937938	Up	COL6A2
SPATA13	0.720696768	2.498426394	12.19054722	6.81861077914011e-24	2.70344280171347e-22	43.68050062	Up	SPATA13
BPIFC	-0.720492043	-0.668340174	-7.261003584	2.2560377412796e-11	1.24509165320509e-10	15.1699561	Down	BPIFC
CCNB1IP1	0.720452607	-1.075613335	10.85834974	2.06898179779792e-20	4.77664928100303e-19	35.73238833	Up	CCNB1IP1
MPZL2	-0.720445702	-2.281278901	-8.303332535	6.92858636497067e-14	5.34860966118296e-13	20.86982567	Down	MPZL2
MRPL10	0.720365697	1.629524363	9.253484269	2.86893025446324e-16	3.24621423313237e-15	26.29036817	Up	MRPL10
SPIRE2	0.720294588	-4.125827094	6.943787166	1.23152040580191e-10	6.12303098455328e-10	13.50235202	Up	SPIRE2
ZNF45	0.720154365	-0.64989156	7.708732376	1.94829094101645e-12	1.24482981138946e-11	17.58034651	Up	ZNF45
TNS1	-0.719591497	3.29850312	-14.44355356	9.71760575889058e-30	1.03200973159418e-27	57.03072023	Down	TNS1
FMO1	-0.719553398	-3.363858374	-5.888580637	2.6556159564339e-08	9.74906124450846e-08	8.242561163	Down	FMO1
MDN1	0.719550092	-1.544546222	9.397558422	1.23228754731127e-16	1.48450950347874e-15	27.12614331	Up	MDN1
RFX8	-0.719182493	-3.090938331	-7.316493828	1.67086080737754e-11	9.37093869637465e-11	15.46523182	Down	RFX8
PHYHIP	-0.719176031	-1.089055251	-9.117161832	6.36468711965603e-16	6.79326404128111e-15	25.50250239	Down	PHYHIP
SCAMP5	-0.719096677	0.241327282	-11.31003006	1.36938851424027e-21	3.70857348446708e-20	38.42339787	Down	SCAMP5
ZNF22	0.718954735	-1.720236549	7.151181397	4.0754538572909e-11	2.1687132408805e-10	14.58863021	Up	ZNF22
CCL3	0.718863469	3.312380374	2.368410891	0.019200838	0.030848576	-4.55735149	Up	CCL3
UPK1A	-0.718641546	-1.156822341	-8.262953193	8.71388969615258e-14	6.64400574371264e-13	20.64360554	Down	UPK1A
TYSND1	0.718627415	-3.475261998	5.885018447	2.70206458010628e-08	9.90246393320684e-08	8.225651953	Up	TYSND1
HCRT	-0.718443957	-3.321117435	-6.683417918	4.83145900150591e-10	2.19340862395083e-09	12.16121515	Down	HCRT
UPB1	-0.718273358	0.932037263	-12.14731546	8.84577278352311e-24	3.4160766167642e-22	43.42239773	Down	UPB1
SLBP	0.718201697	-0.785297411	8.699848142	7.16107402637305e-15	6.45669185106819e-14	23.11055873	Up	SLBP
DLGAP5	-0.718136441	-2.688768427	-6.918233301	1.40984932350965e-10	6.95014580303098e-10	13.3695871	Down	DLGAP5
GIPR	-0.718062423	-2.117869793	-10.45943613	2.25941580621249e-19	4.3345798976474e-18	33.36394528	Down	GIPR
VAMP4	0.718052458	1.358341303	6.806324154	2.54207669574455e-10	1.20560115828804e-09	12.79105039	Up	VAMP4
TPRKB	0.718015968	-0.700774137	7.605581827	3.44325326361661e-12	2.12600870114003e-11	17.01954831	Up	TPRKB
GHRHR	-0.717895561	-3.187161696	-7.141856584	4.28454200800529e-11	2.27427956354954e-10	14.53946162	Down	GHRHR
USHBP1	-0.717705052	-0.710305911	-7.643936317	2.78715292424095e-12	1.74115082679052e-11	17.22770306	Down	USHBP1
CYP11A1	-0.717500011	-1.763372319	-8.589133773	1.35388338720851e-14	1.16692975078355e-13	22.48153077	Down	CYP11A1
SIGLEC11	-0.717350127	0.487483691	-8.77728481	4.58054147775518e-15	4.25380953724323e-14	23.55197273	Down	SIGLEC11
NCAM2	-0.717052424	-0.020448078	-10.57864766	1.10697968916325e-19	2.23621929598901e-18	34.07070094	Down	NCAM2
GPR3	0.717046433	-2.308144822	6.716105722	4.07514913187581e-10	1.87293098277371e-09	12.32814595	Up	GPR3
SNAP91	-0.716984083	-2.848684064	-5.912630001	2.36188301820309e-08	8.71376593415474e-08	8.356882552	Down	SNAP91
SLC27A6	-0.716772579	-2.771017549	-4.976661216	1.83077305316963e-06	5.25379921917121e-06	4.132036516	Down	SLC27A6
ABCC3	-0.716720172	1.610882416	-4.717694871	5.61288090718671e-06	1.50990253895517e-05	3.051795124	Down	ABCC3
PHC1	-0.716512465	3.834413717	-5.753411519	5.10628204754157e-08	1.80375864772744e-07	7.605341075	Down	PHC1
A1CF	-0.716350547	-3.448748825	-4.553013117	1.12118035743029e-05	2.90008864896895e-05	2.386781217	Down	A1CF
LRRC3C	-0.716233104	-3.072125253	-7.062437442	6.55324412888773e-11	3.3725729909416e-10	14.12192942	Down	LRRC3C
GOLIM4	0.716210948	-2.422397138	6.558541409	9.22370211793076e-10	4.02400243806909e-09	11.52744328	Up	GOLIM4
VSIG2	-0.716210515	0.147337047	-8.137619726	1.77106886241295e-13	1.30035811586942e-12	19.94392985	Down	VSIG2
F11	-0.716197064	-3.311533806	-5.656037015	8.13410649459629e-08	2.78658745072944e-07	7.152009195	Down	F11
TFDP2	0.716017838	-1.443715879	8.807963169	3.83621603273953e-15	3.60536409448618e-14	23.7271702	Up	TFDP2
FAM76B	0.71595689	-1.538624693	9.295712035	2.2401771421913e-16	2.57793759675699e-15	26.53501054	Up	FAM76B
PDE6C	-0.715432203	-0.805502273	-11.56112651	3.01997930082352e-22	9.08928183089962e-21	39.92193385	Down	PDE6C
CACNB3	-0.715068599	-1.760094421	-12.21361296	5.93458075565076e-24	2.37831123113249e-22	43.81819788	Down	CACNB3
MEP1A	-0.714938642	-2.813173351	-6.751436241	3.38872568366185e-10	1.57645724232429e-09	12.50904644	Down	MEP1A
ZNF461	0.71489391	-0.320904396	9.587133342	4.03607934266646e-17	5.28708613804097e-16	28.2303629	Up	ZNF461
DIP2B	0.714850235	-1.639831013	8.941982494	1.76449233685219e-15	1.7642550144128e-14	24.49458724	Up	DIP2B
DUSP14	0.71470056	-2.754768009	8.303614549	6.91749237998148e-14	5.34281956912024e-13	20.87140697	Up	DUSP14
SPINT3	-0.714690896	-4.391556294	-5.074796619	1.18555187078815e-06	3.48631036686674e-06	4.552037907	Down	SPINT3
C1orf50	0.714662263	-0.477536044	8.885549296	2.44798674642972e-15	2.39767239432919e-14	24.17103887	Up	C1orf50
PFDN1	0.713858326	0.651075501	6.618671858	6.76092303668273e-10	3.00914562002397e-09	11.83182795	Up	PFDN1
ZNF518A	0.713622518	1.639300965	7.113702504	4.98233079251597e-11	2.61480036085872e-10	14.39119259	Up	ZNF518A
NAE1	0.713251051	-1.059987367	10.2139255	9.79015770982172e-19	1.69452927624714e-17	31.91175094	Up	NAE1
UAP1	0.713234729	0.724399436	9.141031724	5.53695692758412e-16	5.9396447041357e-15	25.64024132	Up	UAP1
KLHL38	-0.713128803	-4.338098084	-4.857042986	3.08650133607959e-06	8.61624143162436e-06	3.627929367	Down	KLHL38
PRSS38	-0.713091843	2.27703011	-9.716833395	1.87587759757577e-17	2.592058375535e-16	28.98853668	Down	PRSS38
FAM3D	-0.712983531	-4.117523138	-6.544244945	9.92861806739088e-10	4.3100348445538e-09	11.45529189	Down	FAM3D
IQSEC1	0.712784913	3.181123731	9.959814538	4.44272892527095e-18	6.87351650998215e-17	30.41422764	Up	IQSEC1
CCDC151	-0.712764269	-2.42577927	-8.159774544	1.5627944568419e-13	1.15427858839172e-12	20.06733044	Down	CCDC151
ATG13	0.712750904	2.657930428	11.85016615	5.29587088769835e-23	1.80594055867659e-21	41.64792952	Up	ATG13
GLA	0.712367978	-0.435916893	6.472882781	1.43223763989388e-09	6.09459336861538e-09	11.09641257	Up	GLA
CRNKL1	0.712335492	0.967530512	11.09657666	4.94498805925376e-21	1.25678773444419e-19	37.15075383	Up	CRNKL1
ZNF622	0.71232121	-1.861612073	10.26428651	7.24980108357211e-19	1.28462712772509e-17	32.20923853	Up	ZNF622
KLK3	-0.711776783	-2.208655553	-5.857065194	3.09528050090482e-08	1.12492374694336e-07	8.093178322	Down	KLK3
PRAMEF2	-0.711683511	-4.311538446	-4.918602123	2.36142708857615e-06	6.69266068489329e-06	3.886271332	Down	PRAMEF2
IGF2	-0.711624705	-4.465583229	-5.388018604	2.85986846473677e-07	9.12457603727604e-07	5.929938451	Down	IGF2
CACNA1H	-0.711620309	2.255913186	-13.64341603	1.12175236636852e-27	8.42334049654908e-26	52.32120394	Down	CACNA1H
EMX1	-0.71148407	-2.884433867	-8.851587321	2.98033246357773e-15	2.8699211831913e-14	23.97660508	Down	EMX1
KCTD16	-0.711327843	-4.377489094	-5.047764813	1.33701207486877e-06	3.90084292173252e-06	4.435775979	Down	KCTD16
POLD1	-0.711225905	0.744248816	-11.07588824	5.59992515856354e-21	1.42081377572564e-19	37.02748616	Down	POLD1
RPS29	0.711210408	4.613498309	8.844597912	3.10342095222567e-15	2.9768814656575e-14	23.93661693	Up	RPS29
ETV3	0.710829286	1.533926997	6.398914167	2.08939737568978e-09	8.745822123242e-09	10.72669356	Up	ETV3
IZUMO2	-0.710788062	-3.316415771	-4.984702898	1.76708923610049e-06	5.07790544305026e-06	4.166237336	Down	IZUMO2
HSPA12B	-0.710772369	0.159489443	-11.34078703	1.13798015777771e-21	3.1448864285946e-20	38.60688337	Down	HSPA12B
LCN15	0.710549988	1.04153631	3.606180455	0.00042836	0.000898795	-1.076699936	Up	LCN15
RBM14-RBM4	0.710510967	2.055777417	8.511404827	2.11422658951177e-14	1.75905545231455e-13	22.04142857	Up	RBM14-RBM4
GOLGA2	-0.710400405	1.300289127	-15.36135695	4.46093169699657e-32	8.72699111459803e-30	62.36896265	Down	GOLGA2
DMBX1	-0.710290176	-4.237141258	-5.14319697	8.73004385955229e-07	2.6163735558118e-06	4.848139369	Down	DMBX1
PTGFR	-0.710285475	-3.054249539	-7.004440546	8.92574479060968e-11	4.51234184110115e-10	13.81843844	Down	PTGFR
PRR23B	-0.710262266	-4.084943335	-6.210353907	5.4160470036645e-09	2.16758511037641e-08	9.79496921	Down	PRR23B
SIM1	-0.709822903	1.391290231	-12.10993879	1.10783552446403e-23	4.24518004580701e-22	43.19923302	Down	SIM1
CDCA5	-0.709757664	-1.229799407	-9.38275809	1.34422312660569e-16	1.60658436064095e-15	27.04014569	Down	CDCA5
HARS2	0.709640759	-1.088340246	9.732771504	1.70708818867169e-17	2.38095564626366e-16	29.08184692	Up	HARS2
SKP1	0.709477413	2.08373735	7.324756681	1.59766622704574e-11	8.97058212375987e-11	15.50928751	Up	SKP1
ABCD1	-0.709468088	1.311984319	-11.20673614	2.54944022703728e-21	6.66170075493678e-20	37.80736714	Down	ABCD1
PPP2R3A	0.709459934	-2.536095761	7.009848849	8.67265968912509e-11	4.39485699583885e-10	13.8466882	Up	PPP2R3A
CD177	-0.70938137	-1.344786653	-3.184314206	0.001780718	0.003400863	-2.404951416	Down	CD177
ZNF780B	0.709313267	1.410464077	6.673299339	5.09248299787991e-10	2.30206862914194e-09	12.1096274	Up	ZNF780B
MAB21L2	-0.709196083	2.182246094	-10.2589418	7.48472855690081e-19	1.32165016845607e-17	32.17765655	Down	MAB21L2
CDH19	-0.709040726	-2.516150243	-4.331825201	2.76650884003991e-05	6.79762905862062e-05	1.521537253	Down	CDH19
ZDHHC23	-0.709013968	0.41861972	-8.490409369	2.38421911859921e-14	1.96717923725488e-13	21.92277309	Down	ZDHHC23
TTLL1	0.708614954	0.809480398	6.531630276	1.05945135855722e-09	4.58037883077311e-09	11.39169841	Up	TTLL1
OCIAD1	0.708437879	0.998608626	7.599787476	3.55486422596357e-12	2.18537034892899e-11	16.98813986	Up	OCIAD1
BID	0.708391039	1.607275197	6.681774008	4.87295009235776e-10	2.21151953371643e-09	12.1528312	Up	BID
OSCP1	-0.708236392	-3.261166313	-7.591601875	3.71866761082928e-12	2.27902514582893e-11	16.94378677	Down	OSCP1
CLU	-0.708233295	3.304674164	-5.350175737	3.40535524189233e-07	1.07428011322842e-06	5.760520216	Down	CLU
GJA4	-0.708175979	-1.436945322	-10.49490978	1.82739956319807e-19	3.55271154669735e-18	33.57415148	Down	GJA4
TRMT12	0.708018459	-2.124204863	7.857597954	8.52129465408493e-13	5.73538292969374e-12	18.39509079	Up	TRMT12
ETNK2	0.707916175	-4.14257837	6.258864256	4.24501397394213e-09	1.71928269584777e-08	10.03316641	Up	ETNK2
AQP7	-0.707879325	-1.212102283	-9.620393088	3.31673990054581e-17	4.40690695632843e-16	28.42458465	Down	AQP7
SLC16A13	-0.707839961	0.312040816	-11.75606119	9.33489740302654e-23	3.05707609225107e-21	41.08592636	Down	SLC16A13
ARL13A	-0.707785361	-3.938822028	-6.535240349	1.03995782823736e-09	4.50527185030102e-09	11.40989089	Down	ARL13A
OR7A17	-0.707654739	-4.388348478	-5.812719547	3.83690150218069e-08	1.37928074309532e-07	7.883812056	Down	OR7A17
MST1	-0.707059325	-0.32392842	-11.54020207	3.42553751910733e-22	1.0085325115661e-20	39.79701449	Down	MST1
MLNR	-0.706938966	-4.067285609	-4.21219159	4.45161237967147e-05	0.000106839	1.067324345	Down	MLNR
FAM160B1	0.70692246	1.892706745	7.835338375	9.64653091847072e-13	6.45765968914105e-12	18.27286808	Up	FAM160B1
MEX3D	-0.706865671	3.142431519	-14.51253834	6.46731571498665e-30	7.07029779782511e-28	57.43450597	Down	MEX3D
ME3	0.706605631	-0.09880465	6.333027499	2.91939729552985e-09	1.20270432224821e-08	10.39935204	Up	ME3
PTDSS1	0.706598451	1.343246792	7.936095953	5.49673242192569e-13	3.7969407373227e-12	18.82718801	Up	PTDSS1
GPC3	-0.706358579	-0.662239302	-9.110589306	6.61348700492338e-16	7.03357115802581e-15	25.46459269	Down	GPC3
FEZ1	0.706334109	-2.750734931	5.295198782	4.38254560345673e-07	1.36431507605098e-06	5.51581281	Up	FEZ1
DCD	-0.70626466	-3.004679636	-5.335697892	3.63983997850048e-07	1.14315886777239e-06	5.695914437	Down	DCD
ARHGAP22	-0.706229579	-1.770879907	-9.958741207	4.47114608866917e-18	6.90311526960886e-17	30.40791572	Down	ARHGAP22
PNN	0.706137779	-2.503091018	7.439774517	8.54549313510843e-12	4.98057200834152e-11	16.12484154	Up	PNN
ANKRD33	-0.706063608	-3.541860541	-6.900742331	1.54637578322697e-10	7.57296282773996e-10	13.27885286	Down	ANKRD33
TFE3	-0.705973427	4.064093688	-10.62860524	8.20686041027465e-20	1.70180753946951e-18	34.36715865	Down	TFE3
MDH1	0.705821721	0.985504483	9.986767298	3.78529389400475e-18	5.92418417011185e-17	30.57276718	Up	MDH1
RNF180	-0.705568376	4.139133697	-10.73553612	4.32311644970454e-20	9.49425337876027e-19	35.00221763	Down	RNF180
VBP1	0.705537078	0.283368032	9.927901387	5.36982966146412e-18	8.13020645688885e-17	30.22660782	Up	VBP1
ZZEF1	0.705535707	-0.026801489	12.99783826	5.32770706602693e-26	3.05839184006519e-24	48.49224701	Up	ZZEF1
PNMA3	-0.705231678	1.269440935	-10.09887685	1.94308010356279e-18	3.17469395382105e-17	31.23298826	Down	PNMA3
WNK2	-0.705170008	-2.480388535	-8.816027511	3.66139378901303e-15	3.45416261770595e-14	23.77325363	Down	WNK2
PITX1	-0.704827226	-2.621506927	-5.531069836	1.46845073953754e-07	4.85823889529241e-07	6.577430392	Down	PITX1
MTFR1	0.704404557	-2.621945746	5.34543272	3.48050264552267e-07	1.09612610323302e-06	5.739342193	Up	MTFR1
CDH4	-0.704305149	-0.076351434	-9.065222177	8.61591351804716e-16	9.03394937844324e-15	25.20311521	Down	CDH4
UNCX	-0.70420138	3.859261995	-12.36230925	2.42504965110441e-24	1.0542584272696e-22	44.70567536	Down	UNCX
RMND5A	0.704129367	2.078334439	9.767967418	1.38607384260249e-17	1.97396033446493e-16	29.28800936	Up	RMND5A
SCEL	-0.703899376	-3.343547987	-5.479876856	1.86627993489743e-07	6.0917343736674e-07	6.344443893	Down	SCEL
BAALC	-0.703829804	-2.309248597	-9.499721112	6.75655403508846e-17	8.49885324819756e-16	27.7206043	Down	BAALC
JAZF1	0.703701595	-0.513767726	11.74041575	1.02573847950744e-22	3.31536515506884e-21	40.99249344	Up	JAZF1
TPPP2	-0.703638253	-3.330838257	-4.616074036	8.61881219098809e-06	2.26283771244236e-05	2.639370609	Down	TPPP2
NRG2	-0.703587412	-3.604985921	-6.457035119	1.55322227379994e-09	6.58116522281489e-09	11.01700497	Down	NRG2
SLC43A1	0.703450336	-3.887866439	7.46212791	7.56347194153773e-12	4.4430541614691e-11	16.2449641	Up	SLC43A1
NAPG	0.703179679	1.614900387	8.906601119	2.16667862003103e-15	2.14047692509112e-14	24.2916678	Up	NAPG
EXOG	0.703103417	-1.246799597	10.0338332	2.86138839901558e-18	4.57452932436168e-17	30.84979124	Up	EXOG
LPAR1	-0.703003211	-1.732740099	-6.950634146	1.1876490868698e-10	5.91556670806708e-10	13.53796649	Down	LPAR1
FAM187B	-0.702845611	-3.099919926	-5.759132189	4.96779662009201e-08	1.75734475725739e-07	7.632124324	Down	FAM187B
FSHR	-0.70277598	-4.382244579	-5.487280391	1.80283063376648e-07	5.89627933630444e-07	6.378051389	Down	FSHR
KRTAP5-6	-0.702451197	-3.687172402	-6.195130685	5.84514304652709e-09	2.32865988252317e-08	9.720438345	Down	KRTAP5-6
ZNF568	-0.702414817	0.67075043	-9.342690537	1.70070273638896e-16	2.00842321561804e-15	26.8074917	Down	ZNF568
PRR18	-0.702369952	0.293652621	-10.5360458	1.42861635151083e-19	2.82455690349243e-18	33.81802108	Down	PRR18
NR3C2	0.702318745	-1.697219477	8.29661216	7.19824571883883e-14	5.53093112907989e-13	20.83214907	Up	NR3C2
MRPL3	0.702164549	-0.222950649	7.737091916	1.66507670282441e-12	1.07496137288725e-11	17.73507366	Up	MRPL3
CATSPER2	0.702067316	0.797553023	7.946221071	5.19392611338287e-13	3.6001535409686e-12	18.88304342	Up	CATSPER2
ASAP3	-0.701859963	-1.677992084	-8.126470038	1.88608183209877e-13	1.37799826435599e-12	19.88187307	Down	ASAP3
ZNF442	0.701734468	-2.384638917	5.515217099	1.58183961027311e-07	5.21018859670816e-07	6.505132241	Up	ZNF442
PPFIA3	-0.701690618	-4.271111554	-5.96057624	1.86819898899188e-08	6.98249938872078e-08	8.585639821	Down	PPFIA3
PIF1	0.701127752	-4.450354603	5.836199792	3.42483808929668e-08	1.23713539143982e-07	7.994546211	Up	PIF1
NR0B1	-0.701019219	-1.058279768	-10.12233785	1.6897503535904e-18	2.80080359611841e-17	31.37130499	Down	NR0B1
SPANXN4	-0.700796963	-3.255667603	-6.774792082	2.99895569224063e-10	1.40613286762011e-09	12.62890171	Down	SPANXN4
LENG1	0.700602433	0.335729712	8.221293971	1.10349078791065e-13	8.31982811088007e-13	20.41062028	Up	LENG1
LYRM7	0.700220937	-2.041830289	7.954881447	4.94809494366054e-13	3.4409857634399e-12	18.93084025	Up	LYRM7
ZMAT4	0.70015509	-3.533077174	4.105848147	6.74197499055058e-05	0.000158282	0.671902227	Up	ZMAT4
BIRC3	0.699705668	0.614324227	7.407017138	1.02166966037594e-11	5.8899513417873e-11	15.94909641	Up	BIRC3
C20orf85	-0.699620172	-1.809799774	-7.324933468	1.59613537001626e-11	8.9653723768046e-11	15.51023035	Down	C20orf85
PLCXD2	0.699420013	-0.528570853	9.545046582	5.17307413107718e-17	6.63617482147157e-16	27.9848008	Up	PLCXD2
GNB3	-0.699297277	-1.432898485	-9.871232233	7.51646672703027e-18	1.11754827297486e-16	29.89371221	Down	GNB3
AADACL3	0.69901981	5.293011799	6.11784053	8.59493322741345e-09	3.35053663411597e-08	9.343667657	Up	AADACL3
ACOT11	-0.698780792	-1.198536637	-9.935715767	5.12636585260774e-18	7.79333409985397e-17	30.27253928	Down	ACOT11
LIPH	-0.698634144	-1.024796793	-8.285879497	7.65067420441803e-14	5.86946460636157e-13	20.77200019	Down	LIPH
ZBTB16	0.698439438	2.721140185	7.263830599	2.22184053516084e-11	1.22758547293836e-10	15.18497445	Up	ZBTB16
EXTL2	0.698361846	-3.092554324	7.695346314	2.09807513696159e-12	1.33533870591594e-11	17.50739415	Up	EXTL2
PHLPP2	0.698011065	-1.838090437	8.048159917	2.93167686662301e-13	2.08855638011264e-12	19.44689749	Up	PHLPP2
PIGA	0.697949091	-0.559624669	5.835882796	3.43010107254234e-08	1.23873555371774e-07	7.993049416	Up	PIGA
SAMD3	0.697820015	2.629638439	7.672590797	2.3793268048604e-12	1.50535450785806e-11	17.38349928	Up	SAMD3
AZU1	-0.69769296	-0.259546751	-3.044854851	0.002771484	0.005125814	-2.812675926	Down	AZU1
DEFB110	-0.697666707	-2.014888426	-8.377227104	4.55021258918301e-14	3.60813657471856e-13	21.28479196	Down	DEFB110
ZNHIT6	0.697650743	-0.503475502	12.06258526	1.47338038338745e-23	5.47655488505116e-22	42.91647918	Up	ZNHIT6
RETN	-0.697643004	2.754014318	-6.424278136	1.83607817383112e-09	7.72243572518276e-09	10.85320794	Down	RETN
BATF3	0.697351755	-2.142038776	5.736948706	5.52624830020832e-08	1.94241748764769e-07	7.528357385	Up	BATF3
SEC14L3	-0.697189305	-1.533474847	-7.257233155	2.30245843058578e-11	1.26835687091328e-10	15.1499301	Down	SEC14L3
HGF	-0.696547278	-0.710632672	-5.875183708	2.8344778348411e-08	1.03520060055066e-07	8.179000172	Down	HGF
AGPAT5	0.696460115	-2.875509756	5.842887831	3.31562544814212e-08	1.20001750640158e-07	8.026137525	Up	AGPAT5
NID1	-0.696377295	-3.910698047	-4.808438683	3.80728217247109e-06	1.04730196744311e-05	3.42560074	Down	NID1
SALL4	-0.696161601	-3.369598169	-5.360560007	3.24631216579772e-07	1.02672132059307e-06	5.806930549	Down	SALL4
CCT5	0.696077437	-3.191947662	7.454374852	7.89071966813574e-12	4.61341801124035e-11	16.2032829	Up	CCT5
PRR7	0.695817445	1.035183455	6.015303871	1.42767660828281e-08	5.40945357083303e-08	8.848104152	Up	PRR7
KRT86	0.695809893	-4.235557642	3.958723864	0.000118267	0.000268538	0.138049455	Up	KRT86
CDH10	-0.695732275	-4.33827769	-4.453423178	1.69013925289641e-05	4.26855621064445e-05	1.993173919	Down	CDH10
IAPP	-0.695387058	-4.018692501	-5.438637444	2.26167479513404e-07	7.30853746012885e-07	6.157784681	Down	IAPP
KCTD9	0.695364512	0.308612246	8.648957822	9.59946620006172e-15	8.48542588956704e-14	22.82111393	Up	KCTD9
BCL2L10	-0.694764546	-2.231204535	-8.123773923	1.91498826306036e-13	1.39843052530361e-12	19.86687173	Down	BCL2L10
TMPRSS3	0.694654476	-3.94034479	5.721129665	5.96156831941195e-08	2.08360596551521e-07	7.454513885	Up	TMPRSS3
BBS5	0.694651363	6.745667679	7.077401296	6.04997888780228e-11	3.12655843252848e-10	14.20042896	Up	BBS5
PGLYRP2	-0.694600493	-2.669346743	-8.701007416	7.11338826277083e-15	6.41758839143669e-14	23.11715828	Down	PGLYRP2
FILIP1	-0.694572581	-3.755578164	-5.120067477	9.68461983829193e-07	2.88385595344932e-06	4.747707183	Down	FILIP1
AHNAK2	-0.694499181	-1.427596263	-8.131148923	1.83694144398143e-13	1.34407703686594e-12	19.90791097	Down	AHNAK2
HIPK2	0.694405623	4.607099709	7.079231054	5.99112309748365e-11	3.10081596549529e-10	14.21003323	Up	HIPK2
PPA1	0.694396892	1.842875593	5.885926623	2.69014746446909e-08	9.86608596490537e-08	8.229962343	Up	PPA1
SLC9A8	0.69424953	-1.242438358	10.15969279	1.35264329429853e-18	2.28275828599665e-17	31.59163995	Up	SLC9A8
HNRNPH1	0.694099246	2.901195045	10.13416334	1.57483470005287e-18	2.62495990138857e-17	31.44104278	Up	HNRNPH1
UTP15	0.694057836	-2.451104091	8.97284673	1.47487426526845e-15	1.49478054369539e-14	24.67178274	Up	UTP15
P2RY10	0.694052527	1.721490094	7.080424509	5.95303981462601e-11	3.08503994297175e-10	14.21629823	Up	P2RY10
MATN1	-0.693975697	-0.875480107	-11.53540671	3.52589982718127e-22	1.03602922194726e-20	39.768387	Down	MATN1
CLDN24	-0.693935169	1.065156854	-10.61430002	8.94124367591156e-20	1.84636681907574e-18	34.28225265	Down	CLDN24
ITK	0.693922173	1.979834793	11.11173488	4.5142300325183e-21	1.1492734952651e-19	37.2410808	Up	ITK
RYR3	0.693825143	-4.213980366	6.607574817	7.16056388440139e-10	3.17327164927809e-09	11.77554292	Up	RYR3
WFIKKN2	-0.693765872	-2.700573644	-7.104495301	5.23404400855054e-11	2.73147652927797e-10	14.34276455	Down	WFIKKN2
LIMD1	-0.693547963	0.156088926	-11.51122124	4.07868465412781e-22	1.19373786294434e-20	39.624009	Down	LIMD1
GPR17	-0.693386004	-1.941635084	-7.476730955	6.98315897252866e-12	4.11842949637271e-11	16.32352283	Down	GPR17
TBP	0.693025621	-1.136613837	10.03090669	2.91162610031929e-18	4.63987747690753e-17	30.83255969	Up	TBP
TRIM6	-0.692811089	-4.026322219	-5.770811169	4.69639640036025e-08	1.66728800574394e-07	7.686854759	Down	TRIM6
APOL4	-0.692711359	0.937466031	-9.283737049	2.40303947668412e-16	2.75469475245485e-15	26.46560707	Down	APOL4
LRIF1	0.692380249	-1.70610071	6.49303098	1.29174426261605e-09	5.52045234164283e-09	11.19752171	Up	LRIF1
IGHMBP2	-0.692326996	-1.58901078	-10.7093818	5.05720691509107e-20	1.09288593624381e-18	34.84682631	Down	IGHMBP2
GPR78	-0.692323314	-2.150545442	-7.809719668	1.11248814314423e-12	7.39051200119094e-12	18.13237127	Down	GPR78
UNC119B	0.692318691	-1.323807	10.4223435	2.82050016598608e-19	5.36942336336505e-18	33.14424231	Up	UNC119B
EEPD1	0.692172398	-3.815321605	6.177826549	6.37355416555546e-09	2.52698675555943e-08	9.635847383	Up	EEPD1
ATG14	0.692020912	0.426395355	8.134382831	1.80372189143985e-13	1.32107079221319e-12	19.9259108	Up	ATG14
OR9Q2	-0.69199708	-2.766339515	-4.394619957	2.14742135084463e-05	5.35792257834502e-05	1.76385556	Down	OR9Q2
XCL1	0.691809625	-2.725255378	5.58376557	1.14574635083282e-07	3.85231948081919e-07	6.818715289	Up	XCL1
RIOK1	0.691697282	0.138711765	12.81362731	1.60896894448479e-25	8.51322073544478e-24	47.39607602	Up	RIOK1
NSMAF	0.691648647	0.480048835	8.987259226	1.35634849861749e-15	1.38314056772598e-14	24.75458432	Up	NSMAF
ERN1	0.691342603	0.913579945	8.451480269	2.9786506859833e-14	2.42666183009313e-13	21.70301938	Up	ERN1
USP9Y	0.691246046	0.220688302	9.23612634	3.17577891035347e-16	3.56627498785011e-15	26.18988609	Up	USP9Y
DAGLB	0.691227625	-1.74642789	6.847031432	2.05252269524879e-10	9.83781670952902e-10	13.00094583	Up	DAGLB
STK17A	0.691188958	2.0642237	7.245287789	2.45585475597127e-11	1.34637347019841e-10	15.08651582	Up	STK17A
GRXCR2	-0.691175144	-0.351493487	-10.06816096	2.33285355194225e-18	3.77009419676929e-17	31.05197834	Down	GRXCR2
SLC2A11	-0.691170863	-0.411817476	-9.758866739	1.46280003621559e-17	2.06935403791184e-16	29.23468755	Down	SLC2A11
FUT1	-0.691063465	0.131484046	-9.982827563	3.87496489999485e-18	6.05814701715283e-17	30.54958852	Down	FUT1
KRTAP11-1	-0.690870177	-4.046750547	-4.884147809	2.74396670537729e-06	7.70632734710041e-06	3.741393022	Down	KRTAP11-1
MYO1D	0.690657466	-0.731299401	7.342716346	1.44933786981666e-11	8.20592362849738e-11	15.60512178	Up	MYO1D
HDGFL1	-0.69063705	-1.876771392	-8.230715762	1.04613830664003e-13	7.90746534983423e-13	20.46327667	Down	HDGFL1
PRSS27	-0.690626266	-3.57579955	-6.114947673	8.71942624845412e-09	3.3928403418481e-08	9.329619044	Down	PRSS27
MYBPHL	-0.690273387	-3.369910249	-5.538375589	1.41890724928316e-07	4.70584719659646e-07	6.610794211	Down	MYBPHL
CLIC2	0.69002591	-3.458445126	5.727016413	5.79578572563135e-08	2.03187319426284e-07	7.481978412	Up	CLIC2
FUT8	0.689712809	-0.408446507	9.139313413	5.59278380213946e-16	5.99520616944553e-15	25.63032286	Up	FUT8
IER5L	-0.689695298	1.229603876	-11.74136837	1.01986969467257e-22	3.30357791293939e-21	40.99818235	Down	IER5L
TRIM40	-0.689629504	-0.778907132	-4.647521616	7.55254981888031e-06	2.00308025717779e-05	2.76629376	Down	TRIM40
KIF18B	-0.689291829	-0.259100153	-10.67529142	6.20395952730646e-20	1.31396681270645e-18	34.64434328	Down	KIF18B
ACAD8	0.689062411	-1.55929515	8.343832851	5.5032805253071e-14	4.31327226411523e-13	21.09710588	Up	ACAD8
RAVER1	-0.689017906	2.406303574	-8.582658025	1.40516699926914e-14	1.20693373455422e-13	22.44481642	Down	RAVER1
PKP1	-0.6888567	-3.759615498	-6.172585779	6.54265735726368e-09	2.58919961639064e-08	9.610254879	Down	PKP1
ATG2B	0.688827853	-0.982158054	9.907234561	6.07073537188636e-18	9.14485243254371e-17	30.10516326	Up	ATG2B
MBIP	0.688821267	1.763902728	13.14858575	2.158747778131e-26	1.29122869749443e-24	49.38822648	Up	MBIP
PDCD1	0.688817252	-4.441339848	6.122230294	8.4093492101886e-09	3.27905072271398e-08	9.364993119	Up	PDCD1
SESN2	0.688514685	-0.381382182	8.547845013	1.71580958728831e-14	1.44810440155362e-13	22.24759413	Up	SESN2
OR10C1	-0.68810191	-3.820233063	-6.125827313	8.26021881347606e-09	3.22597670918734e-08	9.382474067	Down	OR10C1
FBXW2	0.687971146	0.407926409	11.29903173	1.46309238245809e-21	3.92658078382434e-20	38.35779141	Up	FBXW2
ATOH8	-0.687926329	-3.031229383	-7.951874033	5.03212588390330e-13	3.49451880625289e-12	18.91423999	Down	ATOH8
LGI2	-0.687584283	-3.305759524	-6.069865273	1.09046085848743e-08	4.19127465800252e-08	9.11118775	Down	LGI2
TRAF3	0.687510564	2.474210482	6.719625411	4.00103310224026e-10	1.84228430362676e-09	12.34614558	Up	TRAF3
NNMT	-0.68750671	-1.15095569	-6.763842806	3.17583964387049e-10	1.48159346799706e-09	12.57268683	Down	NNMT
FBXL17	0.687169703	2.37965987	10.48496709	1.93940632593753e-19	3.76437248747248e-18	33.51522513	Up	FBXL17
ZBTB34	0.687146274	-2.134719163	6.560893005	9.11257344924481e-10	3.98136179968768e-09	11.53931939	Up	ZBTB34
NALCN	-0.686920998	-3.274431074	-5.288204848	4.52496401747056e-07	1.40685864153968e-06	5.484803511	Down	NALCN
CTBP2	0.686897517	1.84985638	8.704009326	6.99136961949774e-15	6.32285179456766e-14	23.13424887	Up	CTBP2
CFL2	0.686712544	-2.439354533	5.589156743	1.11693736578955e-07	3.7614099104324e-07	6.843483336	Up	CFL2
CAMK2N2	-0.686598475	-3.938398583	-6.765190377	3.15352640527383e-10	1.47210771094541e-09	12.5796029	Down	CAMK2N2
RPS19BP1	0.686503759	-1.403153038	7.023972739	8.04467019585091e-11	4.08916774262945e-10	13.92051291	Up	RPS19BP1
AMDHD2	-0.686500443	1.096088936	-12.33441115	2.86831926649647e-24	1.22899627822102e-22	44.53919891	Down	AMDHD2
RAB17	-0.686434848	-1.028353457	-9.776782458	1.31558351695829e-17	1.88804012839149e-16	29.33966678	Down	RAB17
PSG6	-0.686426695	-4.213671487	-4.514083563	1.31724687446049e-05	3.37320470710964e-05	2.232143404	Down	PSG6
ITGA2B	-0.686390591	1.954721227	-5.430667131	2.34701343590451e-07	7.56950016594973e-07	6.121815673	Down	ITGA2B
ANKRD63	-0.686300178	2.843019891	-5.885451985	2.69636923521615e-08	9.88402805453494e-08	8.227709564	Down	ANKRD63
ARHGAP42	-0.686236697	0.097769008	-9.974742913	4.0656655514633e-18	6.32304554593685e-17	30.50202902	Down	ARHGAP42
TLN2	-0.686142675	-1.164091111	-9.022423763	1.10544618408414e-15	1.1390002678422e-14	24.95676102	Down	TLN2
CPN1	-0.685808543	-2.536367711	-7.131691877	4.52455361774927e-11	2.38803916182805e-10	14.48589885	Down	CPN1
THAP9	0.685790817	-3.89681228	6.841808582	2.10970588587298e-10	1.00988754382355e-09	12.97398034	Up	THAP9
KCNG2	-0.68521761	-4.261842766	-5.540831404	1.40262308679201e-07	4.65703440250639e-07	6.622015776	Down	KCNG2
PRKCZ	-0.685057956	0.555609891	-12.84021581	1.3716032526972e-25	7.46996233007399e-24	47.55437555	Down	PRKCZ
YEATS2	-0.68494949	0.341068017	-13.81645177	4.00189081783647e-28	3.216222307005e-26	53.3434505	Down	YEATS2
BCOR	0.684732406	0.060913022	8.924664155	1.9511031635601e-15	1.93910440078954e-14	24.39523485	Up	BCOR
ARL6	0.684709464	-3.56247399	5.702042915	6.53165628295467e-08	2.27217280334511e-07	7.365586665	Up	ARL6
SLC38A2	0.684680657	2.941772165	6.315349987	3.19254953229613e-09	1.3101525378465e-08	10.31184781	Up	SLC38A2
HIF3A	-0.684393275	-1.163739177	-9.315263951	1.99756133510689e-16	2.32392346872998e-15	26.64837409	Down	HIF3A
HSPB8	-0.684391069	-0.236861522	-7.897794578	6.80914468149869e-13	4.65036119083704e-12	18.61614676	Down	HSPB8
MBOAT1	-0.684351526	-0.32858642	-10.28480105	6.41441398764215e-19	1.15180564212879e-17	32.33048141	Down	MBOAT1
ATP8A1	0.684250846	-0.326952256	9.651204652	2.76494774165269e-17	3.70687493443572e-16	28.6046355	Up	ATP8A1
ZNF615	0.684238833	-1.57600258	7.175599787	3.57452352839617e-11	1.91448183790325e-10	14.71752811	Up	ZNF615
SMARCA1	-0.684224717	-2.162481868	-5.632764219	9.08534195257346e-08	3.09321878064718e-07	7.044384595	Down	SMARCA1
RAPH1	-0.684049097	0.445637403	-12.43685347	1.54863705975635e-24	6.93528186881248e-23	45.15042391	Down	RAPH1
CLCN1	-0.68378207	-2.533825944	-5.096982079	1.07383080130482e-06	3.17852206924151e-06	4.647777615	Down	CLCN1
ARL13B	0.683766311	-3.342539859	6.578010607	8.34245373664278e-10	3.67077840060387e-09	11.62583582	Up	ARL13B
ITPRIP	0.68371703	1.711877503	8.03327253	3.18756877474951e-13	2.26110556025647e-12	19.36438201	Up	ITPRIP
ARVCF	-0.683648742	-0.722259648	-10.02988527	2.92936650201698e-18	4.66315001627285e-17	30.82654569	Down	ARVCF
PRADC1	0.683430093	-3.810941901	7.382375679	1.16834539004961e-11	6.69143268846593e-11	15.8171199	Up	PRADC1
PPP1R1C	-0.683327989	-4.018093414	-5.213529281	6.35627854397908e-07	1.94055748237949e-06	5.1554356	Down	PPP1R1C
SERAC1	-0.683271995	0.118029688	-10.9428515	1.24560746231681e-20	2.98223699673533e-19	36.23521749	Down	SERAC1
ZNF251	0.683129086	-1.777373266	8.077067289	2.49160887967457e-13	1.78962516053147e-12	19.60728312	Up	ZNF251
AANAT	-0.683128653	-0.378002252	-8.972633027	1.47670712295811e-15	1.49561863107229e-14	24.67055526	Down	AANAT
SNAPC5	0.683123164	0.261679009	8.612984373	1.18054110894644e-14	1.02885610831276e-13	22.61682721	Up	SNAPC5
ADAM22	0.683047232	-2.870069602	6.915007218	1.43410251172066e-10	7.06736365404799e-10	13.35284324	Up	ADAM22
NT5C1A	-0.682928862	-1.453110769	-8.342068743	5.55880818245052e-14	4.35449736863405e-13	21.08719814	Down	NT5C1A
C1orf210	-0.682434699	-2.227273927	-7.910255139	6.35124283539027e-13	4.35564015113388e-12	18.68476126	Down	C1orf210
FAM185A	0.681970735	3.200113179	10.55840592	1.24962430415721e-19	2.50059409881688e-18	33.95062828	Up	FAM185A
MPHOSPH8	0.681947913	-0.12437503	10.16654924	1.29849313688039e-18	2.20136784026655e-17	31.63209601	Up	MPHOSPH8
CLN8	0.681919129	-1.71153066	5.380997389	2.95418139385795e-07	9.40329029412974e-07	5.8984455	Up	CLN8
DYNC1I1	-0.68183644	-3.855255902	-5.568404642	1.23187346006538e-07	4.12697039302662e-07	6.748228351	Down	DYNC1I1
LARS2	0.681785662	-1.41118564	9.72920088	1.74353536035404e-17	2.42496573786191e-16	29.06093993	Up	LARS2
MYADML2	-0.681772181	-2.186769916	-7.325251397	1.59338597686747e-11	8.95331167954103e-11	15.51192594	Down	MYADML2
LOX	-0.681764458	-3.814067864	-4.607547008	8.93211616068138e-06	2.34178633533787e-05	2.605065099	Down	LOX
OR2A5	-0.681732863	-1.384664584	-9.968243342	4.22574198954298e-18	6.55828099170407e-17	30.46379891	Down	OR2A5
INTS8	0.681710559	-0.252837123	4.932350255	2.22368997981072e-06	6.31794814061262e-06	3.944283127	Up	INTS8
RPL7L1	0.681253306	1.037041519	8.364657693	4.88799069671841e-14	3.85541886890235e-13	21.2141181	Up	RPL7L1
YIF1A	-0.68116063	3.371711166	-8.120186903	1.95412929136528e-13	1.42561306692929e-12	19.84691615	Down	YIF1A
ANKRD13A	0.681060752	0.414590297	8.832727617	3.32415939612889e-15	3.16817960907976e-14	23.86872491	Up	ANKRD13A
KRT39	-0.680963278	-4.211145194	-5.273685717	4.83516803010185e-07	1.4986299410372e-06	5.420517359	Down	KRT39
PLCB3	-0.680857022	0.534981488	-11.21290966	2.45649592603684e-21	6.44147820605215e-20	37.84417648	Down	PLCB3
PHF12	0.680558763	-2.857540698	9.54285719	5.24026661801317e-17	6.71657621350171e-16	27.97203281	Up	PHF12
ZC3H15	0.680407502	2.716538103	12.06566014	1.44634900925718e-23	5.38955315028467e-22	42.93484024	Up	ZC3H15
GALNT3	0.680232615	-3.064190484	6.676061109	5.01989012716274e-10	2.27063359935064e-09	12.12370374	Up	GALNT3
OPLAH	-0.680164241	-1.677888225	-14.01691388	1.21550891698993e-28	1.06306979869449e-26	54.52524667	Down	OPLAH
ZNF823	0.679844316	-3.913596233	4.742922756	5.04117878080927e-06	1.36664028025157e-05	3.155198766	Up	ZNF823
AP3S1	0.679793598	1.569476055	7.648094588	2.72393304803856e-12	1.70523943403105e-11	17.25029681	Up	AP3S1
CYLC2	-0.679654088	-4.434600994	-3.502575958	0.00061507	0.00125997	-1.415836049	Down	CYLC2
TMPO	0.679514083	-0.24367607	7.719906434	1.83141068533807e-12	1.17570872493983e-11	17.64128348	Up	TMPO
VWA5B2	-0.679511719	-1.66343045	-7.782926285	1.2911541406555e-12	8.47918717458745e-12	17.98562886	Down	VWA5B2
UBE2S	-0.679490201	-0.099788164	-9.579668225	4.21779628319914e-17	5.51540854341291e-16	28.18678959	Down	UBE2S
TIGD1	0.679258853	2.988902732	5.577140701	1.18214409052168e-07	3.96841687466164e-07	6.788300378	Up	TIGD1
PCDH1	-0.679079873	-0.858855127	-4.930548812	2.24128388613457e-06	6.36671930054427e-06	3.936675206	Down	PCDH1
MSR1	-0.678744433	-0.518966953	-9.47583461	7.77676902184887e-17	9.66764229237868e-16	27.58148458	Down	MSR1
P4HA1	0.678385819	-2.241325973	6.581236931	8.20465994175417e-10	3.61228557933079e-09	11.6421559	Up	P4HA1
VSIG8	0.678367641	1.11414956	5.851374902	3.18193896493701e-08	1.15359835480818e-07	8.066258574	Up	VSIG8
KIRREL2	-0.678250428	1.842836626	-11.49568886	4.47856578332512e-22	1.29799836386896e-20	39.53129143	Down	KIRREL2
CYP27A1	0.678075366	-2.520071806	3.786635044	0.000224048	0.000489011	-0.466473292	Up	CYP27A1
UBE2V2	0.677770132	-3.011878979	5.428405774	2.37179304504051e-07	7.64444374456152e-07	6.111616763	Up	UBE2V2
PPIE	0.677762195	-0.272814213	8.60951114	1.20433915431224e-14	1.04836736219639e-13	22.5971174	Up	PPIE
LRRK1	-0.677688662	1.38465832	-8.576342722	1.45703875861882e-14	1.24788319488161e-13	22.40902014	Down	LRRK1
SHROOM1	-0.677206061	2.985865519	-13.87534789	2.8190166700121e-28	2.32850776942999e-26	53.69094838	Down	SHROOM1
METTL14	0.677164853	-0.165824205	10.78559553	3.20173208885308e-20	7.17999286531939e-19	35.29974275	Up	METTL14
ODF3	-0.676932815	-3.11371392	-5.182933059	7.29958188257357e-07	2.20669438399115e-06	5.021404345	Down	ODF3
ZNF524	-0.676865699	1.648004534	-11.82828399	6.04198266715208e-23	2.03240267636238e-21	41.51724557	Down	ZNF524
POU3F1	-0.676847508	-2.120175211	-8.449988015	3.00415683856153e-14	2.44342471967904e-13	21.69460225	Down	POU3F1
RHOD	-0.676782384	-3.533339017	-7.523236238	5.41328191911104e-12	3.25717019722149e-11	16.57414657	Down	RHOD
NDUFA2	0.676457004	1.737042888	8.233420018	1.03023058520028e-13	7.79911829977485e-13	20.47839412	Up	NDUFA2
POLG	0.676338611	2.151407389	10.98392174	9.73255113703473e-21	2.37608489828296e-19	36.47972335	Up	POLG
TYW3	0.676182752	-3.509227561	7.549935714	4.67567132744199e-12	2.83514162674548e-11	16.71833592	Up	TYW3
BEX1	-0.676174077	-3.909513313	-5.159277518	8.1210077218679e-07	2.44081306596156e-06	4.918146915	Down	BEX1
PRSS8	-0.676028932	0.262146678	-9.73017106	1.7335561763336e-17	2.41334393536779e-16	29.06662045	Down	PRSS8
ZNF816	0.675942411	0.142708651	6.371210225	2.40546588671673e-09	1.00040466583788e-08	10.58882391	Up	ZNF816
KBTBD6	0.675510235	-3.032016469	5.217231663	6.2505192214235e-07	1.90905340559007e-06	5.171690807	Up	KBTBD6
RIPK3	0.675490847	1.730696321	9.435325193	9.86965108654322e-17	1.20874771297137e-15	27.34572946	Up	RIPK3
RNASEH1	0.675318881	0.260557755	9.425075334	1.04827589482942e-16	1.27334689577809e-15	27.28611406	Up	RNASEH1
TAF5L	0.675259535	0.288086484	7.762040822	1.44990803288471e-12	9.44664006701574e-12	17.87138358	Up	TAF5L
POU4F3	-0.675152582	-3.49502013	-5.193698736	6.95308867812249e-07	2.10675611302884e-06	5.06850372	Down	POU4F3
GPRIN3	0.675069307	0.287213172	9.881606347	7.06784657761939e-18	1.05719057259603e-16	29.95462766	Up	GPRIN3
ATF7IP	0.674629543	3.673806881	10.66629249	6.54778122604064e-20	1.37697894298122e-18	34.59090471	Up	ATF7IP
FAM13B	0.674485546	0.292100507	9.202981298	3.85534980919335e-16	4.23599931682789e-15	25.99814554	Up	FAM13B
SLC19A1	-0.674412017	2.427746603	-8.842235259	3.14616218788987e-15	3.01011193111626e-14	23.92310166	Down	SLC19A1
SERPINI1	0.674397937	-2.874479174	6.109414991	8.96247598882415e-09	3.48103691227371e-08	9.302761422	Up	SERPINI1
GPHA2	-0.67436287	-2.001872698	-8.95886497	1.59969426701731e-15	1.61249182115345e-14	24.59149075	Down	GPHA2
PNPLA7	-0.674156685	2.923193554	-11.50921463	4.12826626676653e-22	1.20587549811954e-20	39.61203071	Down	PNPLA7
PRR15	-0.674152874	3.438147602	-12.76873024	2.10680961026538e-25	1.09143014931797e-23	47.12871501	Down	PRR15
RTKN	0.673459334	-1.71399534	7.113375911	4.99105122673098e-11	2.61753948473213e-10	14.38947427	Up	RTKN
DPEP1	-0.673404347	-3.600601719	-5.497952788	1.71505981201125e-07	5.62903074723692e-07	6.426549427	Down	DPEP1
LYZL2	-0.673403927	-1.027894824	-7.232121994	2.63664964217598e-11	1.43595995896969e-10	15.01667837	Down	LYZL2
TIGD2	0.673203774	-4.529992942	5.948338722	1.9836193669513e-08	7.38974010218789e-08	8.527147413	Up	TIGD2
EPB41L4A	0.67316841	-0.009145124	5.605798964	1.0324020478389e-07	3.49096057477115e-07	6.920037164	Up	EPB41L4A
ITM2B	0.673108808	3.437612369	8.940531003	1.77942590615868e-15	1.77799088526662e-14	24.48625822	Up	ITM2B
TP53TG3	-0.673073641	-2.787101098	-4.285405161	3.33090630371863e-05	8.10140927919002e-05	1.344128177	Down	TP53TG3
PIP4K2A	0.67305522	1.741027522	11.48871819	4.67054474220635e-22	1.34838173256552e-20	39.48968267	Up	PIP4K2A
LRIG3	-0.672771474	-3.944011381	-4.776301299	4.3707423498819e-06	1.19390404662951e-05	3.292625581	Down	LRIG3
CLIP4	0.672740107	1.667591014	8.98918992	1.34120821678326e-15	1.36863992911006e-14	24.76567916	Up	CLIP4
DTWD1	0.672726239	-0.099360704	6.797242328	2.66611707848503e-10	1.26161135337095e-09	12.7443092	Up	DTWD1
ATG10	0.672590855	-3.073207375	7.159211957	3.90349326129155e-11	2.08093000390401e-10	14.63099855	Up	ATG10
RNF2	0.672550929	1.663388967	11.30382222	1.42151528677785e-21	3.82882052242989e-20	38.38636694	Up	RNF2
AP1AR	0.672335822	-2.274076862	7.300813979	1.81899590059129e-11	1.01595909278705e-10	15.38169227	Up	AP1AR
TRPM3	-0.672283829	-1.580874178	-7.626416966	3.06986176062856e-12	1.90654572502195e-11	17.13256889	Down	TRPM3
TLCD2	-0.672254983	-3.231226523	-7.50844366	5.87040302461755e-12	3.51373398430007e-11	16.49435441	Down	TLCD2
KCNH3	-0.672176371	1.480896658	-14.11639615	6.73581803129124e-29	6.18198410427396e-27	55.11068448	Down	KCNH3
RNF32	-0.672134181	4.177208264	-10.08615716	2.09591630218734e-18	3.39826429453886e-17	31.15801976	Down	RNF32
ILKAP	0.671757395	2.065008208	8.234843097	1.02195605463891e-13	7.74041906284837e-13	20.48635018	Up	ILKAP
NRP2	-0.671459071	-1.774301339	-10.51495909	1.62079667209669e-19	3.17915632199651e-18	33.69299676	Down	NRP2
OR14I1	-0.671424704	-4.228912398	-4.26725531	3.58035526239483e-05	8.68255130342299e-05	1.275163517	Down	OR14I1
ARHGAP6	-0.671229061	-1.70681568	-4.655310717	7.30883324266572e-06	1.94327132782464e-05	2.797828873	Down	ARHGAP6
SIRPD	-0.670920113	1.530184398	-6.65010628	5.74439273617189e-10	2.5841945900576e-09	11.99153617	Down	SIRPD
CDHR5	-0.670884365	-2.110227542	-6.154737178	7.15232188771285e-09	2.81771917929292e-08	9.523188136	Down	CDHR5
FXYD3	-0.67073353	-1.430658721	-7.091849712	5.60035658251934e-11	2.91140215625516e-10	14.27629996	Down	FXYD3
TBX10	-0.670651544	-1.514646675	-7.769144061	1.39385534690122e-12	9.09755292870924e-12	17.91022503	Down	TBX10
LRRC42	0.670565801	-0.211205739	8.824362327	3.48903337465644e-15	3.31469317663846e-14	23.8208956	Up	LRRC42
LCE3D	-0.670485241	-3.998395691	-6.161191553	6.92567206233008e-09	2.73567726415313e-08	9.554656203	Down	LCE3D
TRIM31	-0.670438236	-2.929891564	-6.631985306	6.31038971130138e-10	2.82428880877871e-09	11.89942062	Down	TRIM31
PDE5A	0.670398225	0.527536046	3.709698099	0.000296175	0.00063598	-0.729647095	Up	PDE5A
[truncated: 1,648 more rows]
