# Supplementary material for: Integrative multi-omics reveals that downregulation of HLA-DPA1/DPB1 drives macrophage immune-metabolic dysregulation in pediatric asthma
Source: Front Immunol. 2026 Jun 3;17:1835475. doi: 10.3389/fimmu.2026.1835475 (PMC13272086; doi:10.3389/fimmu.2026.1835475)
Supplement: Supplementary Table 2 — List of DEGs in PA. [file DataSheet2.csv]

	Symbol
1	ZAP70
2	VAV1
3	TNFRSF14
4	TIRAP
5	STAT1
6	RPS6KB2
7	RICTOR
8	PPP3CB
9	PPP2R5E
10	PPP2R5D
11	PPP2R5C
12	PPP2R5A
13	PPP2R1A
14	PPP2CB
15	PLCG1
16	PIK3R3
17	PIK3R2
18	PIK3R1
19	PIK3CB
20	PDCD1
21	NFATC3
22	MLST8
23	MAPK13
24	MAP2K6
25	MAP2K2
26	MAP2K1
27	LSR
28	JAK2
29	IFNGR1
30	HLA-DRA
31	HLA-DQB2
32	HLA-DPB1
33	HLA-DPA1
34	FYN
35	CSNK2B
36	CD3G
37	CD3D
38	BATF
39	AKT1
