# Supplementary material for: Integrative multi-omics reveals that downregulation of HLA-DPA1/DPB1 drives macrophage immune-metabolic dysregulation in pediatric asthma
Source: Front Immunol. 2026 Jun 3;17:1835475. doi: 10.3389/fimmu.2026.1835475 (PMC13272086; doi:10.3389/fimmu.2026.1835475)
Supplement: Supplementary Table 3 — Candidate genes identified from the intersection of DEGs and ICRGs. [file DataSheet3.csv]

	ONTOLOGY	ID	Description	GeneRatio	BgRatio	RichFactor	FoldEnrichment	zScore	pvalue	p.adjust	qvalue	geneID	Count
GO:0050863	BP	GO:0050863	regulation of T cell activation	12/39	393/18986	0.0305343511450382	14.8647484830691	12.6008810751117	1.23717594227565e-11	2.09948757404177e-08	1.24238510413786e-08	ZAP70/VAV1/TNFRSF14/PDCD1/JAK2/HLA-DRA/HLA-DQB2/HLA-DPB1/HLA-DPA1/FYN/BATF/AKT1	12
GO:0030217	BP	GO:0030217	T cell differentiation	11/39	320/18986	0.034375	16.7344551282051	12.8785937371712	2.89208357536216e-11	2.45393291369479e-08	1.45213038468184e-08	ZAP70/VAV1/PPP3CB/PIK3R3/PIK3R2/PIK3R1/NFATC3/HLA-DRA/CD3G/CD3D/BATF	11
GO:0051251	BP	GO:0051251	positive regulation of lymphocyte activation	11/39	336/18986	0.0327380952380952	15.9375763125763	12.5336549461754	4.87981023672926e-11	2.76034599057652e-08	1.63345226871569e-08	ZAP70/VAV1/TNFRSF14/TIRAP/JAK2/HLA-DRA/HLA-DQB2/HLA-DPB1/HLA-DPA1/FYN/AKT1	11
GO:0050870	BP	GO:0050870	positive regulation of T cell activation	10/39	260/18986	0.0384615384615385	18.723865877712	13.0553943939533	8.74934567081868e-11	3.71190990084482e-08	2.1965462552529e-08	ZAP70/VAV1/TNFRSF14/JAK2/HLA-DRA/HLA-DQB2/HLA-DPB1/HLA-DPA1/FYN/AKT1	10
GO:0002696	BP	GO:0002696	positive regulation of leukocyte activation	11/39	371/18986	0.0296495956873315	14.4340313774276	11.8557537320122	1.40532137274815e-10	4.76966073910722e-08	2.82247703074049e-08	ZAP70/VAV1/TNFRSF14/TIRAP/JAK2/HLA-DRA/HLA-DQB2/HLA-DPB1/HLA-DPA1/FYN/AKT1	11
GO:1903039	BP	GO:1903039	positive regulation of leukocyte cell-cell adhesion	10/39	284/18986	0.0352112676056338	17.141567352835	12.4344970315472	2.07634717129459e-10	5.35045636173349e-08	3.16616652860698e-08	ZAP70/VAV1/TNFRSF14/JAK2/HLA-DRA/HLA-DQB2/HLA-DPB1/HLA-DPA1/FYN/AKT1	10
GO:0050867	BP	GO:0050867	positive regulation of cell activation	11/39	391/18986	0.0281329923273657	13.6957177519837	11.5083993221817	2.45490392613632e-10	5.35045636173349e-08	3.16616652860698e-08	ZAP70/VAV1/TNFRSF14/TIRAP/JAK2/HLA-DRA/HLA-DQB2/HLA-DPB1/HLA-DPA1/FYN/AKT1	11
GO:1903037	BP	GO:1903037	regulation of leukocyte cell-cell adhesion	11/39	392/18986	0.0280612244897959	13.660779696494	11.4917044706126	2.52231295780011e-10	5.35045636173349e-08	3.16616652860698e-08	ZAP70/VAV1/TNFRSF14/PDCD1/JAK2/HLA-DRA/HLA-DQB2/HLA-DPB1/HLA-DPA1/FYN/AKT1	11
GO:0030098	BP	GO:0030098	lymphocyte differentiation	11/39	426/18986	0.0258215962441315	12.5704827254123	10.9580850938797	6.07865194673245e-10	1.13835302056641e-07	6.73627628707226e-08	ZAP70/VAV1/PPP3CB/PIK3R3/PIK3R2/PIK3R1/NFATC3/HLA-DRA/CD3G/CD3D/BATF	11
GO:0007159	BP	GO:0007159	leukocyte cell-cell adhesion	11/39	430/18986	0.0255813953488372	12.4535480023852	10.8993214902236	6.70803194205309e-10	1.13835302056641e-07	6.73627628707226e-08	ZAP70/VAV1/TNFRSF14/PDCD1/JAK2/HLA-DRA/HLA-DQB2/HLA-DPB1/HLA-DPA1/FYN/AKT1	11
GO:0022409	BP	GO:0022409	positive regulation of cell-cell adhesion	10/39	336/18986	0.0297619047619048	14.4887057387057	11.3179527830827	1.0632663548772e-09	1.64033000384236e-07	9.70675696222818e-08	ZAP70/VAV1/TNFRSF14/JAK2/HLA-DRA/HLA-DQB2/HLA-DPB1/HLA-DPA1/FYN/AKT1	10
GO:0045785	BP	GO:0045785	positive regulation of cell adhesion	11/39	499/18986	0.0220440881763527	10.7315143106726	9.99458704091587	3.19201174502727e-09	4.51403660942606e-07	2.67120982873335e-07	ZAP70/VAV1/TNFRSF14/PIK3R2/JAK2/HLA-DRA/HLA-DQB2/HLA-DPB1/HLA-DPA1/FYN/AKT1	11
GO:0043491	BP	GO:0043491	phosphatidylinositol 3-kinase/protein kinase B signal transduction	9/39	317/18986	0.028391167192429	13.8214025721912	10.4441239300752	1.22864806963448e-08	1.60385828782285e-06	9.49093326665014e-07	VAV1/RICTOR/PPP2R1A/PIK3R3/PIK3R2/PIK3R1/PIK3CB/JAK2/AKT1	9
GO:0006470	BP	GO:0006470	protein dephosphorylation	7/39	146/18986	0.0479452054794521	23.3407095187917	12.2942012241837	1.72272535226223e-08	2.08818923056357e-06	1.23569923763772e-06	PPP3CB/PPP2R5E/PPP2R5D/PPP2R5C/PPP2R5A/PPP2R1A/PPP2CB	7
GO:0002429	BP	GO:0002429	immune response-activating cell surface receptor signaling pathway	9/39	336/18986	0.0267857142857143	13.0398351648352	10.1022506199901	2.03195490561891e-08	2.16470586850253e-06	1.28097844403524e-06	ZAP70/VAV1/TIRAP/PLCG1/PIK3R1/HLA-DPB1/FYN/CD3G/CD3D	9
GO:0045059	BP	GO:0045059	positive thymic T cell selection	4/39	15/18986	0.266666666666667	129.818803418803	22.6436876185124	2.04097194437481e-08	2.16470586850253e-06	1.28097844403524e-06	ZAP70/NFATC3/CD3G/CD3D	4
GO:0002399	BP	GO:0002399	MHC class II protein complex assembly	4/39	16/18986	0.25	121.705128205128	21.9138873219074	2.71728257865119e-08	2.56179363109504e-06	1.51595764914224e-06	HLA-DRA/HLA-DQB2/HLA-DPB1/HLA-DPA1	4
GO:0002503	BP	GO:0002503	peptide antigen assembly with MHC class II protein complex	4/39	16/18986	0.25	121.705128205128	21.9138873219074	2.71728257865119e-08	2.56179363109504e-06	1.51595764914224e-06	HLA-DRA/HLA-DQB2/HLA-DPB1/HLA-DPA1	4
GO:1900182	BP	GO:1900182	positive regulation of protein localization to nucleus	6/39	94/18986	0.0638297872340425	31.0736497545008	13.261067099803	3.58382742811968e-08	3.20092376079953e-06	1.89416696200896e-06	PPP3CB/PIK3R2/PIK3R1/JAK2/FYN/AKT1	6
GO:0002768	BP	GO:0002768	immune response-regulating cell surface receptor signaling pathway	9/39	369/18986	0.024390243902439	11.8736710444028	9.56977882975826	4.54663920091303e-08	3.85782336197471e-06	2.28289147245844e-06	ZAP70/VAV1/TIRAP/PLCG1/PIK3R1/HLA-DPB1/FYN/CD3G/CD3D	9
GO:0043368	BP	GO:0043368	positive T cell selection	5/39	50/18986	0.1	48.6820512820513	15.3166287847976	5.55095637572082e-08	4.48570141409439e-06	2.65444229696123e-06	ZAP70/NFATC3/CD3G/CD3D/BATF	5
GO:0002396	BP	GO:0002396	MHC protein complex assembly	4/39	21/18986	0.19047619047619	92.7277167277167	19.0810022957887	8.86998548880442e-08	6.5445066845657e-06	3.87275338961987e-06	HLA-DRA/HLA-DQB2/HLA-DPB1/HLA-DPA1	4
GO:0002501	BP	GO:0002501	peptide antigen assembly with MHC protein complex	4/39	21/18986	0.19047619047619	92.7277167277167	19.0810022957887	8.86998548880442e-08	6.5445066845657e-06	3.87275338961987e-06	HLA-DRA/HLA-DQB2/HLA-DPB1/HLA-DPA1	4
GO:0046631	BP	GO:0046631	alpha-beta T cell activation	7/39	196/18986	0.0357142857142857	17.3864468864469	10.4620506189126	1.30532925561327e-07	8.94516335103589e-06	5.29335721669091e-06	ZAP70/TNFRSF14/JAK2/HLA-DRA/CD3G/CD3D/BATF	7
GO:0046651	BP	GO:0046651	lymphocyte proliferation	8/39	297/18986	0.0269360269360269	13.1130104463438	9.54563141797597	1.3177907117024e-07	8.94516335103589e-06	5.29335721669091e-06	ZAP70/TNFRSF14/TIRAP/PPP3CB/JAK2/HLA-DPB1/HLA-DPA1/FYN	8
GO:0045061	BP	GO:0045061	thymic T cell selection	4/39	24/18986	0.166666666666667	81.1367521367521	17.822255415063	1.5678550477382e-07	1.01511027238651e-05	6.00697949853755e-06	ZAP70/NFATC3/CD3G/CD3D	4
GO:0032943	BP	GO:0032943	mononuclear cell proliferation	8/39	305/18986	0.0262295081967213	12.7690626313577	9.4006765512137	1.61508411045585e-07	1.01511027238651e-05	6.00697949853755e-06	ZAP70/TNFRSF14/TIRAP/PPP3CB/JAK2/HLA-DPB1/HLA-DPA1/FYN	8
GO:0045058	BP	GO:0045058	T cell selection	5/39	63/18986	0.0793650793650794	38.6365486365486	13.5753941386614	1.80607322518643e-07	1.09460937969335e-05	6.47742051439045e-06	ZAP70/NFATC3/CD3G/CD3D/BATF	5
GO:0042098	BP	GO:0042098	T cell proliferation	7/39	215/18986	0.0325581395348837	15.8499701848539	9.93501400141684	2.44884118970684e-07	1.43299430997673e-05	8.4798348275148e-06	ZAP70/TNFRSF14/PPP3CB/JAK2/HLA-DPB1/HLA-DPA1/FYN	7
GO:0016311	BP	GO:0016311	dephosphorylation	7/39	222/18986	0.0315315315315315	15.3501963501964	9.75750977968817	3.04240603264582e-07	1.72098767913332e-05	1.01840538776987e-05	PPP3CB/PPP2R5E/PPP2R5D/PPP2R5C/PPP2R5A/PPP2R1A/PPP2CB	7
GO:0070661	BP	GO:0070661	leukocyte proliferation	8/39	341/18986	0.0234604105571848	11.4210090984285	8.80994399117252	3.77733796300015e-07	2.06778791071331e-05	1.22362662706355e-05	ZAP70/TNFRSF14/TIRAP/PPP3CB/JAK2/HLA-DPB1/HLA-DPA1/FYN	8
GO:0019886	BP	GO:0019886	antigen processing and presentation of exogenous peptide antigen via MHC class II	4/39	31/18986	0.129032258064516	62.8155500413565	15.627304237569	4.59492092736242e-07	2.43674400429188e-05	1.44195873838939e-05	HLA-DRA/HLA-DQB2/HLA-DPB1/HLA-DPA1	4
GO:1900180	BP	GO:1900180	regulation of protein localization to nucleus	6/39	146/18986	0.0410958904109589	20.0063224446786	10.4592717823062	4.93703143678021e-07	2.53883101461092e-05	1.5023693750202e-05	PPP3CB/PIK3R2/PIK3R1/JAK2/FYN/AKT1	6
GO:0050852	BP	GO:0050852	T cell receptor signaling pathway	6/39	149/18986	0.0402684563758389	19.6035105833764	10.3430719949681	5.56468668640441e-07	2.77743332553773e-05	1.64356380768725e-05	ZAP70/PLCG1/HLA-DPB1/FYN/CD3G/CD3D	6
GO:0002495	BP	GO:0002495	antigen processing and presentation of peptide antigen via MHC class II	4/39	35/18986	0.114285714285714	55.63663003663	14.678079562658	7.60128287317231e-07	3.68553629593526e-05	2.18093950706959e-05	HLA-DRA/HLA-DQB2/HLA-DPB1/HLA-DPA1	4
GO:0002504	BP	GO:0002504	antigen processing and presentation of peptide or polysaccharide antigen via MHC class II	4/39	37/18986	0.108108108108108	52.6292446292446	14.2616857229683	9.55973267377274e-07	4.50635176316454e-05	2.66666227215766e-05	HLA-DRA/HLA-DQB2/HLA-DPB1/HLA-DPA1	4
GO:0002478	BP	GO:0002478	antigen processing and presentation of exogenous peptide antigen	4/39	41/18986	0.0975609756097561	47.494684177611	13.5212020407847	1.45721572867534e-06	6.68350024746499e-05	3.95500371310461e-05	HLA-DRA/HLA-DQB2/HLA-DPB1/HLA-DPA1	4
GO:0045429	BP	GO:0045429	positive regulation of nitric oxide biosynthetic process	4/39	42/18986	0.0952380952380952	46.3638583638584	13.3526100234946	1.60823268102322e-06	7.18202857814844e-05	4.2500110185489e-05	PIK3CB/NFATC3/JAK2/AKT1	4
GO:1904407	BP	GO:1904407	positive regulation of nitric oxide metabolic process	4/39	43/18986	0.0930232558139535	45.2856290995826	13.1898556692045	1.77056584811995e-06	7.70423139553731e-05	4.55902785183922e-05	PIK3CB/NFATC3/JAK2/AKT1	4
GO:0031295	BP	GO:0031295	T cell costimulation	4/39	48/18986	0.0833333333333333	40.5683760683761	12.4528617303161	2.77112979061139e-06	0.000117565181366688	6.95699426379807e-05	VAV1/TNFRSF14/FYN/AKT1	4
GO:0031294	BP	GO:0031294	lymphocyte costimulation	4/39	49/18986	0.0816326530612245	39.7404500261643	12.3189725780998	3.01300503423976e-06	0.00012470901324646	7.3797350517708e-05	VAV1/TNFRSF14/FYN/AKT1	4
GO:0019884	BP	GO:0019884	antigen processing and presentation of exogenous antigen	4/39	50/18986	0.08	38.945641025641	12.1890581878072	3.27017855341216e-06	0.000129352352744314	7.65450761517696e-05	HLA-DRA/HLA-DQB2/HLA-DPB1/HLA-DPA1	4
GO:0001934	BP	GO:0001934	positive regulation of protein phosphorylation	8/39	455/18986	0.0175824175824176	8.55948154409693	7.40483964403209	3.27763769475869e-06	0.000129352352744314	7.65450761517696e-05	RICTOR/PIK3R3/MLST8/MAP2K2/MAP2K1/JAK2/FYN/AKT1	8
GO:0034504	BP	GO:0034504	protein localization to nucleus	7/39	321/18986	0.0218068535825545	10.616023644061	7.88317954926755	3.57529822476798e-06	0.000134828468609584	7.97856024895592e-05	PPP3CB/PIK3R2/PIK3R1/NFATC3/JAK2/FYN/AKT1	7
GO:0071375	BP	GO:0071375	cellular response to peptide hormone stimulus	7/39	321/18986	0.0218068535825545	10.616023644061	7.88317954926755	3.57529822476798e-06	0.000134828468609584	7.97856024895592e-05	STAT1/RPS6KB2/PIK3R3/PIK3R2/PIK3R1/JAK2/AKT1	7
GO:0048009	BP	GO:0048009	insulin-like growth factor receptor signaling pathway	4/39	53/18986	0.0754716981132075	36.7411707789066	11.8212763117924	4.13965417027261e-06	0.000149467938871332	8.84486019807406e-05	PIK3R1/MAP2K2/MAP2K1/AKT1	4
GO:0051403	BP	GO:0051403	stress-activated MAPK cascade	4/39	53/18986	0.0754716981132075	36.7411707789066	11.8212763117924	4.13965417027261e-06	0.000149467938871332	8.84486019807406e-05	MAPK13/MAP2K6/MAP2K2/MAP2K1	4
GO:0050851	BP	GO:0050851	antigen receptor-mediated signaling pathway	6/39	212/18986	0.0283018867924528	13.77793904209	8.48824120938598	4.33216666855938e-06	0.000151069472395751	8.93963196138984e-05	ZAP70/PLCG1/HLA-DPB1/FYN/CD3G/CD3D	6
GO:0051770	BP	GO:0051770	positive regulation of nitric-oxide synthase biosynthetic process	3/39	16/18986	0.1875	91.2788461538462	16.390028257997	4.405272606991e-06	0.000151069472395751	8.93963196138984e-05	STAT1/MAP2K6/JAK2	3
GO:0032869	BP	GO:0032869	cellular response to insulin stimulus	6/39	213/18986	0.028169014084507	13.713253882268	8.46539170361926	4.45107461389955e-06	0.000151069472395751	8.93963196138984e-05	STAT1/RPS6KB2/PIK3R3/PIK3R2/PIK3R1/AKT1	6
GO:0042327	BP	GO:0042327	positive regulation of phosphorylation	8/39	479/18986	0.0167014613778706	8.13061399282694	7.1712365441216	4.78814339510062e-06	0.000159155458892388	9.41812534710408e-05	RICTOR/PIK3R3/MLST8/MAP2K2/MAP2K1/JAK2/FYN/AKT1	8
GO:0046634	BP	GO:0046634	regulation of alpha-beta T cell activation	5/39	122/18986	0.040983606557377	19.9516603614964	9.5274715986114	4.87689090300777e-06	0.000159155458892388	9.41812534710408e-05	ZAP70/TNFRSF14/JAK2/HLA-DRA/BATF	5
GO:0002819	BP	GO:0002819	regulation of adaptive immune response	6/39	221/18986	0.0271493212669683	13.2168465019144	8.28797335892249	5.50136522594095e-06	0.000174457681123289	0.000103236440648586	TNFRSF14/PPP3CB/PDCD1/JAK2/HLA-DRA/BATF	6
GO:0031098	BP	GO:0031098	stress-activated protein kinase signaling cascade	4/39	57/18986	0.0701754385964912	34.1628430049483	11.3760822624556	5.55139350657491e-06	0.000174457681123289	0.000103236440648586	MAPK13/MAP2K6/MAP2K2/MAP2K1	4
GO:0008286	BP	GO:0008286	insulin receptor signaling pathway	5/39	130/18986	0.0384615384615385	18.723865877712	9.19968003862903	6.65447807305648e-06	0.000205320896181397	0.00012149994414729	RPS6KB2/PIK3R3/PIK3R2/PIK3R1/AKT1	5
GO:0050670	BP	GO:0050670	regulation of lymphocyte proliferation	6/39	240/18986	0.025	12.1705128205128	7.90117721277702	8.81884607554667e-06	0.00026089921815279	0.000154388769108186	ZAP70/TNFRSF14/TIRAP/JAK2/HLA-DPB1/HLA-DPA1	6
GO:0051767	BP	GO:0051767	nitric-oxide synthase biosynthetic process	3/39	20/18986	0.15	73.0230769230769	14.6206328886212	8.91700333109122e-06	0.00026089921815279	0.000154388769108186	STAT1/MAP2K6/JAK2	3
GO:0051769	BP	GO:0051769	regulation of nitric-oxide synthase biosynthetic process	3/39	20/18986	0.15	73.0230769230769	14.6206328886212	8.91700333109122e-06	0.00026089921815279	0.000154388769108186	STAT1/MAP2K6/JAK2	3
GO:0032944	BP	GO:0032944	regulation of mononuclear cell proliferation	6/39	245/18986	0.0244897959183673	11.9221350078493	7.80659374116681	9.91869191889189e-06	0.000282700998079495	0.000167290110825816	ZAP70/TNFRSF14/TIRAP/JAK2/HLA-DPB1/HLA-DPA1	6
GO:0045428	BP	GO:0045428	regulation of nitric oxide biosynthetic process	4/39	66/18986	0.0606060606060606	29.5042735042735	10.5241918139168	9.99532108707703e-06	0.000282700998079495	0.000167290110825816	PIK3CB/NFATC3/JAK2/AKT1	4
GO:0080164	BP	GO:0080164	regulation of nitric oxide metabolic process	4/39	68/18986	0.0588235294117647	28.6365007541478	10.357794151045	1.12610593192713e-05	0.000309975850183318	0.000183430177759443	PIK3CB/NFATC3/JAK2/AKT1	4
GO:0050671	BP	GO:0050671	positive regulation of lymphocyte proliferation	5/39	145/18986	0.0344827586206897	16.7869142351901	8.65758277709827	1.13249868658608e-05	0.000309975850183318	0.000183430177759443	ZAP70/TIRAP/JAK2/HLA-DPB1/HLA-DPA1	5
GO:0032946	BP	GO:0032946	positive regulation of mononuclear cell proliferation	5/39	148/18986	0.0337837837837838	16.4466389466389	8.55883853721688	1.2507759598083e-05	0.000336915365681697	0.000199371807127339	ZAP70/TIRAP/JAK2/HLA-DPB1/HLA-DPA1	5
GO:0048002	BP	GO:0048002	antigen processing and presentation of peptide antigen	4/39	72/18986	0.0555555555555556	27.045584045584	10.0456035112904	1.41421348440727e-05	0.000374987544224866	0.000221901260546799	HLA-DRA/HLA-DQB2/HLA-DPB1/HLA-DPA1	4
GO:0050900	BP	GO:0050900	leukocyte migration	7/39	404/18986	0.0173267326732673	8.43500888550394	6.8531986909538	1.60221738855772e-05	0.000418301985904992	0.000247532856467055	ZAP70/VAV1/TNFRSF14/TIRAP/PIK3R1/FYN/AKT1	7
GO:0070663	BP	GO:0070663	regulation of leukocyte proliferation	6/39	270/18986	0.0222222222222222	10.8182336182336	7.37184342055453	1.72143595725969e-05	0.000442617699919651	0.000261921834645254	ZAP70/TNFRSF14/TIRAP/JAK2/HLA-DPB1/HLA-DPA1	6
GO:0032868	BP	GO:0032868	response to insulin	6/39	276/18986	0.0217391304347826	10.5830546265329	7.2759379676629	1.9489216623802e-05	0.000493629859859583	0.000292108604227921	STAT1/RPS6KB2/PIK3R3/PIK3R2/PIK3R1/AKT1	6
GO:0070665	BP	GO:0070665	positive regulation of leukocyte proliferation	5/39	166/18986	0.0301204819277108	14.6632684584492	8.02169624532767	2.17759003027082e-05	0.000539600684150216	0.000319312131426546	ZAP70/TIRAP/JAK2/HLA-DPB1/HLA-DPA1	5
GO:0006606	BP	GO:0006606	protein import into nucleus	5/39	167/18986	0.029940119760479	14.575464455704	7.99432938277871	2.24144825982477e-05	0.000539600684150216	0.000319312131426546	PIK3R2/PIK3R1/NFATC3/JAK2/AKT1	5
GO:0006809	BP	GO:0006809	nitric oxide biosynthetic process	4/39	81/18986	0.0493827160493827	24.0405191516303	9.42787478170016	2.25689651805612e-05	0.000539600684150216	0.000319312131426546	PIK3CB/NFATC3/JAK2/AKT1	4
GO:0060333	BP	GO:0060333	type II interferon-mediated signaling pathway	3/39	27/18986	0.111111111111111	54.0911680911681	12.5245988890307	2.2652572442118e-05	0.000539600684150216	0.000319312131426546	STAT1/JAK2/IFNGR1	3
GO:0042113	BP	GO:0042113	B cell activation	6/39	284/18986	0.0211267605633803	10.284940411701	7.15256216845083	2.28940773475637e-05	0.000539600684150216	0.000319312131426546	ZAP70/TIRAP/PIK3R3/PIK3R2/PIK3R1/BATF	6
GO:0051170	BP	GO:0051170	import into nucleus	5/39	172/18986	0.0290697674418605	14.1517590936196	7.8609471307538	2.58293778709419e-05	0.000600444578725868	0.000355316892413534	PIK3R2/PIK3R1/NFATC3/JAK2/AKT1	5
GO:0043434	BP	GO:0043434	response to peptide hormone	7/39	446/18986	0.015695067264574	7.64068069449235	6.43861622411802	3.02252421377352e-05	0.000693138323077522	0.000410169004258881	STAT1/RPS6KB2/PIK3R3/PIK3R2/PIK3R1/JAK2/AKT1	7
GO:0033077	BP	GO:0033077	T cell differentiation in thymus	4/39	89/18986	0.0449438202247191	21.8795736099107	8.95751561679062	3.27328918378063e-05	0.000730891019062595	0.000432509401845806	ZAP70/NFATC3/CD3G/CD3D	4
GO:0046209	BP	GO:0046209	nitric oxide metabolic process	4/39	89/18986	0.0449438202247191	21.8795736099107	8.95751561679062	3.27328918378063e-05	0.000730891019062595	0.000432509401845806	PIK3CB/NFATC3/JAK2/AKT1	4
GO:0042129	BP	GO:0042129	regulation of T cell proliferation	5/39	182/18986	0.0274725274725275	13.3741899126515	7.61017645041654	3.38650296668469e-05	0.000746350069410899	0.000441657393057717	ZAP70/TNFRSF14/JAK2/HLA-DPB1/HLA-DPA1	5
GO:2001057	BP	GO:2001057	reactive nitrogen species metabolic process	4/39	91/18986	0.043956043956044	21.3987038602423	8.84946870617536	3.57248541114726e-05	0.000777244582399602	0.000459939417305598	PIK3CB/NFATC3/JAK2/AKT1	4
GO:1905475	BP	GO:1905475	regulation of protein localization to membrane	5/39	194/18986	0.0257731958762887	12.5469204335184	7.33411833561728	4.59321800113047e-05	0.000986669740242836	0.000583868084354226	PPP2R5A/PIK3R2/PIK3R1/FYN/AKT1	5
GO:0071346	BP	GO:0071346	cellular response to type II interferon	4/39	98/18986	0.0408163265306122	19.8702250130822	8.49697824519135	4.77888477327558e-05	0.00101372093253108	0.000599875799171698	STAT1/JAK2/IFNGR1/HLA-DPA1	4
GO:0050673	BP	GO:0050673	epithelial cell proliferation	7/39	482/18986	0.0145228215767635	7.07000744760081	6.12417101740781	4.94979435583932e-05	0.00102912041755418	0.000608988542224164	STAT1/RICTOR/PLCG1/PIK3CB/MAP2K2/MAP2K1/AKT1	7
GO:0042542	BP	GO:0042542	response to hydrogen peroxide	4/39	99/18986	0.0404040404040404	19.6695156695157	8.44960749398791	4.97276807539438e-05	0.00102912041755418	0.000608988542224164	STAT1/PPP2CB/MAPK13/FYN	4
GO:0097193	BP	GO:0097193	intrinsic apoptotic signaling pathway	6/39	327/18986	0.018348623853211	8.93248647377088	6.56457192267973	5.03723462495705e-05	0.00102990206729544	0.000609451088422198	PPP2R5C/PIK3R1/PIK3CB/JAK2/FYN/AKT1	6
GO:0048661	BP	GO:0048661	positive regulation of smooth muscle cell proliferation	4/39	101/18986	0.0396039603960396	19.2800203097233	8.3569199651454	5.37770237871972e-05	0.00108642392103421	0.000642898254298072	STAT1/PIK3R1/JAK2/AKT1	4
GO:0001935	BP	GO:0001935	endothelial cell proliferation	5/39	202/18986	0.0247524752475248	12.0500126935771	7.16327787634714	5.56640521735851e-05	0.00111131642986557	0.000657628554471829	STAT1/RICTOR/PLCG1/PIK3CB/AKT1	5
GO:0018108	BP	GO:0018108	peptidyl-tyrosine phosphorylation	5/39	204/18986	0.0245098039215686	11.9318753142283	7.12206957436907	5.832907548864e-05	0.00115098187330491	0.00068110083251117	ZAP70/RICTOR/MLST8/JAK2/FYN	5
GO:0042102	BP	GO:0042102	positive regulation of T cell proliferation	4/39	104/18986	0.0384615384615385	18.723865877712	8.22277685182759	6.02957297258779e-05	0.00115998115969787	0.000686426217381612	ZAP70/JAK2/HLA-DPB1/HLA-DPA1	4
GO:0002822	BP	GO:0002822	regulation of adaptive immune response based on somatic recombination of immune receptors built from immunoglobulin superfamily domains	5/39	206/18986	0.0242718446601942	11.8160318645756	7.08143300775721	6.10917352428474e-05	0.00115998115969787	0.000686426217381612	PPP3CB/PDCD1/JAK2/HLA-DRA/BATF	5
GO:0018212	BP	GO:0018212	peptidyl-tyrosine modification	5/39	206/18986	0.0242718446601942	11.8160318645756	7.08143300775721	6.10917352428474e-05	0.00115998115969787	0.000686426217381612	ZAP70/RICTOR/MLST8/JAK2/FYN	5
GO:0048872	BP	GO:0048872	homeostasis of number of cells	6/39	339/18986	0.0176991150442478	8.61629226230996	6.41957595046302	6.1519330803069e-05	0.00115998115969787	0.000686426217381612	STAT1/PPP3CB/PPP2R1A/PIK3CB/JAK2/AKT1	6
GO:0050777	BP	GO:0050777	negative regulation of immune response	5/39	207/18986	0.0241545893719807	11.7589495850365	7.06132484408676	6.25104475488224e-05	0.00116571680758628	0.000689820323442181	TNFRSF14/PPP3CB/PLCG1/PDCD1/FYN	5
GO:0060416	BP	GO:0060416	response to growth hormone	3/39	39/18986	0.0769230769230769	37.4477317554241	10.3371295423398	6.95799766264064e-05	0.00127478416077902	0.000754361622295186	PIK3R1/JAK2/AKT1	3
GO:0032760	BP	GO:0032760	positive regulation of tumor necrosis factor production	4/39	108/18986	0.037037037037037	18.0303893637227	8.05240928340127	6.98614772848843e-05	0.00127478416077902	0.000754361622295186	TIRAP/PIK3R1/JAK2/IFNGR1	4
GO:1903557	BP	GO:1903557	positive regulation of tumor necrosis factor superfamily cytokine production	4/39	112/18986	0.0357142857142857	17.3864468864469	7.89094846958906	8.04889175100591e-05	0.00144566334812916	0.000855480466529305	TIRAP/PIK3R1/JAK2/IFNGR1	4
GO:0042307	BP	GO:0042307	positive regulation of protein import into nucleus	3/39	41/18986	0.0731707317073171	35.6210131332083	10.0681985846499	8.09298869017503e-05	0.00144566334812916	0.000855480466529305	PIK3R2/PIK3R1/JAK2	3
GO:0001776	BP	GO:0001776	leukocyte homeostasis	4/39	113/18986	0.0353982300884956	17.2325845246199	7.85188267169266	8.33198106465247e-05	0.00147285123611617	0.000871569071894568	PPP3CB/PPP2R1A/PIK3CB/AKT1	4
GO:0071356	BP	GO:0071356	cellular response to tumor necrosis factor	5/39	221/18986	0.0226244343891403	11.0140387515953	6.79357691654994	8.51778713897663e-05	0.00149017368812818	0.000881819742873978	TNFRSF14/STAT1/PPP2CB/JAK2/AKT1	5
GO:0014044	BP	GO:0014044	Schwann cell development	3/39	42/18986	0.0714285714285714	34.7728937728938	9.94087134955079	8.7031552611037e-05	0.00150706678347888	0.000891816339322549	MAP2K2/MAP2K1/AKT1	3
GO:0046640	BP	GO:0046640	regulation of alpha-beta T cell proliferation	3/39	43/18986	0.0697674418604651	33.9642218246869	9.81793274602843	9.34261266182555e-05	0.00160145592799171	0.000947671714979434	ZAP70/TNFRSF14/JAK2	3
GO:1903076	BP	GO:1903076	regulation of protein localization to plasma membrane	4/39	117/18986	0.0341880341880342	16.643436335744	7.70048402775748	9.53726367725149e-05	0.00161847364602958	0.000957742057694518	PPP2R5A/PIK3R2/PIK3R1/AKT1	4
GO:0019882	BP	GO:0019882	antigen processing and presentation	4/39	118/18986	0.0338983050847458	16.5023902651021	7.66379911487262	9.85737446921716e-05	0.00163999651708446	0.000970478353316117	HLA-DRA/HLA-DQB2/HLA-DPB1/HLA-DPA1	4
GO:0050731	BP	GO:0050731	positive regulation of peptidyl-tyrosine phosphorylation	4/39	118/18986	0.0338983050847458	16.5023902651021	7.66379911487262	9.85737446921716e-05	0.00163999651708446	0.000970478353316117	RICTOR/MLST8/JAK2/FYN	4
GO:0033209	BP	GO:0033209	tumor necrosis factor-mediated signaling pathway	4/39	119/18986	0.0336134453781513	16.3637147166559	7.62756060404807	0.000101852266838343	0.00167809026043368	0.000993020567846495	TNFRSF14/STAT1/PPP2CB/JAK2	4
GO:0034341	BP	GO:0034341	response to type II interferon	4/39	121/18986	0.0330578512396694	16.0932400932401	7.556386051049	0.000108646102444492	0.00177281188315676	0.0010490726895956	STAT1/JAK2/IFNGR1/HLA-DPA1	4
GO:0071887	BP	GO:0071887	leukocyte apoptotic process	4/39	122/18986	0.0327868852459016	15.9613282891971	7.52143229848236	0.000112163702835729	0.00181277908297363	0.00107272353388757	PIK3CB/PDCD1/CD3G/AKT1	4
GO:0046633	BP	GO:0046633	alpha-beta T cell proliferation	3/39	46/18986	0.0652173913043478	31.7491638795987	9.47304534772137	0.000114429871543171	0.00183195747178076	0.00108407246725109	ZAP70/TNFRSF14/JAK2	3
GO:0002449	BP	GO:0002449	lymphocyte mediated immunity	6/39	386/18986	0.0155440414507772	7.56715823037066	5.91400976534731	0.000125637978792942	0.0019925948599217	0.00117913066176553	VAV1/PPP3CB/PIK3R1/PDCD1/HLA-DRA/BATF	6
GO:0045089	BP	GO:0045089	positive regulation of innate immune response	6/39	387/18986	0.0155038759689922	7.54760484993043	5.90419270319469	0.000127425436617821	0.00200223116611521	0.00118483300714816	VAV1/TIRAP/PIK3R1/MAP2K6/FYN/AKT1	6
GO:0034612	BP	GO:0034612	response to tumor necrosis factor	5/39	243/18986	0.0205761316872428	10.0168829798459	6.41811351997204	0.000133022695001253	0.00207100471024886	0.00122553018861608	TNFRSF14/STAT1/PPP2CB/JAK2/AKT1	5
GO:0014037	BP	GO:0014037	Schwann cell differentiation	3/39	49/18986	0.0612244897959184	29.8053375196232	9.1597325990661	0.000138293419827786	0.00211426967070048	0.00125113250370515	MAP2K2/MAP2K1/AKT1	3
GO:0043029	BP	GO:0043029	T cell homeostasis	3/39	49/18986	0.0612244897959184	29.8053375196232	9.1597325990661	0.000138293419827786	0.00211426967070048	0.00125113250370515	PPP3CB/PPP2R1A/AKT1	3
GO:0006979	BP	GO:0006979	response to oxidative stress	6/39	405/18986	0.0148148148148148	7.21215574548908	5.73327379328321	0.000163215023640353	0.00247299906355071	0.00146341289993324	STAT1/PPP2CB/MAPK13/JAK2/FYN/AKT1	6
GO:0021782	BP	GO:0021782	glial cell development	4/39	136/18986	0.0294117647058824	14.3182503770739	7.07177327947504	0.000170551119411435	0.00253881797930882	0.00150236166129741	MAP2K2/MAP2K1/IFNGR1/AKT1	4
GO:0038127	BP	GO:0038127	ERBB signaling pathway	4/39	136/18986	0.0294117647058824	14.3182503770739	7.07177327947504	0.000170551119411435	0.00253881797930882	0.00150236166129741	PLCG1/MAP2K2/MAP2K1/AKT1	4
GO:0002697	BP	GO:0002697	regulation of immune effector process	6/39	410/18986	0.0146341463414634	7.12420262664165	5.68764858353087	0.000174452183880315	0.00257430744386864	0.00152336277731643	VAV1/TNFRSF14/PPP3CB/PDCD1/HLA-DRA/BATF	6
GO:0035655	BP	GO:0035655	interleukin-18-mediated signaling pathway	2/39	10/18986	0.2	97.3641025641026	13.8286671043364	0.000183105456201429	0.00261117612751114	0.00154518005498597	PIK3R1/AKT1	2
GO:0038129	BP	GO:0038129	ERBB3 signaling pathway	2/39	10/18986	0.2	97.3641025641026	13.8286671043364	0.000183105456201429	0.00261117612751114	0.00154518005498597	MAP2K2/MAP2K1	2
GO:0060502	BP	GO:0060502	epithelial cell proliferation involved in lung morphogenesis	2/39	10/18986	0.2	97.3641025641026	13.8286671043364	0.000183105456201429	0.00261117612751114	0.00154518005498597	MAP2K2/MAP2K1	2
GO:0071351	BP	GO:0071351	cellular response to interleukin-18	2/39	10/18986	0.2	97.3641025641026	13.8286671043364	0.000183105456201429	0.00261117612751114	0.00154518005498597	PIK3R1/AKT1	2
GO:0031103	BP	GO:0031103	axon regeneration	3/39	54/18986	0.0555555555555556	27.045584045584	8.69561111885864	0.000184865803009533	0.00261431056422648	0.00154703487781662	MAP2K2/MAP2K1/JAK2	3
GO:0002833	BP	GO:0002833	positive regulation of response to biotic stimulus	6/39	416/18986	0.0144230769230769	7.02144970414201	5.6339002484101	0.000188737706590525	0.00264700733953819	0.0015663834022389	VAV1/TIRAP/PIK3R1/MAP2K6/FYN/AKT1	6
GO:0046854	BP	GO:0046854	phosphatidylinositol phosphate biosynthetic process	3/39	55/18986	0.0545454545454545	26.5538461538462	8.6102987331867	0.000195253794789302	0.00271594827670038	0.00160717963959443	PIK3R3/PIK3R1/PIK3CB	3
GO:0060439	BP	GO:0060439	trachea morphogenesis	2/39	11/18986	0.181818181818182	88.5128205128205	13.1717812097838	0.000223505058145955	0.00307689786039723	0.0018207738478547	MAP2K2/MAP2K1	2
GO:0032386	BP	GO:0032386	regulation of intracellular transport	5/39	272/18986	0.0183823529411765	8.94890648567119	5.99067699461602	0.000224829307418537	0.00307689786039723	0.0018207738478547	PIK3R2/PIK3R1/MAP2K2/MAP2K1/JAK2	5
GO:0046488	BP	GO:0046488	phosphatidylinositol metabolic process	4/39	148/18986	0.027027027027027	13.1573111573112	6.73625269559191	0.000235859365281456	0.00320202674306104	0.00189481965876639	PLCG1/PIK3R3/PIK3R1/PIK3CB	4
GO:0038093	BP	GO:0038093	Fc receptor signaling pathway	3/39	59/18986	0.0508474576271186	24.7535853976532	8.29051793862304	0.000240578376660307	0.00324017067613128	0.0019173915733829	VAV1/PLCG1/FYN	3
GO:0001909	BP	GO:0001909	leukocyte mediated cytotoxicity	4/39	151/18986	0.0264900662251656	12.8959076243844	6.65841133817952	0.00025465468101559	0.00340274798175949	0.00201359772638933	VAV1/PPP3CB/PIK3R1/HLA-DRA	4
GO:0051896	BP	GO:0051896	regulation of phosphatidylinositol 3-kinase/protein kinase B signal transduction	5/39	280/18986	0.0178571428571429	8.69322344322344	5.88388632509992	0.000257080988575208	0.00340833154384475	0.0020169018347101	VAV1/RICTOR/PPP2R1A/PIK3CB/JAK2	5
GO:0031102	BP	GO:0031102	neuron projection regeneration	3/39	61/18986	0.0491803278688525	23.9419924337957	8.1422696756202	0.000265584248665905	0.0034435982455641	0.00203777112940369	MAP2K2/MAP2K1/JAK2	3
GO:0042306	BP	GO:0042306	regulation of protein import into nucleus	3/39	61/18986	0.0491803278688525	23.9419924337957	8.1422696756202	0.000265584248665905	0.0034435982455641	0.00203777112940369	PIK3R2/PIK3R1/JAK2	3
GO:1904375	BP	GO:1904375	regulation of protein localization to cell periphery	4/39	153/18986	0.0261437908496732	12.7273336685101	6.60773505128195	0.000267768985825099	0.0034435982455641	0.00203777112940369	PPP2R5A/PIK3R2/PIK3R1/AKT1	4
GO:0070673	BP	GO:0070673	response to interleukin-18	2/39	12/18986	0.166666666666667	81.1367521367521	12.5982519224381	0.000267857966066271	0.0034435982455641	0.00203777112940369	PIK3R1/AKT1	2
GO:0043542	BP	GO:0043542	endothelial cell migration	5/39	287/18986	0.0174216027874564	8.48119360314482	5.79388709773705	0.00028809164722395	0.00367587613036875	0.00217522304275147	PLCG1/PIK3R3/PIK3CB/CSNK2B/AKT1	5
GO:0046824	BP	GO:0046824	positive regulation of nucleocytoplasmic transport	3/39	64/18986	0.046875	22.8197115384615	7.93273322622154	0.000306149052460206	0.00387712643302216	0.00229431418732943	PIK3R2/PIK3R1/JAK2	3
GO:0018105	BP	GO:0018105	peptidyl-serine phosphorylation	4/39	159/18986	0.0251572327044025	12.2470569263022	6.46121616365819	0.000310027756654936	0.0038971637262476	0.00230617138283672	RICTOR/MAPK13/MAP2K2/AKT1	4
GO:0050730	BP	GO:0050730	regulation of peptidyl-tyrosine phosphorylation	4/39	162/18986	0.0246913580246914	12.0202595758151	6.39088129625046	0.000332860943800352	0.0041470001700144	0.00245401368495099	RICTOR/MLST8/JAK2/FYN	4
GO:0008631	BP	GO:0008631	intrinsic apoptotic signaling pathway in response to oxidative stress	3/39	66/18986	0.0454545454545455	22.1282051282051	7.80084022908617	0.000335294017486906	0.0041470001700144	0.00245401368495099	JAK2/FYN/AKT1	3
GO:0002758	BP	GO:0002758	innate immune response-activating signaling pathway	5/39	297/18986	0.0168350168350168	8.19563152896486	5.67050170552755	0.000337233956076598	0.0041470001700144	0.00245401368495099	TIRAP/PIK3R1/MAP2K6/FYN/AKT1	5
GO:0002820	BP	GO:0002820	negative regulation of adaptive immune response	3/39	67/18986	0.0447761194029851	21.7979334098737	7.73705836151924	0.000350513380056643	0.0042792892514829	0.00253229658897416	TNFRSF14/PPP3CB/PDCD1	3
GO:0045088	BP	GO:0045088	regulation of innate immune response	6/39	470/18986	0.0127659574468085	6.21472995090016	5.19367228496098	0.000363528298964491	0.00440648230959101	0.00260756388881297	VAV1/TIRAP/PIK3R1/MAP2K6/FYN/AKT1	6
GO:0030041	BP	GO:0030041	actin filament polymerization	4/39	167/18986	0.0239520958083832	11.6603715645632	6.27768736075312	0.000373561428509778	0.00449598400128435	0.00266052708322753	RICTOR/PIK3R2/MLST8/JAK2	4
GO:0018209	BP	GO:0018209	peptidyl-serine modification	4/39	171/18986	0.0233918128654971	11.3876143349828	6.19054860205031	0.000408596669018614	0.00488301793890555	0.00288955687356381	RICTOR/MAPK13/MAP2K2/AKT1	4
GO:0003376	BP	GO:0003376	sphingosine-1-phosphate receptor signaling pathway	2/39	15/18986	0.133333333333333	64.9094017094017	11.2339541261604	0.000424480988438033	0.00496789129227132	0.00293978121938209	PIK3CB/AKT1	2
GO:1903358	BP	GO:1903358	regulation of Golgi organization	2/39	15/18986	0.133333333333333	64.9094017094017	11.2339541261604	0.000424480988438033	0.00496789129227132	0.00293978121938209	MAP2K2/MAP2K1	2
GO:1905664	BP	GO:1905664	regulation of calcium ion import across plasma membrane	2/39	15/18986	0.133333333333333	64.9094017094017	11.2339541261604	0.000424480988438033	0.00496789129227132	0.00293978121938209	PPP3CB/FYN	2
GO:0002443	BP	GO:0002443	leukocyte mediated immunity	6/39	485/18986	0.0123711340206186	6.02252180808882	5.08349587608037	0.000429599083883542	0.00499335373527652	0.00295484878172242	VAV1/PPP3CB/PIK3R1/PDCD1/HLA-DRA/BATF	6
GO:0007162	BP	GO:0007162	negative regulation of cell adhesion	5/39	314/18986	0.0159235668789809	7.75191899395721	5.47348591172888	0.000435080455269728	0.00500353668428508	0.00296087460646216	TNFRSF14/PIK3R1/PDCD1/JAK2/AKT1	5
GO:0048660	BP	GO:0048660	regulation of smooth muscle cell proliferation	4/39	174/18986	0.0229885057471264	11.1912761567934	6.12707343864867	0.000436372085606477	0.00500353668428508	0.00296087460646216	STAT1/PIK3R1/JAK2/AKT1	4
GO:0002218	BP	GO:0002218	activation of innate immune response	5/39	317/18986	0.0157728706624606	7.67855698455068	5.44025323500903	0.000454363966468967	0.00517487014159622	0.00306226226783041	TIRAP/PIK3R1/MAP2K6/FYN/AKT1	5
GO:0031929	BP	GO:0031929	TOR signaling	4/39	178/18986	0.0224719101123595	10.9397868049553	6.04481674434569	0.000475472687419923	0.00528497795089304	0.00312741926319013	RPS6KB2/RICTOR/MLST8/AKT1	4
GO:0048659	BP	GO:0048659	smooth muscle cell proliferation	4/39	178/18986	0.0224719101123595	10.9397868049553	6.04481674434569	0.000475472687419923	0.00528497795089304	0.00312741926319013	STAT1/PIK3R1/JAK2/AKT1	4
GO:0048308	BP	GO:0048308	organelle inheritance	2/39	16/18986	0.125	60.8525641025641	10.8661691940865	0.000484491804985325	0.00528497795089304	0.00312741926319013	MAP2K2/MAP2K1	2
GO:0048313	BP	GO:0048313	Golgi inheritance	2/39	16/18986	0.125	60.8525641025641	10.8661691940865	0.000484491804985325	0.00528497795089304	0.00312741926319013	MAP2K2/MAP2K1	2
GO:0001936	BP	GO:0001936	regulation of endothelial cell proliferation	4/39	179/18986	0.0223463687150838	10.8786706775534	6.02466131749089	0.000485625773785243	0.00528497795089304	0.00312741926319013	STAT1/RICTOR/PLCG1/AKT1	4
GO:0032008	BP	GO:0032008	positive regulation of TOR signaling	3/39	75/18986	0.04	19.4728205128205	7.27233659340143	0.000488496362592398	0.00528497795089304	0.00312741926319013	RICTOR/MLST8/AKT1	3
GO:0046635	BP	GO:0046635	positive regulation of alpha-beta T cell activation	3/39	75/18986	0.04	19.4728205128205	7.27233659340143	0.000488496362592398	0.00528497795089304	0.00312741926319013	ZAP70/JAK2/HLA-DRA	3
GO:1903829	BP	GO:1903829	positive regulation of protein localization	6/39	497/18986	0.0120724346076459	5.87710880668627	4.99863360437297	0.000488946103883446	0.00528497795089304	0.00312741926319013	PPP3CB/PIK3R2/PIK3R1/JAK2/FYN/AKT1	6
GO:0043534	BP	GO:0043534	blood vessel endothelial cell migration	4/39	182/18986	0.021978021978022	10.6993519301212	5.96514035778961	0.000517013473805277	0.00555298648764276	0.00328601501672375	PLCG1/PIK3R3/CSNK2B/AKT1	4
GO:1904951	BP	GO:1904951	positive regulation of establishment of protein localization	5/39	327/18986	0.0152905198776758	7.4437387281424	5.33255070421055	0.000523338917422272	0.00556310320001243	0.00329200164551181	PPP3CB/PIK3R2/PIK3R1/JAK2/FYN	5
GO:0032729	BP	GO:0032729	positive regulation of type II interferon production	3/39	77/18986	0.038961038961039	18.967032967033	7.16728745779776	0.00052769097299037	0.00556310320001243	0.00329200164551181	JAK2/HLA-DPB1/HLA-DPA1	3
GO:0072331	BP	GO:0072331	signal transduction by p53 class mediator	4/39	183/18986	0.0218579234972678	10.6408855261314	5.94560803244006	0.000527789991279906	0.00556310320001243	0.00329200164551181	PPP2R5C/MAP2K6/BATF/AKT1	4
GO:0032640	BP	GO:0032640	tumor necrosis factor production	4/39	188/18986	0.0212765957446809	10.3578832515003	5.85016481280848	0.000584087745702984	0.00608096260403658	0.00359844823636194	TIRAP/PIK3R1/JAK2/IFNGR1	4
GO:0032680	BP	GO:0032680	regulation of tumor necrosis factor production	4/39	188/18986	0.0212765957446809	10.3578832515003	5.85016481280848	0.000584087745702984	0.00608096260403658	0.00359844823636194	TIRAP/PIK3R1/JAK2/IFNGR1	4
GO:0046637	BP	GO:0046637	regulation of alpha-beta T cell differentiation	3/39	80/18986	0.0375	18.2557692307692	7.0169255316287	0.00059017242758845	0.00610684518059512	0.0036137644154004	ZAP70/HLA-DRA/BATF	3
GO:0002260	BP	GO:0002260	lymphocyte homeostasis	3/39	81/18986	0.037037037037037	18.0303893637227	6.968609402771	0.000612003329988756	0.00629436152115708	0.00372472840069712	PPP3CB/PPP2R1A/AKT1	3
GO:0090520	BP	GO:0090520	sphingolipid mediated signaling pathway	2/39	18/18986	0.111111111111111	54.0911680911681	10.2238657798959	0.00061612569320637	0.00629858615283862	0.00372722835332199	PIK3CB/AKT1	2
GO:0006913	BP	GO:0006913	nucleocytoplasmic transport	5/39	340/18986	0.0147058823529412	7.15912518853695	5.19915813346937	0.000624481541876732	0.00630800700336199	0.00373280320144362	PIK3R2/PIK3R1/NFATC3/JAK2/AKT1	5
GO:0051169	BP	GO:0051169	nuclear transport	5/39	340/18986	0.0147058823529412	7.15912518853695	5.19915813346937	0.000624481541876732	0.00630800700336199	0.00373280320144362	PIK3R2/PIK3R1/NFATC3/JAK2/AKT1	5
GO:0071706	BP	GO:0071706	tumor necrosis factor superfamily cytokine production	4/39	193/18986	0.0207253886010363	10.0895443071609	5.75824428558584	0.000644534575105527	0.00643397161149458	0.0038073435582085	TIRAP/PIK3R1/JAK2/IFNGR1	4
GO:1903555	BP	GO:1903555	regulation of tumor necrosis factor superfamily cytokine production	4/39	193/18986	0.0207253886010363	10.0895443071609	5.75824428558584	0.000644534575105527	0.00643397161149458	0.0038073435582085	TIRAP/PIK3R1/JAK2/IFNGR1	4
GO:0070227	BP	GO:0070227	lymphocyte apoptotic process	3/39	84/18986	0.0357142857142857	17.3864468864469	6.82869844859953	0.00068057577806957	0.00670722767187686	0.0039690445671746	PDCD1/CD3G/AKT1	3
GO:0008154	BP	GO:0008154	actin polymerization or depolymerization	4/39	196/18986	0.0204081632653061	9.93511250654108	5.70468997805914	0.000682864701367603	0.00670722767187686	0.0039690445671746	RICTOR/PIK3R2/MLST8/JAK2	4
GO:0060438	BP	GO:0060438	trachea development	2/39	19/18986	0.105263157894737	51.2442645074224	9.94102917401169	0.000687718099532454	0.00670722767187686	0.0039690445671746	MAP2K2/MAP2K1	2
GO:2000641	BP	GO:2000641	regulation of early endosome to late endosome transport	2/39	19/18986	0.105263157894737	51.2442645074224	9.94102917401169	0.000687718099532454	0.00670722767187686	0.0039690445671746	MAP2K2/MAP2K1	2
GO:0002706	BP	GO:0002706	regulation of lymphocyte mediated immunity	4/39	198/18986	0.0202020202020202	9.83475783475784	5.66962514459621	0.000709299960693469	0.00687818304741039	0.00407020849625004	VAV1/PPP3CB/PDCD1/HLA-DRA	4
GO:0048678	BP	GO:0048678	response to axon injury	3/39	86/18986	0.0348837209302326	16.9821109123435	6.73937838173327	0.000728905356651964	0.00702813858089991	0.00415894563544243	MAP2K2/MAP2K1/JAK2	3
GO:0000302	BP	GO:0000302	response to reactive oxygen species	4/39	200/18986	0.02	9.73641025641026	5.63505599004362	0.000736453414784982	0.00706079912367297	0.00417827271902987	STAT1/PPP2CB/MAPK13/FYN	4
GO:0007422	BP	GO:0007422	peripheral nervous system development	3/39	87/18986	0.0344827586206897	16.7869142351901	6.69583649462631	0.000753868803219811	0.00718716493856191	0.00425305049244057	MAP2K2/MAP2K1/AKT1	3
GO:0002520	BP	GO:0002520	immune system development	4/39	202/18986	0.0198019801980198	9.64001015486164	5.6009703617544	0.000764335984730961	0.00724624673792426	0.0042880125223954	PDCD1/MAP2K2/MAP2K1/BATF	4
GO:0022408	BP	GO:0022408	negative regulation of cell-cell adhesion	4/39	207/18986	0.0193236714975845	9.40715966802923	5.51779566981375	0.000837304081655574	0.00789391681427505	0.00467127540292057	TNFRSF14/PDCD1/JAK2/AKT1	4
GO:0090713	BP	GO:0090713	immunological memory process	2/39	21/18986	0.0952380952380952	46.3638583638584	9.43649222356654	0.000842377502113885	0.00789787083473626	0.00467361521963738	TNFRSF14/HLA-DRA	2
GO:0009895	BP	GO:0009895	negative regulation of catabolic process	5/39	367/18986	0.0136239782016349	6.63243205477538	4.94331396026837	0.000880831395963103	0.0082130268074142	0.00486011076777791	TIRAP/MLST8/FYN/CSNK2B/AKT1	5
GO:2000106	BP	GO:2000106	regulation of leukocyte apoptotic process	3/39	93/18986	0.032258064516129	15.7038875103391	6.44897302325236	0.000915124173309815	0.00844315978675898	0.0049962934196992	PIK3CB/PDCD1/CD3G	3
GO:0002433	BP	GO:0002433	immune response-regulating cell surface receptor signaling pathway involved in phagocytosis	2/39	22/18986	0.0909090909090909	44.2564102564103	9.21009732165263	0.000925414095661267	0.00844315978675898	0.0049962934196992	VAV1/FYN	2
GO:0036092	BP	GO:0036092	phosphatidylinositol-3-phosphate biosynthetic process	2/39	22/18986	0.0909090909090909	44.2564102564103	9.21009732165263	0.000925414095661267	0.00844315978675898	0.0049962934196992	PIK3R3/PIK3CB	2
GO:0038096	BP	GO:0038096	Fc-gamma receptor signaling pathway involved in phagocytosis	2/39	22/18986	0.0909090909090909	44.2564102564103	9.21009732165263	0.000925414095661267	0.00844315978675898	0.0049962934196992	VAV1/FYN	2
GO:0090316	BP	GO:0090316	positive regulation of intracellular protein transport	3/39	95/18986	0.0315789473684211	15.3732793522267	6.37173304133879	0.000973356920476325	0.0088330839253921	0.00522703350483768	PIK3R2/PIK3R1/JAK2	3
GO:0034764	BP	GO:0034764	positive regulation of transmembrane transport	4/39	216/18986	0.0185185185185185	9.01519468186135	5.37497181666827	0.000980849151523617	0.0088537287773169	0.00523925022706344	PPP3CB/PLCG1/PIK3R1/AKT1	4
GO:0038128	BP	GO:0038128	ERBB2 signaling pathway	2/39	23/18986	0.0869565217391304	42.3322185061316	8.99842474265736	0.00101223508815222	0.00904085760312802	0.00534998489804555	MAP2K2/MAP2K1	2
GO:0048015	BP	GO:0048015	phosphatidylinositol-mediated signaling	2/39	23/18986	0.0869565217391304	42.3322185061316	8.99842474265736	0.00101223508815222	0.00904085760312802	0.00534998489804555	PLCG1/PIK3CB	2
GO:0001910	BP	GO:0001910	regulation of leukocyte mediated cytotoxicity	3/39	98/18986	0.0306122448979592	14.9026687598116	6.26016244747078	0.00106502990618274	0.00946259555388536	0.0055995510085331	VAV1/PPP3CB/HLA-DRA	3
GO:0046641	BP	GO:0046641	positive regulation of alpha-beta T cell proliferation	2/39	24/18986	0.0833333333333333	40.5683760683761	8.79992869496952	0.00110282538693821	0.00974736813351113	0.00576806699089391	ZAP70/JAK2	2
GO:0002220	BP	GO:0002220	innate immune response activating cell surface receptor signaling pathway	3/39	100/18986	0.03	14.6046153846154	6.18847516468495	0.00112907876166351	0.00992770289400507	0.0058747812305808	TIRAP/PIK3R1/FYN	3
GO:0030101	BP	GO:0030101	natural killer cell activation	3/39	102/18986	0.0294117647058824	14.3182503770739	6.1188194971945	0.00119551454264428	0.0103652928198649	0.00613372784799869	VAV1/JAK2/FYN	3
GO:0038095	BP	GO:0038095	Fc-epsilon receptor signaling pathway	2/39	25/18986	0.08	38.945641025641	8.61328179140842	0.0011971699426597	0.0103652928198649	0.00613372784799869	VAV1/PLCG1	2
GO:0042531	BP	GO:0042531	positive regulation of tyrosine phosphorylation of STAT protein	2/39	25/18986	0.08	38.945641025641	8.61328179140842	0.0011971699426597	0.0103652928198649	0.00613372784799869	JAK2/FYN	2
GO:0002460	BP	GO:0002460	adaptive immune response based on somatic recombination of immune receptors built from immunoglobulin superfamily domains	5/39	400/18986	0.0125	6.08525641025641	4.66355670594254	0.00129255234502765	0.0110835207381633	0.00655874377955389	PPP3CB/PDCD1/JAK2/HLA-DRA/BATF	5
GO:0060396	BP	GO:0060396	growth hormone receptor signaling pathway	2/39	26/18986	0.0769230769230769	37.4477317554241	8.43733689268168	0.00129525374913932	0.0110835207381633	0.00655874377955389	PIK3R1/JAK2	2
GO:1905477	BP	GO:1905477	positive regulation of protein localization to membrane	3/39	105/18986	0.0285714285714286	13.9091575091575	6.01793413156256	0.00129971751732145	0.0110835207381633	0.00655874377955389	PIK3R1/FYN/AKT1	3
GO:2001233	BP	GO:2001233	regulation of apoptotic signaling pathway	5/39	403/18986	0.0124069478908189	6.03995673474582	4.63968818786403	0.00133601010828299	0.0112525404587577	0.00665876227252726	PPP2R1A/PIK3CB/JAK2/FYN/AKT1	5
GO:0010594	BP	GO:0010594	regulation of endothelial cell migration	4/39	235/18986	0.0170212765957447	8.28630660120022	5.09913526803681	0.00133943027263939	0.0112525404587577	0.00665876227252726	PLCG1/PIK3CB/CSNK2B/AKT1	4
GO:0019722	BP	GO:0019722	calcium-mediated signaling	4/39	235/18986	0.0170212765957447	8.28630660120022	5.09913526803681	0.00133943027263939	0.0112525404587577	0.00665876227252726	ZAP70/PPP3CB/PLCG1/NFATC3	4
GO:0002685	BP	GO:0002685	regulation of leukocyte migration	4/39	236/18986	0.0169491525423729	8.25119513255106	5.08548449413944	0.00136052389307815	0.0113176914046746	0.00669731575849616	TNFRSF14/TIRAP/PIK3R1/AKT1	4
GO:0097191	BP	GO:0097191	extrinsic apoptotic signaling pathway	4/39	236/18986	0.0169491525423729	8.25119513255106	5.08548449413944	0.00136052389307815	0.0113176914046746	0.00669731575849616	PPP2R1A/PIK3R1/JAK2/AKT1	4
GO:0001938	BP	GO:0001938	positive regulation of endothelial cell proliferation	3/39	107/18986	0.0280373831775701	13.6491732566499	5.95294559504352	0.00137226743373733	0.0113596967563525	0.00672217269209457	RICTOR/PLCG1/AKT1	3
GO:0071378	BP	GO:0071378	cellular response to growth hormone stimulus	2/39	27/18986	0.0740740740740741	36.0607787274454	8.27109679606696	0.00139706184327509	0.0115088055729992	0.0068104087812184	PIK3R1/JAK2	2
GO:0002709	BP	GO:0002709	regulation of T cell mediated immunity	3/39	108/18986	0.0277777777777778	13.522792022792	5.92110048600741	0.00140947903249312	0.0115550044354629	0.00683774725145402	PPP3CB/PDCD1/HLA-DRA	3
GO:0072676	BP	GO:0072676	lymphocyte migration	3/39	110/18986	0.0272727272727273	13.2769230769231	5.85865965791649	0.00148579564015984	0.0121220923141887	0.00717332510482028	ZAP70/TNFRSF14/AKT1	3
GO:0045860	BP	GO:0045860	positive regulation of protein kinase activity	4/39	243/18986	0.0164609053497942	8.01350638387676	4.99213311799447	0.00151474390631747	0.0122991407130179	0.00727809461912297	MAP2K2/MAP2K1/JAK2/AKT1	4
GO:0031341	BP	GO:0031341	regulation of cell killing	3/39	112/18986	0.0267857142857143	13.0398351648352	5.79782301351974	0.00156466328022255	0.0125246867289513	0.00741156290631735	VAV1/PPP3CB/HLA-DRA	3
GO:0140888	BP	GO:0140888	interferon-mediated signaling pathway	3/39	112/18986	0.0267857142857143	13.0398351648352	5.79782301351974	0.00156466328022255	0.0125246867289513	0.00741156290631735	STAT1/JAK2/IFNGR1	3
GO:2001243	BP	GO:2001243	negative regulation of intrinsic apoptotic signaling pathway	3/39	112/18986	0.0267857142857143	13.0398351648352	5.79782301351974	0.00156466328022255	0.0125246867289513	0.00741156290631735	PIK3CB/FYN/AKT1	3
GO:0038202	BP	GO:0038202	TORC1 signaling	3/39	113/18986	0.0265486725663717	12.9244383934649	5.76798420789411	0.00160506355666554	0.0127877598857344	0.00756723811741499	RPS6KB2/MLST8/AKT1	3
GO:0042509	BP	GO:0042509	regulation of tyrosine phosphorylation of STAT protein	2/39	30/18986	0.0666666666666667	32.4547008547009	7.82240348285558	0.00172468286449772	0.0135327217850276	0.00800807405199043	JAK2/FYN	2
GO:2000108	BP	GO:2000108	positive regulation of leukocyte apoptotic process	2/39	30/18986	0.0666666666666667	32.4547008547009	7.82240348285558	0.00172468286449772	0.0135327217850276	0.00800807405199043	PIK3CB/PDCD1	2
GO:0006661	BP	GO:0006661	phosphatidylinositol biosynthetic process	3/39	116/18986	0.0258620689655172	12.5901856763926	5.68068639756163	0.00173017662734822	0.0135327217850276	0.00800807405199043	PIK3R3/PIK3R1/PIK3CB	3
GO:0033002	BP	GO:0033002	muscle cell proliferation	4/39	252/18986	0.0158730158730159	7.72730972730973	4.87746107689473	0.00173046589708368	0.0135327217850276	0.00800807405199043	STAT1/PIK3R1/JAK2/AKT1	4
GO:0046822	BP	GO:0046822	regulation of nucleocytoplasmic transport	3/39	118/18986	0.0254237288135593	12.3767926988266	5.62425873199898	0.00181688362952458	0.0141383853087669	0.00836647928825704	PIK3R2/PIK3R1/JAK2	3
GO:1903706	BP	GO:1903706	regulation of hemopoiesis	5/39	433/18986	0.0115473441108545	5.62148398176112	4.4135261557231	0.00183242819269527	0.0141383853087669	0.00836647928825704	ZAP70/STAT1/PIK3R1/HLA-DRA/BATF	5
GO:0002431	BP	GO:0002431	Fc receptor mediated stimulatory signaling pathway	2/39	31/18986	0.0645161290322581	31.4077750206782	7.68724942377398	0.0018412393360268	0.0141383853087669	0.00836647928825704	VAV1/FYN	2
GO:0030878	BP	GO:0030878	thyroid gland development	2/39	31/18986	0.0645161290322581	31.4077750206782	7.68724942377398	0.0018412393360268	0.0141383853087669	0.00836647928825704	MAP2K2/MAP2K1	2
GO:0051222	BP	GO:0051222	positive regulation of protein transport	4/39	257/18986	0.0155642023346304	7.57697296218697	4.81617989061134	0.00185912318951422	0.0142114056423677	0.00840968953436018	PPP3CB/PIK3R2/PIK3R1/JAK2	4
GO:0002703	BP	GO:0002703	regulation of leukocyte mediated immunity	4/39	258/18986	0.0155038759689922	7.54760484993043	4.80412159436203	0.00188563034025984	0.0142853334259864	0.00845343676977391	VAV1/PPP3CB/PDCD1/HLA-DRA	4
GO:0033674	BP	GO:0033674	positive regulation of kinase activity	4/39	258/18986	0.0155038759689922	7.54760484993043	4.80412159436203	0.00188563034025984	0.0142853334259864	0.00845343676977391	MAP2K2/MAP2K1/JAK2/AKT1	4
GO:0050727	BP	GO:0050727	regulation of inflammatory response	5/39	438/18986	0.0114155251141553	5.5573117901885	4.37788783449037	0.00192678019972853	0.0145322044397303	0.00859952425984104	RICTOR/PLCG1/MAPK13/JAK2/FYN	5
GO:0002710	BP	GO:0002710	negative regulation of T cell mediated immunity	2/39	32/18986	0.0625	30.4262820512821	7.55835561130812	0.00196144592211667	0.0146633203957356	0.00867711295942174	PPP3CB/PDCD1	2
GO:0048679	BP	GO:0048679	regulation of axon regeneration	2/39	32/18986	0.0625	30.4262820512821	7.55835561130812	0.00196144592211667	0.0146633203957356	0.00867711295942174	MAP2K2/MAP2K1	2
GO:0001906	BP	GO:0001906	cell killing	4/39	264/18986	0.0151515151515152	7.37606837606838	4.73310550528731	0.00205021686737774	0.0152597281751756	0.0090300410502233	VAV1/PPP3CB/PIK3R1/HLA-DRA	4
GO:0042593	BP	GO:0042593	glucose homeostasis	4/39	265/18986	0.0150943396226415	7.34823415578133	4.72148625184988	0.00207858449847046	0.0153107718203252	0.00906024645137874	PPP3CB/PIK3R2/PIK3R1/AKT1	4
GO:0060674	BP	GO:0060674	placenta blood vessel development	2/39	33/18986	0.0606060606060606	29.5042735042735	7.43524599692953	0.00208528791589104	0.0153107718203252	0.00906024645137874	MAP2K1/AKT1	2
GO:0032609	BP	GO:0032609	type II interferon production	3/39	124/18986	0.0241935483870968	11.7779156327543	5.46284815077007	0.00209316385522419	0.0153107718203252	0.00906024645137874	JAK2/HLA-DPB1/HLA-DPA1	3
GO:0032649	BP	GO:0032649	regulation of type II interferon production	3/39	124/18986	0.0241935483870968	11.7779156327543	5.46284815077007	0.00209316385522419	0.0153107718203252	0.00906024645137874	JAK2/HLA-DPB1/HLA-DPA1	3
GO:0033500	BP	GO:0033500	carbohydrate homeostasis	4/39	266/18986	0.0150375939849624	7.32060921534606	4.70992739955812	0.00210722330755749	0.0153474590254294	0.00908195633797084	PPP3CB/PIK3R2/PIK3R1/AKT1	4
GO:0010001	BP	GO:0010001	glial cell differentiation	4/39	267/18986	0.0149812734082397	7.29319120330356	4.69842839124027	0.00213613463951624	0.0154915405267481	0.00916721748132475	MAP2K2/MAP2K1/IFNGR1/AKT1	4
GO:0048732	BP	GO:0048732	gland development	5/39	450/18986	0.0111111111111111	5.40911680911681	4.29454569176486	0.00216776440950127	0.0156540263954198	0.00926336952593151	MAP2K2/MAP2K1/LSR/JAK2/AKT1	5
GO:0030099	BP	GO:0030099	myeloid cell differentiation	5/39	451/18986	0.0110864745011086	5.39712320200125	4.28773549703461	0.00218879758322447	0.015711455472037	0.00929735354670678	TIRAP/STAT1/PIK3R1/JAK2/BATF	5
GO:0002862	BP	GO:0002862	negative regulation of inflammatory response to antigenic stimulus	2/39	34/18986	0.0588235294117647	28.6365007541478	7.31749382389191	0.00221275065280899	0.015711455472037	0.00929735354670678	PLCG1/FYN	2
GO:0070570	BP	GO:0070570	regulation of neuron projection regeneration	2/39	34/18986	0.0588235294117647	28.6365007541478	7.31749382389191	0.00221275065280899	0.015711455472037	0.00929735354670678	MAP2K2/MAP2K1	2
GO:2000191	BP	GO:2000191	regulation of fatty acid transport	2/39	34/18986	0.0588235294117647	28.6365007541478	7.31749382389191	0.00221275065280899	0.015711455472037	0.00929735354670678	MAP2K6/AKT1	2
GO:0110053	BP	GO:0110053	regulation of actin filament organization	4/39	273/18986	0.0146520146520147	7.13290128674744	4.63066075937053	0.00231540074915753	0.0163010725795925	0.00964626321429848	RICTOR/PIK3R2/PIK3R1/MLST8	4
GO:0007260	BP	GO:0007260	tyrosine phosphorylation of STAT protein	2/39	35/18986	0.0571428571428571	27.818315018315	7.20471524893364	0.00234381951056015	0.0163010725795925	0.00964626321429848	JAK2/FYN	2
GO:0038094	BP	GO:0038094	Fc-gamma receptor signaling pathway	2/39	35/18986	0.0571428571428571	27.818315018315	7.20471524893364	0.00234381951056015	0.0163010725795925	0.00964626321429848	VAV1/FYN	2
GO:0043276	BP	GO:0043276	anoikis	2/39	35/18986	0.0571428571428571	27.818315018315	7.20471524893364	0.00234381951056015	0.0163010725795925	0.00964626321429848	PIK3R3/AKT1	2
GO:1902176	BP	GO:1902176	negative regulation of oxidative stress-induced intrinsic apoptotic signaling pathway	2/39	35/18986	0.0571428571428571	27.818315018315	7.20471524893364	0.00234381951056015	0.0163010725795925	0.00964626321429848	FYN/AKT1	2
GO:0043549	BP	GO:0043549	regulation of kinase activity	5/39	460/18986	0.0108695652173913	5.29152731326644	4.22734160186066	0.00238489042986211	0.0165190165692898	0.00977523295419312	PPP2R5A/MAP2K2/MAP2K1/JAK2/AKT1	5
GO:0072594	BP	GO:0072594	establishment of protein localization to organelle	5/39	462/18986	0.0108225108225108	5.26862026862027	4.21413554701753	0.00243015546051998	0.0167641212052944	0.00992027517901611	PIK3R2/PIK3R1/NFATC3/JAK2/AKT1	5
GO:0002221	BP	GO:0002221	pattern recognition receptor signaling pathway	4/39	278/18986	0.0143884892086331	7.00461169525918	4.57573665556189	0.00247252901435594	0.0169595984092962	0.0100359500558066	TIRAP/PIK3R1/MAP2K6/AKT1	4
GO:0034143	BP	GO:0034143	regulation of toll-like receptor 4 signaling pathway	2/39	36/18986	0.0555555555555556	27.045584045584	7.09656394488394	0.0024784799089602	0.0169595984092962	0.0100359500558066	TIRAP/PIK3R1	2
GO:0007015	BP	GO:0007015	actin filament organization	5/39	465/18986	0.010752688172043	5.23462917011304	4.19446931941001	0.00249922682277734	0.0169721228866238	0.0100433614947983	RICTOR/PIK3R2/PIK3R1/MLST8/JAK2	5
GO:0007259	BP	GO:0007259	cell surface receptor signaling pathway via JAK-STAT	3/39	132/18986	0.0227272727272727	11.0641025641026	5.26414259561916	0.00250031274110545	0.0169721228866238	0.0100433614947983	STAT1/JAK2/FYN	3
GO:0010595	BP	GO:0010595	positive regulation of endothelial cell migration	3/39	133/18986	0.0225563909774436	10.9809138230191	5.24050656333927	0.00255440014769099	0.0172016549628239	0.0101791885584679	PLCG1/PIK3CB/AKT1	3
GO:0046632	BP	GO:0046632	alpha-beta T cell differentiation	3/39	133/18986	0.0225563909774436	10.9809138230191	5.24050656333927	0.00255440014769099	0.0172016549628239	0.0101791885584679	ZAP70/HLA-DRA/BATF	3
GO:0046326	BP	GO:0046326	positive regulation of D-glucose import	2/39	37/18986	0.0540540540540541	26.3146223146223	6.99272651070871	0.0026167173098465	0.0175516572126858	0.0103863046124134	PIK3R1/AKT1	2
GO:0030833	BP	GO:0030833	regulation of actin filament polymerization	3/39	135/18986	0.0222222222222222	10.8182336182336	5.1939818281472	0.00266474095076039	0.0178034070607889	0.0105352791836942	RICTOR/PIK3R2/MLST8	3
GO:0046677	BP	GO:0046677	response to antibiotic	2/39	38/18986	0.0526315789473684	25.6221322537112	6.89291854999406	0.0027585172169741	0.0182859520203322	0.0108208282277685	PPP2CB/JAK2	2
GO:2000316	BP	GO:2000316	regulation of T-helper 17 type immune response	2/39	38/18986	0.0526315789473684	25.6221322537112	6.89291854999406	0.0027585172169741	0.0182859520203322	0.0108208282277685	JAK2/BATF	2
GO:0002456	BP	GO:0002456	T cell mediated immunity	3/39	138/18986	0.0217391304347826	10.5830546265329	5.12599581306576	0.00283571586009159	0.0186519760254862	0.0110374252571496	PPP3CB/PDCD1/HLA-DRA	3
GO:0035270	BP	GO:0035270	endocrine system development	3/39	138/18986	0.0217391304347826	10.5830546265329	5.12599581306576	0.00283571586009159	0.0186519760254862	0.0110374252571496	MAP2K2/MAP2K1/AKT1	3
GO:0030183	BP	GO:0030183	B cell differentiation	3/39	139/18986	0.0215827338129496	10.5069175428888	5.10379695737606	0.0028941772892414	0.0189533046289321	0.0112157383717404	PIK3R3/PIK3R2/PIK3R1	3
GO:0032872	BP	GO:0032872	regulation of stress-activated MAPK cascade	2/39	39/18986	0.0512820512820513	24.965154503616	6.79688130576738	0.00290386517591181	0.0189533046289321	0.0112157383717404	MAP2K2/MAP2K1	2
GO:0032388	BP	GO:0032388	positive regulation of intracellular transport	3/39	140/18986	0.0214285714285714	10.4318681318681	5.08182284615462	0.00295337887147135	0.0192026204784938	0.0113632726089279	PIK3R2/PIK3R1/JAK2	3
GO:0051258	BP	GO:0051258	protein polymerization	4/39	293/18986	0.0136518771331058	6.6460138269012	4.41879263284674	0.00298785505173244	0.0193526336747708	0.0114520438704409	RICTOR/PIK3R2/MLST8/JAK2	4
GO:0030168	BP	GO:0030168	platelet activation	3/39	141/18986	0.0212765957446809	10.3578832515003	5.06006953343323	0.00301332372066258	0.0194423956445471	0.0115051610860639	VAV1/PIK3CB/JAK2	3
GO:0006650	BP	GO:0006650	glycerophospholipid metabolic process	4/39	294/18986	0.0136054421768707	6.62340833769405	4.40872262674725	0.00302462725407215	0.0194423956445471	0.0115051610860639	PLCG1/PIK3R3/PIK3R1/PIK3CB	4
GO:0034762	BP	GO:0034762	regulation of transmembrane transport	5/39	487/18986	0.0102669404517454	4.99815721581635	4.05524967890555	0.00305037579817409	0.0194596260335286	0.0115153572781604	PPP3CB/PLCG1/PIK3R1/FYN/AKT1	5
GO:0060391	BP	GO:0060391	positive regulation of SMAD protein signal transduction	2/39	40/18986	0.05	24.3410256410256	6.70437876070531	0.00305274677393868	0.0194596260335286	0.0115153572781604	JAK2/CSNK2B	2
GO:0072659	BP	GO:0072659	protein localization to plasma membrane	4/39	295/18986	0.0135593220338983	6.60095610604085	4.39869941116531	0.00306170898700774	0.0194596260335286	0.0115153572781604	PPP2R5A/PIK3R2/PIK3R1/AKT1	4
GO:0071902	BP	GO:0071902	positive regulation of protein serine/threonine kinase activity	3/39	142/18986	0.0211267605633803	10.284940411701	5.03853317018167	0.00307401492408073	0.0194649377841978	0.0115185005403496	MAP2K2/MAP2K1/AKT1	3
GO:0070302	BP	GO:0070302	regulation of stress-activated protein kinase signaling cascade	2/39	41/18986	0.0487804878048781	23.7473420888055	6.61519512851517	0.00320514763994057	0.0202198347396995	0.0119652156075262	MAP2K2/MAP2K1	2
GO:0051347	BP	GO:0051347	positive regulation of transferase activity	4/39	304/18986	0.0131578947368421	6.4055330634278	4.31053338176005	0.00340958643704443	0.02142988216172	0.0126812688535687	MAP2K2/MAP2K1/JAK2/AKT1	4
GO:0045022	BP	GO:0045022	early endosome to late endosome transport	2/39	43/18986	0.0465116279069767	22.6428145497913	6.44600982285237	0.00352044989882846	0.0218036623296054	0.0129024556414996	MAP2K2/MAP2K1	2
GO:0071364	BP	GO:0071364	cellular response to epidermal growth factor stimulus	2/39	43/18986	0.0465116279069767	22.6428145497913	6.44600982285237	0.00352044989882846	0.0218036623296054	0.0129024556414996	PLCG1/AKT1	2
GO:0098703	BP	GO:0098703	calcium ion import across plasma membrane	2/39	43/18986	0.0465116279069767	22.6428145497913	6.44600982285237	0.00352044989882846	0.0218036623296054	0.0129024556414996	PPP3CB/FYN	2
GO:1902656	BP	GO:1902656	calcium ion import into cytosol	2/39	43/18986	0.0465116279069767	22.6428145497913	6.44600982285237	0.00352044989882846	0.0218036623296054	0.0129024556414996	PPP3CB/FYN	2
GO:0033157	BP	GO:0033157	regulation of intracellular protein transport	3/39	151/18986	0.0198675496688742	9.67193071828834	4.85387779072857	0.00365431806022469	0.0225504645389138	0.0133443805912128	PIK3R2/PIK3R1/JAK2	3
GO:0010828	BP	GO:0010828	positive regulation of D-glucose transmembrane transport	2/39	44/18986	0.0454545454545455	22.1282051282051	6.36565948583179	0.00368332275659325	0.0226470968041259	0.0134015633477878	PIK3R1/AKT1	2
GO:0002687	BP	GO:0002687	positive regulation of leukocyte migration	3/39	152/18986	0.0197368421052632	9.6082995951417	4.83431851439281	0.00372263682833178	0.0227241535887735	0.0134471621894302	TNFRSF14/TIRAP/PIK3R1	3
GO:0032006	BP	GO:0032006	regulation of TOR signaling	3/39	152/18986	0.0197368421052632	9.6082995951417	4.83431851439281	0.00372263682833178	0.0227241535887735	0.0134471621894302	RICTOR/MLST8/AKT1	3
GO:0008064	BP	GO:0008064	regulation of actin polymerization or depolymerization	3/39	153/18986	0.0196078431372549	9.5455002513826	4.8149394515329	0.00379173418518192	0.0229806175437633	0.0135989263633968	RICTOR/PIK3R2/MLST8	3
GO:1903038	BP	GO:1903038	negative regulation of leukocyte cell-cell adhesion	3/39	153/18986	0.0196078431372549	9.5455002513826	4.8149394515329	0.00379173418518192	0.0229806175437633	0.0135989263633968	TNFRSF14/PDCD1/AKT1	3
GO:0060428	BP	GO:0060428	lung epithelium development	2/39	45/18986	0.0444444444444444	21.6364672364672	6.28792761894202	0.00384965781188554	0.0231662032154956	0.0137087478631534	MAP2K2/MAP2K1	2
GO:2001239	BP	GO:2001239	regulation of extrinsic apoptotic signaling pathway in absence of ligand	2/39	45/18986	0.0444444444444444	21.6364672364672	6.28792761894202	0.00384965781188554	0.0231662032154956	0.0137087478631534	PPP2R1A/AKT1	2
GO:0030832	BP	GO:0030832	regulation of actin filament length	3/39	156/18986	0.0192307692307692	9.36193293885602	4.75785493151893	0.00400372542585144	0.0239236691819362	0.0141569831588668	RICTOR/PIK3R2/MLST8	3
GO:0043535	BP	GO:0043535	regulation of blood vessel endothelial cell migration	3/39	156/18986	0.0192307692307692	9.36193293885602	4.75785493151893	0.00400372542585144	0.0239236691819362	0.0141569831588668	PLCG1/CSNK2B/AKT1	3
GO:0009411	BP	GO:0009411	response to UV	3/39	157/18986	0.0191082802547771	9.30230279274865	4.73916842825378	0.00407596464969507	0.0242698667036229	0.0143618477407538	PIK3R1/MAPK13/AKT1	3
GO:0042552	BP	GO:0042552	myelination	3/39	158/18986	0.0189873417721519	9.24342745861733	4.72064830295688	0.0041489960930211	0.0246183439505483	0.0145680613645275	MAP2K2/MAP2K1/AKT1	3
GO:0033173	BP	GO:0033173	calcineurin-NFAT signaling cascade	2/39	47/18986	0.0425531914893617	20.7157665030005	6.13976077191323	0.00419265789755444	0.0247046543477427	0.0146191360901569	PPP3CB/NFATC3	2
GO:0060711	BP	GO:0060711	labyrinthine layer development	2/39	47/18986	0.0425531914893617	20.7157665030005	6.13976077191323	0.00419265789755444	0.0247046543477427	0.0146191360901569	MAP2K1/AKT1	2
GO:0007272	BP	GO:0007272	ensheathment of neurons	3/39	160/18986	0.01875	9.12788461538462	4.68409689751892	0.00429744621884229	0.024975226826628	0.0147792490727309	MAP2K2/MAP2K1/AKT1	3
GO:0008366	BP	GO:0008366	axon ensheathment	3/39	160/18986	0.01875	9.12788461538462	4.68409689751892	0.00429744621884229	0.024975226826628	0.0147792490727309	MAP2K2/MAP2K1/AKT1	3
GO:0016525	BP	GO:0016525	negative regulation of angiogenesis	3/39	160/18986	0.01875	9.12788461538462	4.68409689751892	0.00429744621884229	0.024975226826628	0.0147792490727309	STAT1/PIK3CB/FYN	3
GO:0097696	BP	GO:0097696	cell surface receptor signaling pathway via STAT	3/39	160/18986	0.01875	9.12788461538462	4.68409689751892	0.00429744621884229	0.024975226826628	0.0147792490727309	STAT1/JAK2/FYN	3
GO:0045622	BP	GO:0045622	regulation of T-helper cell differentiation	2/39	48/18986	0.0416666666666667	20.284188034188	6.0690720982883	0.00436929472155887	0.0250496389948831	0.0148232829458292	HLA-DRA/BATF	2
GO:0070849	BP	GO:0070849	response to epidermal growth factor	2/39	48/18986	0.0416666666666667	20.284188034188	6.0690720982883	0.00436929472155887	0.0250496389948831	0.0148232829458292	PLCG1/AKT1	2
GO:0090279	BP	GO:0090279	regulation of calcium ion import	2/39	48/18986	0.0416666666666667	20.284188034188	6.0690720982883	0.00436929472155887	0.0250496389948831	0.0148232829458292	PPP3CB/FYN	2
GO:1902175	BP	GO:1902175	regulation of oxidative stress-induced intrinsic apoptotic signaling pathway	2/39	48/18986	0.0416666666666667	20.284188034188	6.0690720982883	0.00436929472155887	0.0250496389948831	0.0148232829458292	FYN/AKT1	2
GO:2000181	BP	GO:2000181	negative regulation of blood vessel morphogenesis	3/39	162/18986	0.0185185185185185	9.01519468186135	4.64818069172612	0.00444909671850299	0.0254212698023555	0.0150431978360867	STAT1/PIK3CB/FYN	3
GO:0036294	BP	GO:0036294	cellular response to decreased oxygen levels	3/39	163/18986	0.0184049079754601	8.95988673902784	4.63045476572037	0.00452612853732648	0.0254792919117259	0.0150775327877595	PIK3CB/MLST8/AKT1	3
GO:0071322	BP	GO:0071322	cellular response to carbohydrate stimulus	3/39	163/18986	0.0184049079754601	8.95988673902784	4.63045476572037	0.00452612853732648	0.0254792919117259	0.0150775327877595	PPP3CB/MAPK13/MAP2K6	3
GO:0001774	BP	GO:0001774	microglial cell activation	2/39	49/18986	0.0408163265306122	19.8702250130822	6.00049262003238	0.00454933733014317	0.0254792919117259	0.0150775327877595	JAK2/IFNGR1	2
GO:0002861	BP	GO:0002861	regulation of inflammatory response to antigenic stimulus	2/39	49/18986	0.0408163265306122	19.8702250130822	6.00049262003238	0.00454933733014317	0.0254792919117259	0.0150775327877595	PLCG1/FYN	2
GO:0097720	BP	GO:0097720	calcineurin-mediated signaling	2/39	49/18986	0.0408163265306122	19.8702250130822	6.00049262003238	0.00454933733014317	0.0254792919117259	0.0150775327877595	PPP3CB/NFATC3	2
GO:0098927	BP	GO:0098927	vesicle-mediated transport between endosomal compartments	2/39	49/18986	0.0408163265306122	19.8702250130822	6.00049262003238	0.00454933733014317	0.0254792919117259	0.0150775327877595	MAP2K2/MAP2K1	2
GO:1901343	BP	GO:1901343	negative regulation of vasculature development	3/39	164/18986	0.0182926829268293	8.90525328330206	4.61288051449224	0.00460396811550167	0.0257004404342313	0.0152083988302929	STAT1/PIK3CB/FYN	3
GO:0048538	BP	GO:0048538	thymus development	2/39	50/18986	0.04	19.4728205128205	5.93391699382641	0.00473277172204121	0.0263328315157506	0.0155826202686016	MAP2K2/MAP2K1	2
GO:0030307	BP	GO:0030307	positive regulation of cell growth	3/39	166/18986	0.0180722891566265	8.79796107506951	4.57817800091709	0.00476208054494503	0.0264093159633063	0.0156278804261354	RICTOR/MLST8/AKT1	3
GO:1902105	BP	GO:1902105	regulation of leukocyte differentiation	4/39	337/18986	0.0118694362017804	5.7782850186411	4.0153795603373	0.00491549433177468	0.0271056296765062	0.0160399284876636	ZAP70/PIK3R1/HLA-DRA/BATF	4
GO:0001914	BP	GO:0001914	regulation of T cell mediated cytotoxicity	2/39	51/18986	0.0392156862745098	19.0910005027652	5.86924712255602	0.00491958393657273	0.0271056296765062	0.0160399284876636	PPP3CB/HLA-DRA	2
GO:0001678	BP	GO:0001678	intracellular glucose homeostasis	3/39	170/18986	0.0176470588235294	8.59095022624434	4.51049627979954	0.00508810711927428	0.0278818739899082	0.016499275989438	PPP3CB/PIK3R2/PIK3R1	3
GO:0002269	BP	GO:0002269	leukocyte activation involved in inflammatory response	2/39	52/18986	0.0384615384615385	18.723865877712	5.80639152608879	0.00510976005354239	0.0278818739899082	0.016499275989438	JAK2/IFNGR1	2
GO:0030838	BP	GO:0030838	positive regulation of actin filament polymerization	2/39	52/18986	0.0384615384615385	18.723865877712	5.80639152608879	0.00510976005354239	0.0278818739899082	0.016499275989438	RICTOR/MLST8	2
GO:0060324	BP	GO:0060324	face development	2/39	53/18986	0.0377358490566038	18.3705853894533	5.74526477760204	0.00530328619313933	0.0288451175312738	0.0170692814718452	MAP2K2/MAP2K1	2
GO:0072538	BP	GO:0072538	T-helper 17 type immune response	2/39	54/18986	0.037037037037037	18.0303893637227	5.68578699753854	0.00550014851583663	0.0298202940299513	0.0176463483575186	JAK2/BATF	2
GO:0060425	BP	GO:0060425	lung morphogenesis	2/39	55/18986	0.0363636363636364	17.7025641025641	5.62788339835221	0.00570033322229124	0.0308072148988161	0.0182303650488295	MAP2K2/MAP2K1	2
GO:0032956	BP	GO:0032956	regulation of actin cytoskeleton organization	4/39	352/18986	0.0113636363636364	5.53205128205128	3.89386130431333	0.00572807371174118	0.0308588605994438	0.0182609267201373	RICTOR/PIK3R2/PIK3R1/MLST8	4
GO:0002753	BP	GO:0002753	cytoplasmic pattern recognition receptor signaling pathway	3/39	178/18986	0.0168539325842697	8.20484010371651	4.38157668306997	0.00577989625294636	0.0309415897200315	0.0183098822025928	TIRAP/MAP2K6/AKT1	3
GO:0071453	BP	GO:0071453	cellular response to oxygen levels	3/39	178/18986	0.0168539325842697	8.20484010371651	4.38157668306997	0.00577989625294636	0.0309415897200315	0.0183098822025928	PIK3CB/MLST8/AKT1	3
GO:1903169	BP	GO:1903169	regulation of calcium ion transmembrane transport	3/39	179/18986	0.0167597765363128	8.15900300816502	4.36602959071158	0.00587013949975024	0.0313087301901723	0.0185271399072198	PPP3CB/PLCG1/FYN	3
GO:0042063	BP	GO:0042063	gliogenesis	4/39	355/18986	0.0112676056338028	5.48530155290719	3.87039345733727	0.00590074090368166	0.0313087301901723	0.0185271399072198	MAP2K2/MAP2K1/IFNGR1/AKT1	4
GO:0046638	BP	GO:0046638	positive regulation of alpha-beta T cell differentiation	2/39	56/18986	0.0357142857142857	17.3864468864469	5.57148387412559	0.00590382655324404	0.0313087301901723	0.0185271399072198	ZAP70/HLA-DRA	2
GO:0046777	BP	GO:0046777	protein autophosphorylation	3/39	180/18986	0.0166666666666667	8.11367521367521	4.35060291246236	0.00596122775047377	0.0315146526247788	0.01864899581555	MAP2K2/JAK2/AKT1	3
GO:0045765	BP	GO:0045765	regulation of angiogenesis	4/39	360/18986	0.0111111111111111	5.40911680911681	3.83186704921842	0.00619621504294045	0.0326552078505278	0.0193239266131585	STAT1/PLCG1/PIK3CB/FYN	4
GO:0002262	BP	GO:0002262	myeloid cell homeostasis	3/39	183/18986	0.0163934426229508	7.98066414459857	4.30502910727392	0.00623958373099991	0.0327692499486315	0.0193914117489033	STAT1/PIK3CB/JAK2	3
GO:0032535	BP	GO:0032535	regulation of cellular component size	4/39	361/18986	0.0110803324099723	5.39413310604446	3.82424797386877	0.00625647435672164	0.0327692499486315	0.0193914117489033	VAV1/RICTOR/PIK3R2/MLST8	4
GO:1990778	BP	GO:1990778	protein localization to cell periphery	4/39	362/18986	0.0110497237569061	5.37923218586202	3.81665717992127	0.00631712444891053	0.0328713212053064	0.0194518130632151	PPP2R5A/PIK3R2/PIK3R1/AKT1	4
GO:0061900	BP	GO:0061900	glial cell activation	2/39	58/18986	0.0344827586206897	16.7869142351901	5.46293784640714	0.00632068425142925	0.0328713212053064	0.0194518130632151	JAK2/IFNGR1	2
GO:0062207	BP	GO:0062207	regulation of pattern recognition receptor signaling pathway	3/39	184/18986	0.016304347826087	7.93729096989967	4.29006798430004	0.00633407309023876	0.0328713212053064	0.0194518130632151	TIRAP/PIK3R1/AKT1	3
GO:0031346	BP	GO:0031346	positive regulation of cell projection organization	4/39	363/18986	0.0110192837465565	5.36441336441336	3.80909447651515	0.00637816643446054	0.0329992330465839	0.0195275057075589	PIK3R1/MAP2K2/MAP2K1/FYN	4
GO:0050850	BP	GO:0050850	positive regulation of calcium-mediated signaling	2/39	59/18986	0.0338983050847458	16.5023902651021	5.41067137582784	0.00653402129966676	0.0337028393481291	0.0199438692045499	ZAP70/PPP3CB	2
GO:0002707	BP	GO:0002707	negative regulation of lymphocyte mediated immunity	2/39	60/18986	0.0333333333333333	16.2273504273504	5.35966846595955	0.00675061233421436	0.034516111768632	0.0204251283238377	PPP3CB/PDCD1	2
GO:0046324	BP	GO:0046324	regulation of D-glucose import	2/39	60/18986	0.0333333333333333	16.2273504273504	5.35966846595955	0.00675061233421436	0.034516111768632	0.0204251283238377	PIK3R1/AKT1	2
GO:1901342	BP	GO:1901342	regulation of vasculature development	4/39	369/18986	0.010840108401084	5.27718713084567	3.76429769564816	0.00675271013976772	0.034516111768632	0.0204251283238377	STAT1/PLCG1/PIK3CB/FYN	4
GO:0097553	BP	GO:0097553	calcium ion transmembrane import into cytosol	3/39	189/18986	0.0158730158730159	7.72730972730973	4.21692067237598	0.00681939154297364	0.0346482258934918	0.0205033076961766	PPP3CB/PLCG1/FYN	3
GO:2001242	BP	GO:2001242	regulation of intrinsic apoptotic signaling pathway	3/39	189/18986	0.0158730158730159	7.72730972730973	4.21692067237598	0.00681939154297364	0.0346482258934918	0.0205033076961766	PIK3CB/FYN/AKT1	3
GO:0001913	BP	GO:0001913	T cell mediated cytotoxicity	2/39	61/18986	0.0327868852459016	15.9613282891971	5.3098775090117	0.00697044379474143	0.0351004246874665	0.020770899204071	PPP3CB/HLA-DRA	2
GO:0070228	BP	GO:0070228	regulation of lymphocyte apoptotic process	2/39	61/18986	0.0327868852459016	15.9613282891971	5.3098775090117	0.00697044379474143	0.0351004246874665	0.020770899204071	PDCD1/CD3G	2
GO:0070231	BP	GO:0070231	T cell apoptotic process	2/39	61/18986	0.0327868852459016	15.9613282891971	5.3098775090117	0.00697044379474143	0.0351004246874665	0.020770899204071	PDCD1/AKT1	2
GO:0010506	BP	GO:0010506	regulation of autophagy	4/39	373/18986	0.0107238605898123	5.22059531174813	3.73497170525158	0.00701038340395553	0.0351392257960072	0.0207938600064453	PIK3R2/PIK3CB/MLST8/AKT1	4
GO:0045580	BP	GO:0045580	regulation of T cell differentiation	3/39	191/18986	0.0157068062827225	7.64639548932743	4.18840891589845	0.00701956248959719	0.0351392257960072	0.0207938600064453	ZAP70/HLA-DRA/BATF	3
GO:0006644	BP	GO:0006644	phospholipid metabolic process	4/39	374/18986	0.0106951871657754	5.20663650075415	3.72770590567278	0.00707580887675672	0.0353166107760475	0.0208988286948171	PLCG1/PIK3R3/PIK3R1/PIK3CB	4
GO:0051897	BP	GO:0051897	positive regulation of phosphatidylinositol 3-kinase/protein kinase B signal transduction	3/39	192/18986	0.015625	7.60657051282051	4.17430765614674	0.00712095070118826	0.0354376930789339	0.0209704799164488	VAV1/RICTOR/JAK2	3
GO:0002823	BP	GO:0002823	negative regulation of adaptive immune response based on somatic recombination of immune receptors built from immunoglobulin superfamily domains	2/39	62/18986	0.032258064516129	15.7038875103391	5.2612498128777	0.00719350216040637	0.0354865499017721	0.0209993912516147	PPP3CB/PDCD1	2
GO:0043370	BP	GO:0043370	regulation of CD4-positive, alpha-beta T cell differentiation	2/39	62/18986	0.032258064516129	15.7038875103391	5.2612498128777	0.00719350216040637	0.0354865499017721	0.0209993912516147	HLA-DRA/BATF	2
GO:0048010	BP	GO:0048010	vascular endothelial growth factor receptor signaling pathway	2/39	62/18986	0.032258064516129	15.7038875103391	5.2612498128777	0.00719350216040637	0.0354865499017721	0.0209993912516147	VAV1/FYN	2
GO:0042770	BP	GO:0042770	signal transduction in response to DNA damage	3/39	194/18986	0.0154639175257732	7.52815226011102	4.1464078205303	0.00732634194253591	0.0360371080477781	0.0213251875306766	PPP2R5C/MAP2K6/BATF	3
GO:0002040	BP	GO:0002040	sprouting angiogenesis	3/39	196/18986	0.0153061224489796	7.45133437990581	4.11890309777465	0.00753523181508998	0.036957480896554	0.0218698240085058	PIK3R3/PIK3CB/AKT1	3
GO:0046474	BP	GO:0046474	glycerophospholipid biosynthetic process	3/39	197/18986	0.0152284263959391	7.4135103475205	4.10529581327456	0.00764099323637467	0.0373010631836902	0.0220731410087402	PIK3R3/PIK3R1/PIK3CB	3
GO:0034142	BP	GO:0034142	toll-like receptor 4 signaling pathway	2/39	64/18986	0.03125	15.213141025641	5.16730277869772	0.0076492457206389	0.0373010631836902	0.0220731410087402	TIRAP/PIK3R1	2
GO:0030522	BP	GO:0030522	intracellular receptor signaling pathway	4/39	384/18986	0.0104166666666667	5.07104700854701	3.65644702820735	0.00775251546505916	0.0376963287799582	0.0223070419353535	TIRAP/MAP2K6/JAK2/AKT1	4
GO:0046486	BP	GO:0046486	glycerolipid metabolic process	4/39	385/18986	0.0103896103896104	5.05787545787546	3.64945748678967	0.00782245456523745	0.0379277297063084	0.022443974902967	PLCG1/PIK3R3/PIK3R1/PIK3CB	4
GO:0097192	BP	GO:0097192	extrinsic apoptotic signaling pathway in absence of ligand	2/39	65/18986	0.0307692307692308	14.9790927021696	5.12189884449035	0.00788190407008442	0.0379988386560604	0.0224860540755399	PPP2R1A/AKT1	2
GO:1903078	BP	GO:1903078	positive regulation of protein localization to plasma membrane	2/39	65/18986	0.0307692307692308	14.9790927021696	5.12189884449035	0.00788190407008442	0.0379988386560604	0.0224860540755399	PIK3R1/AKT1	2
GO:0031334	BP	GO:0031334	positive regulation of protein-containing complex assembly	3/39	200/18986	0.015	7.30230769230769	4.06503995008459	0.00796356452850248	0.0382837648863136	0.0226546609816352	TIRAP/RICTOR/MLST8	3
GO:0002931	BP	GO:0002931	response to ischemia	2/39	66/18986	0.0303030303030303	14.7521367521368	5.07748864425552	0.00811773563422808	0.0389146818397883	0.0230280100953125	PIK3CB/MAP2K6	2
GO:0038034	BP	GO:0038034	signal transduction in absence of ligand	2/39	67/18986	0.0298507462686567	14.5319556065825	5.03403526736515	0.00835672708820259	0.039835297383932	0.0235727901896667	PPP2R1A/AKT1	2
GO:0070301	BP	GO:0070301	cellular response to hydrogen peroxide	2/39	67/18986	0.0298507462686567	14.5319556065825	5.03403526736515	0.00835672708820259	0.039835297383932	0.0235727901896667	MAPK13/FYN	2
GO:0031099	BP	GO:0031099	regeneration	3/39	204/18986	0.0147058823529412	7.15912518853695	4.01264347141942	0.00840605965385922	0.0399582163378126	0.0236455282611874	MAP2K2/MAP2K1/JAK2	3
GO:0032970	BP	GO:0032970	regulation of actin filament-based process	4/39	395/18986	0.010126582278481	4.92982797792924	3.58086616300081	0.00854492967376291	0.0405048761351275	0.023969017667656	RICTOR/PIK3R2/PIK3R1/MLST8	4
GO:0098739	BP	GO:0098739	import across plasma membrane	3/39	206/18986	0.0145631067961165	7.08961911874533	3.98697326081193	0.00863265130532542	0.0408067110449505	0.0241476303922605	PPP3CB/FYN/AKT1	3
GO:0032271	BP	GO:0032271	regulation of protein polymerization	3/39	207/18986	0.0144927536231884	7.05536975102192	3.97426649554073	0.00874728876449705	0.0412337473148652	0.0244003318167549	RICTOR/PIK3R2/MLST8	3
GO:0061180	BP	GO:0061180	mammary gland epithelium development	2/39	69/18986	0.0289855072463768	14.1107395020438	4.94986071702867	0.0088441365605888	0.0415747915327402	0.0246021468983867	JAK2/AKT1	2
GO:1902903	BP	GO:1902903	regulation of supramolecular fiber organization	4/39	400/18986	0.01	4.86820512820513	3.54743055418375	0.00892210949004756	0.0418254690735102	0.0247504869249938	RICTOR/PIK3R2/PIK3R1/MLST8	4
GO:0048645	BP	GO:0048645	animal organ formation	2/39	70/18986	0.0285714285714286	13.9091575091575	4.90907473566668	0.00909252812338895	0.042390165454371	0.0250846495943119	MAP2K2/MAP2K1	2
GO:2000401	BP	GO:2000401	regulation of lymphocyte migration	2/39	70/18986	0.0285714285714286	13.9091575091575	4.90907473566668	0.00909252812338895	0.042390165454371	0.0250846495943119	TNFRSF14/AKT1	2
GO:0001912	BP	GO:0001912	positive regulation of leukocyte mediated cytotoxicity	2/39	71/18986	0.028169014084507	13.713253882268	4.86911574200673	0.00934402666460339	0.0433246263656611	0.025637622772596	VAV1/HLA-DRA	2
GO:0002704	BP	GO:0002704	negative regulation of leukocyte mediated immunity	2/39	71/18986	0.028169014084507	13.713253882268	4.86911574200673	0.00934402666460339	0.0433246263656611	0.025637622772596	PPP3CB/PDCD1	2
GO:0050678	BP	GO:0050678	regulation of epithelial cell proliferation	4/39	406/18986	0.00985221674876847	4.79626121005431	3.50803264381234	0.00938898453284981	0.0434144598153846	0.0256907822869317	STAT1/RICTOR/PLCG1/AKT1	4
GO:0010959	BP	GO:0010959	regulation of metal ion transport	4/39	408/18986	0.00980392156862745	4.7727501256913	3.49507115003383	0.00954810015060049	0.0440302335749158	0.0260551703194304	PPP3CB/PLCG1/FYN/AKT1	4
GO:0140895	BP	GO:0140895	cell surface toll-like receptor signaling pathway	2/39	72/18986	0.0277777777777778	13.522792022792	4.8299551776282	0.00959861905290771	0.044143242636272	0.0261220441491198	TIRAP/PIK3R1	2
GO:0043270	BP	GO:0043270	positive regulation of monoatomic ion transport	3/39	215/18986	0.013953488372093	6.79284436493739	3.87556265482481	0.00969678935207122	0.0444741933255807	0.0263178863211264	PPP3CB/PLCG1/AKT1	3
GO:0050679	BP	GO:0050679	positive regulation of epithelial cell proliferation	3/39	216/18986	0.0138888888888889	6.76139601139601	3.86357941573131	0.00981954907320571	0.0449158349790568	0.0265792305740906	RICTOR/PLCG1/AKT1	3
GO:0051898	BP	GO:0051898	negative regulation of phosphatidylinositol 3-kinase/protein kinase B signal transduction	2/39	73/18986	0.0273972602739726	13.3375482964524	4.79156585275808	0.00985629219539659	0.0449627092892151	0.0266069687447888	PPP2R1A/PIK3CB	2
GO:0051098	BP	GO:0051098	regulation of binding	3/39	219/18986	0.0136986301369863	6.6687741482262	3.82808137844619	0.0101932915009825	0.0463753771505827	0.0274429239224984	PPP2CB/CSNK2B/AKT1	3
GO:0030330	BP	GO:0030330	DNA damage response, signal transduction by p53 class mediator	2/39	76/18986	0.0263157894736842	12.8110661268556	4.68077223953207	0.010647665793193	0.0481840506771598	0.0285132179673172	PPP2R5C/BATF	2
GO:0072678	BP	GO:0072678	T cell migration	2/39	76/18986	0.0263157894736842	12.8110661268556	4.68077223953207	0.010647665793193	0.0481840506771598	0.0285132179673172	ZAP70/TNFRSF14	2
GO:0010810	BP	GO:0010810	regulation of cell-substrate adhesion	3/39	223/18986	0.0134529147982063	6.54915488099345	3.78177350961105	0.0107044119654032	0.0481840506771598	0.0285132179673172	PIK3R1/PIK3CB/JAK2	3
GO:0045619	BP	GO:0045619	regulation of lymphocyte differentiation	3/39	223/18986	0.0134529147982063	6.54915488099345	3.78177350961105	0.0107044119654032	0.0481840506771598	0.0285132179673172	ZAP70/HLA-DRA/BATF	3
GO:0070527	BP	GO:0070527	platelet aggregation	2/39	77/18986	0.025974025974026	12.6446886446886	4.64522055623631	0.0109175317883984	0.0488840407517469	0.028927441539042	PIK3CB/JAK2	2
GO:1904377	BP	GO:1904377	positive regulation of protein localization to cell periphery	2/39	77/18986	0.025974025974026	12.6446886446886	4.64522055623631	0.0109175317883984	0.0488840407517469	0.028927441539042	PIK3R1/AKT1	2
GO:0045859	BP	GO:0045859	regulation of protein kinase activity	4/39	427/18986	0.00936768149882904	4.56037951119918	3.37598354752469	0.0111484442249128	0.0491972330507802	0.0291127750708336	MAP2K2/MAP2K1/JAK2/AKT1	4
GO:0010827	BP	GO:0010827	regulation of D-glucose transmembrane transport	2/39	78/18986	0.0256410256410256	12.482577251808	4.61032198029546	0.0111904136461999	0.0491972330507802	0.0291127750708336	PIK3R1/AKT1	2
GO:0031343	BP	GO:0031343	positive regulation of cell killing	2/39	78/18986	0.0256410256410256	12.482577251808	4.61032198029546	0.0111904136461999	0.0491972330507802	0.0291127750708336	VAV1/HLA-DRA	2
GO:0032890	BP	GO:0032890	regulation of organic acid transport	2/39	78/18986	0.0256410256410256	12.482577251808	4.61032198029546	0.0111904136461999	0.0491972330507802	0.0291127750708336	MAP2K6/AKT1	2
GO:0035924	BP	GO:0035924	cellular response to vascular endothelial growth factor stimulus	2/39	78/18986	0.0256410256410256	12.482577251808	4.61032198029546	0.0111904136461999	0.0491972330507802	0.0291127750708336	PIK3CB/AKT1	2
GO:0043536	BP	GO:0043536	positive regulation of blood vessel endothelial cell migration	2/39	78/18986	0.0256410256410256	12.482577251808	4.61032198029546	0.0111904136461999	0.0491972330507802	0.0291127750708336	PLCG1/AKT1	2
GO:0050772	BP	GO:0050772	positive regulation of axonogenesis	2/39	78/18986	0.0256410256410256	12.482577251808	4.61032198029546	0.0111904136461999	0.0491972330507802	0.0291127750708336	MAP2K2/MAP2K1	2
GO:0002752	BP	GO:0002752	cell surface pattern recognition receptor signaling pathway	2/39	79/18986	0.0253164556962025	12.3245699448231	4.57605598081397	0.0114662985022002	0.0498930988672659	0.0295245580866369	TIRAP/PIK3R1	2
GO:0018107	BP	GO:0018107	peptidyl-threonine phosphorylation	2/39	79/18986	0.0253164556962025	12.3245699448231	4.57605598081397	0.0114662985022002	0.0498930988672659	0.0295245580866369	CSNK2B/AKT1	2
GO:0042267	BP	GO:0042267	natural killer cell mediated cytotoxicity	2/39	79/18986	0.0253164556962025	12.3245699448231	4.57605598081397	0.0114662985022002	0.0498930988672659	0.0295245580866369	VAV1/PIK3R1	2
GO:0046323	BP	GO:0046323	D-glucose import	2/39	79/18986	0.0253164556962025	12.3245699448231	4.57605598081397	0.0114662985022002	0.0498930988672659	0.0295245580866369	PIK3R1/AKT1	2
GO:0043254	BP	GO:0043254	regulation of protein-containing complex assembly	4/39	433/18986	0.0092378752886836	4.49718718540889	3.33982053712106	0.0116877970845815	0.0507268328709329	0.0300179254776975	TIRAP/RICTOR/PIK3R2/MLST8	4
GO:0060390	BP	GO:0060390	regulation of SMAD protein signal transduction	2/39	80/18986	0.025	12.1705128205128	4.54240292411166	0.0117451735297543	0.0508272226924675	0.0300773317920876	JAK2/CSNK2B	2
GO:0071674	BP	GO:0071674	mononuclear cell migration	3/39	231/18986	0.012987012987013	6.32234432234432	3.6924770070455	0.0117708300047965	0.0508272226924675	0.0300773317920876	ZAP70/TNFRSF14/AKT1	3
GO:0031397	BP	GO:0031397	negative regulation of protein ubiquitination	2/39	81/18986	0.0246913580246914	12.0202595758151	4.50934402384183	0.012027025939875	0.0516705392910578	0.0305763697445456	FYN/AKT1	2
GO:0042093	BP	GO:0042093	T-helper cell differentiation	2/39	81/18986	0.0246913580246914	12.0202595758151	4.50934402384183	0.012027025939875	0.0516705392910578	0.0305763697445456	HLA-DRA/BATF	2
GO:0007596	BP	GO:0007596	blood coagulation	3/39	234/18986	0.0128205128205128	6.24128862590401	3.66007162409064	0.0121860192358236	0.0522214006141229	0.0309023454305575	VAV1/PIK3CB/JAK2	3
GO:0002294	BP	GO:0002294	CD4-positive, alpha-beta T cell differentiation involved in immune response	2/39	83/18986	0.0240963855421687	11.7306147667593	4.44493750778282	0.01259961193959	0.0538577870566354	0.0318706874993209	HLA-DRA/BATF	2
GO:0002228	BP	GO:0002228	natural killer cell mediated immunity	2/39	84/18986	0.0238095238095238	11.5909645909646	4.41355615239017	0.0128903201386515	0.0542440327318265	0.0320992508303585	VAV1/PIK3R1	2
GO:0002287	BP	GO:0002287	alpha-beta T cell activation involved in immune response	2/39	84/18986	0.0238095238095238	11.5909645909646	4.41355615239017	0.0128903201386515	0.0542440327318265	0.0320992508303585	HLA-DRA/BATF	2
GO:0002293	BP	GO:0002293	alpha-beta T cell differentiation involved in immune response	2/39	84/18986	0.0238095238095238	11.5909645909646	4.41355615239017	0.0128903201386515	0.0542440327318265	0.0320992508303585	HLA-DRA/BATF	2
GO:0034248	BP	GO:0034248	regulation of amide metabolic process	2/39	84/18986	0.0238095238095238	11.5909645909646	4.41355615239017	0.0128903201386515	0.0542440327318265	0.0320992508303585	MLST8/IFNGR1	2
GO:0070509	BP	GO:0070509	calcium ion import	2/39	84/18986	0.0238095238095238	11.5909645909646	4.41355615239017	0.0128903201386515	0.0542440327318265	0.0320992508303585	PPP3CB/FYN	2
GO:2000514	BP	GO:2000514	regulation of CD4-positive, alpha-beta T cell activation	2/39	84/18986	0.0238095238095238	11.5909645909646	4.41355615239017	0.0128903201386515	0.0542440327318265	0.0320992508303585	HLA-DRA/BATF	2
GO:0051223	BP	GO:0051223	regulation of protein transport	4/39	446/18986	0.00896860986547085	4.36610325399563	3.26367853241429	0.0129137237617312	0.0542440327318265	0.0320992508303585	PPP3CB/PIK3R2/PIK3R1/JAK2	4
GO:0045017	BP	GO:0045017	glycerolipid biosynthetic process	3/39	240/18986	0.0125	6.08525641025641	3.59692636456789	0.0130415699883855	0.0544503155831266	0.0322213200175559	PIK3R3/PIK3R1/PIK3CB	3
GO:0002437	BP	GO:0002437	inflammatory response to antigenic stimulus	2/39	85/18986	0.0235294117647059	11.4546003016591	4.38270139566493	0.0131839549390263	0.0544503155831266	0.0322213200175559	PLCG1/FYN	2
GO:0006970	BP	GO:0006970	response to osmotic stress	2/39	85/18986	0.0235294117647059	11.4546003016591	4.38270139566493	0.0131839549390263	0.0544503155831266	0.0322213200175559	MLST8/MAPK13	2
GO:0030593	BP	GO:0030593	neutrophil chemotaxis	2/39	85/18986	0.0235294117647059	11.4546003016591	4.38270139566493	0.0131839549390263	0.0544503155831266	0.0322213200175559	VAV1/TIRAP	2
GO:1904427	BP	GO:1904427	positive regulation of calcium ion transmembrane transport	2/39	85/18986	0.0235294117647059	11.4546003016591	4.38270139566493	0.0131839549390263	0.0544503155831266	0.0322213200175559	PPP3CB/PLCG1	2
GO:0007599	BP	GO:0007599	hemostasis	3/39	241/18986	0.012448132780083	6.06000638365784	3.58661070458508	0.0131874364788833	0.0544503155831266	0.0322213200175559	VAV1/PIK3CB/JAK2	3
GO:0050817	BP	GO:0050817	coagulation	3/39	241/18986	0.012448132780083	6.06000638365784	3.58661070458508	0.0131874364788833	0.0544503155831266	0.0322213200175559	VAV1/PIK3CB/JAK2	3
GO:0071219	BP	GO:0071219	cellular response to molecule of bacterial origin	3/39	242/18986	0.012396694214876	6.03496503496504	3.57635301691753	0.0133342411268496	0.054833369052007	0.032447994340238	TIRAP/JAK2/AKT1	3
GO:0150076	BP	GO:0150076	neuroinflammatory response	2/39	86/18986	0.0232558139534884	11.3214072748956	4.35235804825838	0.0134805037386066	0.054833369052007	0.032447994340238	JAK2/IFNGR1	2
GO:0008654	BP	GO:0008654	phospholipid biosynthetic process	3/39	243/18986	0.0123456790123457	6.01012978790757	3.5661527160169	0.0134819848421062	0.054833369052007	0.032447994340238	PIK3R3/PIK3R1/PIK3CB	3
GO:0009743	BP	GO:0009743	response to carbohydrate	3/39	243/18986	0.0123456790123457	6.01012978790757	3.5661527160169	0.0134819848421062	0.054833369052007	0.032447994340238	PPP3CB/MAPK13/MAP2K6	3
GO:0097529	BP	GO:0097529	myeloid leukocyte migration	3/39	243/18986	0.0123456790123457	6.01012978790757	3.5661527160169	0.0134819848421062	0.054833369052007	0.032447994340238	VAV1/TIRAP/PIK3R1	3
GO:0010975	BP	GO:0010975	regulation of neuron projection development	4/39	452/18986	0.00884955752212389	4.30814613115498	3.22951049491298	0.0135063926126924	0.054833369052007	0.032447994340238	MAP2K2/MAP2K1/FYN/AKT1	4
GO:0016032	BP	GO:0016032	viral process	4/39	452/18986	0.00884955752212389	4.30814613115498	3.22951049491298	0.0135063926126924	0.054833369052007	0.032447994340238	TNFRSF14/STAT1/CSNK2B/AKT1	4
GO:2001234	BP	GO:2001234	negative regulation of apoptotic signaling pathway	3/39	244/18986	0.0122950819672131	5.98549810844893	3.55600922466992	0.0136306685174407	0.055205834067057	0.032668402878127	PIK3CB/FYN/AKT1	3
GO:0001892	BP	GO:0001892	embryonic placenta development	2/39	87/18986	0.0229885057471264	11.1912761567934	4.32251153080712	0.0137799539723804	0.0555453251570774	0.0328692988864881	MAP2K1/AKT1	2
GO:0045913	BP	GO:0045913	positive regulation of carbohydrate metabolic process	2/39	87/18986	0.0229885057471264	11.1912761567934	4.32251153080712	0.0137799539723804	0.0555453251570774	0.0328692988864881	MLST8/AKT1	2
GO:0032024	BP	GO:0032024	positive regulation of insulin secretion	2/39	88/18986	0.0227272727272727	11.0641025641026	4.29314784273231	0.0140822931123382	0.0564959301620289	0.0334318254347149	PPP3CB/JAK2	2
GO:0002274	BP	GO:0002274	myeloid leukocyte activation	3/39	247/18986	0.0121457489878543	5.91279975085643	3.52591395766548	0.0140823679779247	0.0564959301620289	0.0334318254347149	JAK2/IFNGR1/BATF	3
GO:0007409	BP	GO:0007409	axonogenesis	4/39	459/18986	0.00871459694989107	4.24244455617005	3.19038964721443	0.0142195951896453	0.0569119175396889	0.0336779886070547	PPP3CB/MAP2K2/MAP2K1/FYN	4
GO:0010720	BP	GO:0010720	positive regulation of cell development	4/39	460/18986	0.00869565217391304	4.23322185061315	3.18486455740129	0.0143234083892926	0.0571793962729387	0.0338362708460029	ZAP70/MAP2K2/MAP2K1/HLA-DRA	4
GO:0018210	BP	GO:0018210	peptidyl-threonine modification	2/39	89/18986	0.0224719101123595	10.9397868049553	4.26425353296942	0.0143875086673806	0.0571793962729387	0.0338362708460029	CSNK2B/AKT1	2
GO:0098586	BP	GO:0098586	cellular response to virus	2/39	89/18986	0.0224719101123595	10.9397868049553	4.26425353296942	0.0143875086673806	0.0571793962729387	0.0338362708460029	JAK2/IFNGR1	2
GO:0048708	BP	GO:0048708	astrocyte differentiation	2/39	90/18986	0.0222222222222222	10.8182336182336	4.23581567248867	0.0146955881832253	0.0582673204367601	0.0344800568784971	MAP2K1/IFNGR1	2
GO:0034644	BP	GO:0034644	cellular response to UV	2/39	91/18986	0.021978021978022	10.6993519301212	4.20782182847813	0.0150065192423154	0.0593614525739141	0.0351275165186329	PIK3R1/MAPK13	2
GO:0043161	BP	GO:0043161	proteasome-mediated ubiquitin-dependent protein catabolic process	4/39	467/18986	0.00856531049250535	4.16976884642838	3.1466225004213	0.0150636967713459	0.0594490544673815	0.0351793554953832	PPP2R5C/PPP2CB/CSNK2B/AKT1	4
GO:0002292	BP	GO:0002292	T cell differentiation involved in immune response	2/39	92/18986	0.0217391304347826	10.5830546265329	4.18026004007187	0.0153202894637268	0.0601817852313527	0.0356129535779614	HLA-DRA/BATF	2
GO:0032273	BP	GO:0032273	positive regulation of protein polymerization	2/39	92/18986	0.0217391304347826	10.5830546265329	4.18026004007187	0.0153202894637268	0.0601817852313527	0.0356129535779614	RICTOR/MLST8	2
GO:0006935	BP	GO:0006935	chemotaxis	4/39	472/18986	0.00847457627118644	4.12559756627553	3.11976086851369	0.0156071373427082	0.0608857748748869	0.0360295439200088	VAV1/TIRAP/PIK3CB/MAP2K1	4
GO:0031329	BP	GO:0031329	regulation of cellular catabolic process	4/39	472/18986	0.00847457627118644	4.12559756627553	3.11976086851369	0.0156071373427082	0.0608857748748869	0.0360295439200088	PIK3R2/PIK3CB/MLST8/AKT1	4
GO:0043410	BP	GO:0043410	positive regulation of MAPK cascade	4/39	472/18986	0.00847457627118644	4.12559756627553	3.11976086851369	0.0156071373427082	0.0608857748748869	0.0360295439200088	TIRAP/MAP2K6/MAP2K1/JAK2	4
GO:0051924	BP	GO:0051924	regulation of calcium ion transport	3/39	258/18986	0.0116279069767442	5.66070363744782	3.41966070078628	0.0158113958710996	0.0614646356574249	0.0363720884639664	PPP3CB/PLCG1/FYN	3
GO:0042330	BP	GO:0042330	taxis	4/39	474/18986	0.00843881856540084	4.1081899816077	3.1091196316983	0.0158279586224483	0.0614646356574249	0.0363720884639664	VAV1/TIRAP/PIK3CB/MAP2K1	4
GO:0046889	BP	GO:0046889	positive regulation of lipid biosynthetic process	2/39	94/18986	0.0212765957446809	10.3578832515003	4.12638701066523	0.0159562980524313	0.0616098732513308	0.0364580337324502	MLST8/AKT1	2
GO:1903321	BP	GO:1903321	negative regulation of protein modification by small protein conjugation or removal	2/39	94/18986	0.0212765957446809	10.3578832515003	4.12638701066523	0.0159562980524313	0.0616098732513308	0.0364580337324502	FYN/AKT1	2
GO:0045927	BP	GO:0045927	positive regulation of growth	3/39	259/18986	0.0115830115830116	5.63884763884764	3.41030531591993	0.0159742747381176	0.0616098732513308	0.0364580337324502	RICTOR/MLST8/AKT1	3
GO:0051492	BP	GO:0051492	regulation of stress fiber assembly	2/39	95/18986	0.0210526315789474	10.2488529014845	4.10005400874235	0.0162785118402153	0.0626408947683568	0.0370681472623592	PIK3R2/PIK3R1	2
GO:0071900	BP	GO:0071900	regulation of protein serine/threonine kinase activity	3/39	262/18986	0.0114503816793893	5.57428068115091	3.38252889983633	0.0164686257337066	0.0632153848571772	0.0374081054205546	MAP2K2/MAP2K1/AKT1	3
GO:0043269	BP	GO:0043269	regulation of monoatomic ion transport	4/39	480/18986	0.00833333333333333	4.05683760683761	3.07754267693701	0.0165023073021388	0.0632153848571772	0.0374081054205546	PPP3CB/PLCG1/FYN/AKT1	4
GO:0002042	BP	GO:0002042	cell migration involved in sprouting angiogenesis	2/39	96/18986	0.0208333333333333	10.142094017094	4.07410950123596	0.0166035156311196	0.0633172270247415	0.0374683711699304	PIK3R3/AKT1	2
GO:0010507	BP	GO:0010507	negative regulation of autophagy	2/39	96/18986	0.0208333333333333	10.142094017094	4.07410950123596	0.0166035156311196	0.0633172270247415	0.0374683711699304	MLST8/AKT1	2
GO:0060395	BP	GO:0060395	SMAD protein signal transduction	2/39	97/18986	0.0206185567010309	10.0375363468147	4.04854356989874	0.0169312972260109	0.0644224470684766	0.0381223921491962	JAK2/CSNK2B	2
GO:1901874	BP	GO:1901874	negative regulation of post-translational protein modification	2/39	98/18986	0.0204081632653061	9.93511250654108	4.02334664975021	0.0172618444618407	0.0655332215922676	0.0387797000273072	FYN/AKT1	2
GO:0048525	BP	GO:0048525	negative regulation of viral process	2/39	99/18986	0.0202020202020202	9.83475783475784	3.99850951302556	0.0175951452115544	0.0664733525467068	0.0393360284896308	STAT1/CSNK2B	2
GO:0050848	BP	GO:0050848	regulation of calcium-mediated signaling	2/39	99/18986	0.0202020202020202	9.83475783475784	3.99850951302556	0.0175951452115544	0.0664733525467068	0.0393360284896308	ZAP70/PPP3CB	2
GO:0071216	BP	GO:0071216	cellular response to biotic stimulus	3/39	269/18986	0.0111524163568773	5.42922505004289	3.31935073473688	0.017655519305406	0.0664733525467068	0.0393360284896308	TIRAP/JAK2/AKT1	3
GO:0016049	BP	GO:0016049	cell growth	4/39	490/18986	0.00816326530612245	3.97404500261643	3.02603567817701	0.0176661649962079	0.0664733525467068	0.0393360284896308	RICTOR/PPP3CB/MLST8/AKT1	4
GO:0002699	BP	GO:0002699	positive regulation of immune effector process	3/39	272/18986	0.0110294117647059	5.36934389140271	3.2929470209489	0.0181785396171219	0.0682499595802122	0.0403873469835453	VAV1/TNFRSF14/HLA-DRA	3
GO:0034109	BP	GO:0034109	homotypic cell-cell adhesion	2/39	101/18986	0.0198019801980198	9.64001015486164	3.94987927468639	0.0182699589238435	0.0684417666528972	0.0405008500368228	PIK3CB/JAK2	2
GO:0043367	BP	GO:0043367	CD4-positive, alpha-beta T cell differentiation	2/39	102/18986	0.0196078431372549	9.5455002513826	3.92606927118969	0.0186114478114675	0.0694145646946381	0.0410765094555002	HLA-DRA/BATF	2
GO:0048534	BP	GO:0048534	hematopoietic or lymphoid organ development	2/39	102/18986	0.0196078431372549	9.5455002513826	3.92606927118969	0.0186114478114675	0.0694145646946381	0.0410765094555002	MAP2K2/MAP2K1	2
GO:0032755	BP	GO:0032755	positive regulation of interleukin-6 production	2/39	103/18986	0.0194174757281553	9.45282549166044	3.90258522094216	0.0189556420628926	0.0705432556594927	0.0417444195013839	TIRAP/MAPK13	2
GO:0034976	BP	GO:0034976	response to endoplasmic reticulum stress	3/39	277/18986	0.0108303249097473	5.27242432657595	3.24979789430344	0.0190694211148028	0.0708113952556245	0.0419030928101391	PPP2CB/PIK3R2/PIK3R1	3
GO:0008630	BP	GO:0008630	intrinsic apoptotic signaling pathway in response to DNA damage	2/39	106/18986	0.0188679245283019	9.18529269472666	3.83401253237523	0.020004337692792	0.0731983486329574	0.0433155876288443	PPP2R5C/PIK3R1	2
GO:0110020	BP	GO:0110020	regulation of actomyosin structure organization	2/39	106/18986	0.0188679245283019	9.18529269472666	3.83401253237523	0.020004337692792	0.0731983486329574	0.0433155876288443	PIK3R2/PIK3R1	2
GO:0001915	BP	GO:0001915	negative regulation of T cell mediated cytotoxicity	1/39	10/18986	0.1	48.6820512820513	6.84258138130593	0.0203573908903942	0.0731983486329574	0.0433155876288443	PPP3CB	1
GO:0006924	BP	GO:0006924	activation-induced cell death of T cells	1/39	10/18986	0.1	48.6820512820513	6.84258138130593	0.0203573908903942	0.0731983486329574	0.0433155876288443	AKT1	1
GO:0015911	BP	GO:0015911	long-chain fatty acid import across plasma membrane	1/39	10/18986	0.1	48.6820512820513	6.84258138130593	0.0203573908903942	0.0731983486329574	0.0433155876288443	AKT1	1
GO:0032070	BP	GO:0032070	regulation of deoxyribonuclease activity	1/39	10/18986	0.1	48.6820512820513	6.84258138130593	0.0203573908903942	0.0731983486329574	0.0433155876288443	AKT1	1
GO:0032819	BP	GO:0032819	positive regulation of natural killer cell proliferation	1/39	10/18986	0.1	48.6820512820513	6.84258138130593	0.0203573908903942	0.0731983486329574	0.0433155876288443	JAK2	1
GO:0033034	BP	GO:0033034	positive regulation of myeloid cell apoptotic process	1/39	10/18986	0.1	48.6820512820513	6.84258138130593	0.0203573908903942	0.0731983486329574	0.0433155876288443	PIK3CB	1
GO:0070339	BP	GO:0070339	response to bacterial lipopeptide	1/39	10/18986	0.1	48.6820512820513	6.84258138130593	0.0203573908903942	0.0731983486329574	0.0433155876288443	TIRAP	1
GO:0071220	BP	GO:0071220	cellular response to bacterial lipoprotein	1/39	10/18986	0.1	48.6820512820513	6.84258138130593	0.0203573908903942	0.0731983486329574	0.0433155876288443	TIRAP	1
GO:0071221	BP	GO:0071221	cellular response to bacterial lipopeptide	1/39	10/18986	0.1	48.6820512820513	6.84258138130593	0.0203573908903942	0.0731983486329574	0.0433155876288443	TIRAP	1
GO:0072203	BP	GO:0072203	cell proliferation involved in metanephros development	1/39	10/18986	0.1	48.6820512820513	6.84258138130593	0.0203573908903942	0.0731983486329574	0.0433155876288443	STAT1	1
GO:1900038	BP	GO:1900038	negative regulation of cellular response to hypoxia	1/39	10/18986	0.1	48.6820512820513	6.84258138130593	0.0203573908903942	0.0731983486329574	0.0433155876288443	PIK3CB	1
GO:2001241	BP	GO:2001241	positive regulation of extrinsic apoptotic signaling pathway in absence of ligand	1/39	10/18986	0.1	48.6820512820513	6.84258138130593	0.0203573908903942	0.0731983486329574	0.0433155876288443	PPP2R1A	1
GO:0032231	BP	GO:0032231	regulation of actin filament bundle assembly	2/39	107/18986	0.0186915887850467	9.09944883776659	3.8117572826916	0.0203592342691549	0.0731983486329574	0.0433155876288443	PIK3R2/PIK3R1	2
GO:0008637	BP	GO:0008637	apoptotic mitochondrial changes	2/39	108/18986	0.0185185185185185	9.01519468186135	3.78979168861355	0.02071677682079	0.0741695575208454	0.0438903066556378	PPP2CB/AKT1	2
GO:1990266	BP	GO:1990266	neutrophil migration	2/39	108/18986	0.0185185185185185	9.01519468186135	3.78979168861355	0.02071677682079	0.0741695575208454	0.0438903066556378	VAV1/TIRAP	2
GO:0090100	BP	GO:0090100	positive regulation of transmembrane receptor protein serine/threonine kinase signaling pathway	2/39	109/18986	0.018348623853211	8.93248647377088	3.76810918090956	0.0210769535756432	0.0753001899323505	0.0445593655649055	JAK2/CSNK2B	2
GO:0090398	BP	GO:0090398	cellular senescence	2/39	110/18986	0.0181818181818182	8.85128205128205	3.74670339860909	0.0214397527966707	0.0761156077321133	0.0450418942259939	MAP2K6/MAP2K1	2
GO:1901655	BP	GO:1901655	cellular response to ketone	2/39	110/18986	0.0181818181818182	8.85128205128205	3.74670339860909	0.0214397527966707	0.0761156077321133	0.0450418942259939	JAK2/AKT1	2
GO:1901796	BP	GO:1901796	regulation of signal transduction by p53 class mediator	2/39	110/18986	0.0181818181818182	8.85128205128205	3.74670339860909	0.0214397527966707	0.0761156077321133	0.0450418942259939	MAP2K6/AKT1	2
GO:0030038	BP	GO:0030038	contractile actin filament bundle assembly	2/39	112/18986	0.0178571428571429	8.69322344322344	3.70469755745041	0.022173171863597	0.0766933591247115	0.0453837822814098	PIK3R2/PIK3R1	2
GO:0042116	BP	GO:0042116	macrophage activation	2/39	112/18986	0.0178571428571429	8.69322344322344	3.70469755745041	0.022173171863597	0.0766933591247115	0.0453837822814098	JAK2/IFNGR1	2
GO:0043149	BP	GO:0043149	stress fiber assembly	2/39	112/18986	0.0178571428571429	8.69322344322344	3.70469755745041	0.022173171863597	0.0766933591247115	0.0453837822814098	PIK3R2/PIK3R1	2
GO:0002361	BP	GO:0002361	CD4-positive, CD25-positive, alpha-beta regulatory T cell differentiation	1/39	11/18986	0.0909090909090909	44.2564102564103	6.51063431025646	0.0223707794736194	0.0766933591247115	0.0453837822814098	HLA-DRA	1
GO:0003337	BP	GO:0003337	mesenchymal to epithelial transition involved in metanephros morphogenesis	1/39	11/18986	0.0909090909090909	44.2564102564103	6.51063431025646	0.0223707794736194	0.0766933591247115	0.0453837822814098	STAT1	1
GO:0032493	BP	GO:0032493	response to bacterial lipoprotein	1/39	11/18986	0.0909090909090909	44.2564102564103	6.51063431025646	0.0223707794736194	0.0766933591247115	0.0453837822814098	TIRAP	1
GO:0038196	BP	GO:0038196	type III interferon-mediated signaling pathway	1/39	11/18986	0.0909090909090909	44.2564102564103	6.51063431025646	0.0223707794736194	0.0766933591247115	0.0453837822814098	IFNGR1	1
GO:0060020	BP	GO:0060020	Bergmann glial cell differentiation	1/39	11/18986	0.0909090909090909	44.2564102564103	6.51063431025646	0.0223707794736194	0.0766933591247115	0.0453837822814098	MAP2K1	1
GO:0060397	BP	GO:0060397	growth hormone receptor signaling pathway via JAK-STAT	1/39	11/18986	0.0909090909090909	44.2564102564103	6.51063431025646	0.0223707794736194	0.0766933591247115	0.0453837822814098	JAK2	1
GO:0070391	BP	GO:0070391	response to lipoteichoic acid	1/39	11/18986	0.0909090909090909	44.2564102564103	6.51063431025646	0.0223707794736194	0.0766933591247115	0.0453837822814098	TIRAP	1
GO:0070601	BP	GO:0070601	centromeric sister chromatid cohesion	1/39	11/18986	0.0909090909090909	44.2564102564103	6.51063431025646	0.0223707794736194	0.0766933591247115	0.0453837822814098	PPP2R1A	1
GO:0071223	BP	GO:0071223	cellular response to lipoteichoic acid	1/39	11/18986	0.0909090909090909	44.2564102564103	6.51063431025646	0.0223707794736194	0.0766933591247115	0.0453837822814098	TIRAP	1
GO:0071349	BP	GO:0071349	cellular response to interleukin-12	1/39	11/18986	0.0909090909090909	44.2564102564103	6.51063431025646	0.0223707794736194	0.0766933591247115	0.0453837822814098	JAK2	1
GO:0071358	BP	GO:0071358	cellular response to type III interferon	1/39	11/18986	0.0909090909090909	44.2564102564103	6.51063431025646	0.0223707794736194	0.0766933591247115	0.0453837822814098	IFNGR1	1
GO:0097011	BP	GO:0097011	cellular response to granulocyte macrophage colony-stimulating factor stimulus	1/39	11/18986	0.0909090909090909	44.2564102564103	6.51063431025646	0.0223707794736194	0.0766933591247115	0.0453837822814098	AKT1	1
GO:0097012	BP	GO:0097012	response to granulocyte macrophage colony-stimulating factor	1/39	11/18986	0.0909090909090909	44.2564102564103	6.51063431025646	0.0223707794736194	0.0766933591247115	0.0453837822814098	AKT1	1
GO:1900222	BP	GO:1900222	negative regulation of amyloid-beta clearance	1/39	11/18986	0.0909090909090909	44.2564102564103	6.51063431025646	0.0223707794736194	0.0766933591247115	0.0453837822814098	IFNGR1	1
GO:0007173	BP	GO:0007173	epidermal growth factor receptor signaling pathway	2/39	114/18986	0.0175438596491228	8.54071075123707	3.66372713225989	0.0229169408220816	0.0782495947184555	0.0463046945764393	PLCG1/AKT1	2
GO:0090277	BP	GO:0090277	positive regulation of peptide hormone secretion	2/39	114/18986	0.0175438596491228	8.54071075123707	3.66372713225989	0.0229169408220816	0.0782495947184555	0.0463046945764393	PPP3CB/JAK2	2
GO:1903532	BP	GO:1903532	positive regulation of secretion by cell	3/39	298/18986	0.0100671140939597	4.90087764584409	3.07933135761652	0.0230737985328862	0.0786269801411806	0.0465280147968156	PPP3CB/MAP2K6/JAK2	3
GO:0048477	BP	GO:0048477	oogenesis	2/39	115/18986	0.0173913043478261	8.46644370122631	3.64361628370114	0.0232926775375277	0.0792137751125943	0.0468752544474242	PPP2R1A/AKT1	2
GO:0051056	BP	GO:0051056	regulation of small GTPase mediated signal transduction	3/39	300/18986	0.01	4.86820512820513	3.06393345110458	0.023477344201143	0.0796821062186793	0.0471523923534535	VAV1/PPP2CB/PIK3CB	3
GO:0002793	BP	GO:0002793	positive regulation of peptide secretion	2/39	116/18986	0.0172413793103448	8.39345711759505	3.62374792359235	0.02367096702718	0.0798968473613251	0.0472794667882667	PPP3CB/JAK2	2
GO:0043393	BP	GO:0043393	regulation of protein binding	2/39	116/18986	0.0172413793103448	8.39345711759505	3.62374792359235	0.02367096702718	0.0798968473613251	0.0472794667882667	PPP2CB/AKT1	2
GO:0014842	BP	GO:0014842	regulation of skeletal muscle satellite cell proliferation	1/39	12/18986	0.0833333333333333	40.5683760683761	6.22052125372515	0.0243801359743058	0.0798968473613251	0.0472794667882667	JAK2	1
GO:0022605	BP	GO:0022605	mammalian oogenesis stage	1/39	12/18986	0.0833333333333333	40.5683760683761	6.22052125372515	0.0243801359743058	0.0798968473613251	0.0472794667882667	AKT1	1
GO:0032817	BP	GO:0032817	regulation of natural killer cell proliferation	1/39	12/18986	0.0833333333333333	40.5683760683761	6.22052125372515	0.0243801359743058	0.0798968473613251	0.0472794667882667	JAK2	1
GO:0034135	BP	GO:0034135	regulation of toll-like receptor 2 signaling pathway	1/39	12/18986	0.0833333333333333	40.5683760683761	6.22052125372515	0.0243801359743058	0.0798968473613251	0.0472794667882667	TIRAP	1
GO:0034139	BP	GO:0034139	regulation of toll-like receptor 3 signaling pathway	1/39	12/18986	0.0833333333333333	40.5683760683761	6.22052125372515	0.0243801359743058	0.0798968473613251	0.0472794667882667	TIRAP	1
GO:0035022	BP	GO:0035022	positive regulation of Rac protein signal transduction	1/39	12/18986	0.0833333333333333	40.5683760683761	6.22052125372515	0.0243801359743058	0.0798968473613251	0.0472794667882667	PIK3CB	1
GO:0038026	BP	GO:0038026	reelin-mediated signaling pathway	1/39	12/18986	0.0833333333333333	40.5683760683761	6.22052125372515	0.0243801359743058	0.0798968473613251	0.0472794667882667	FYN	1
GO:0043380	BP	GO:0043380	regulation of memory T cell differentiation	1/39	12/18986	0.0833333333333333	40.5683760683761	6.22052125372515	0.0243801359743058	0.0798968473613251	0.0472794667882667	HLA-DRA	1
GO:0045060	BP	GO:0045060	negative thymic T cell selection	1/39	12/18986	0.0833333333333333	40.5683760683761	6.22052125372515	0.0243801359743058	0.0798968473613251	0.0472794667882667	ZAP70	1
GO:0051133	BP	GO:0051133	regulation of NK T cell activation	1/39	12/18986	0.0833333333333333	40.5683760683761	6.22052125372515	0.0243801359743058	0.0798968473613251	0.0472794667882667	JAK2	1
GO:0070671	BP	GO:0070671	response to interleukin-12	1/39	12/18986	0.0833333333333333	40.5683760683761	6.22052125372515	0.0243801359743058	0.0798968473613251	0.0472794667882667	JAK2	1
GO:0072182	BP	GO:0072182	regulation of nephron tubule epithelial cell differentiation	1/39	12/18986	0.0833333333333333	40.5683760683761	6.22052125372515	0.0243801359743058	0.0798968473613251	0.0472794667882667	STAT1	1
GO:1905671	BP	GO:1905671	regulation of lysosome organization	1/39	12/18986	0.0833333333333333	40.5683760683761	6.22052125372515	0.0243801359743058	0.0798968473613251	0.0472794667882667	PPP3CB	1
GO:2000343	BP	GO:2000343	positive regulation of chemokine (C-X-C motif) ligand 2 production	1/39	12/18986	0.0833333333333333	40.5683760683761	6.22052125372515	0.0243801359743058	0.0798968473613251	0.0472794667882667	TIRAP	1
GO:0042177	BP	GO:0042177	negative regulation of protein catabolic process	2/39	118/18986	0.0169491525423729	8.25119513255106	3.58471834912533	0.0244351583856969	0.0798968473613251	0.0472794667882667	FYN/CSNK2B	2
GO:0045833	BP	GO:0045833	negative regulation of lipid metabolic process	2/39	118/18986	0.0169491525423729	8.25119513255106	3.58471834912533	0.0244351583856969	0.0798968473613251	0.0472794667882667	PPP2R5A/AKT1	2
GO:1904659	BP	GO:1904659	D-glucose transmembrane transport	2/39	118/18986	0.0169491525423729	8.25119513255106	3.58471834912533	0.0244351583856969	0.0798968473613251	0.0472794667882667	PIK3R1/AKT1	2
GO:0015908	BP	GO:0015908	fatty acid transport	2/39	120/18986	0.0166666666666667	8.11367521367521	3.54659924721922	0.0252094233534053	0.0821120756827807	0.0485903422146654	MAP2K6/AKT1	2
GO:0051928	BP	GO:0051928	positive regulation of calcium ion transport	2/39	120/18986	0.0166666666666667	8.11367521367521	3.54659924721922	0.0252094233534053	0.0821120756827807	0.0485903422146654	PPP3CB/PLCG1	2
GO:0008645	BP	GO:0008645	hexose transmembrane transport	2/39	121/18986	0.0165289256198347	8.04662004662005	3.52786950306118	0.0256003049825621	0.0832255125582525	0.04924922555629	PIK3R1/AKT1	2
GO:0031330	BP	GO:0031330	negative regulation of cellular catabolic process	2/39	122/18986	0.0163934426229508	7.98066414459857	3.50935369822427	0.0259936709322774	0.0832270253327384	0.0492501207501985	MLST8/AKT1	2
GO:0039531	BP	GO:0039531	regulation of cytoplasmic pattern recognition receptor signaling pathway	2/39	122/18986	0.0163934426229508	7.98066414459857	3.50935369822427	0.0259936709322774	0.0832270253327384	0.0492501207501985	TIRAP/AKT1	2
GO:0045582	BP	GO:0045582	positive regulation of T cell differentiation	2/39	122/18986	0.0163934426229508	7.98066414459857	3.50935369822427	0.0259936709322774	0.0832270253327384	0.0492501207501985	ZAP70/HLA-DRA	2
GO:0071482	BP	GO:0071482	cellular response to light stimulus	2/39	122/18986	0.0163934426229508	7.98066414459857	3.50935369822427	0.0259936709322774	0.0832270253327384	0.0492501207501985	PIK3R1/MAPK13	2
GO:0010572	BP	GO:0010572	positive regulation of platelet activation	1/39	13/18986	0.0769230769230769	37.4477317554241	5.96405384361702	0.026385468255164	0.0832270253327384	0.0492501207501985	JAK2	1
GO:0031958	BP	GO:0031958	nuclear receptor-mediated corticosteroid signaling pathway	1/39	13/18986	0.0769230769230769	37.4477317554241	5.96405384361702	0.026385468255164	0.0832270253327384	0.0492501207501985	JAK2	1
GO:0031987	BP	GO:0031987	locomotion involved in locomotory behavior	1/39	13/18986	0.0769230769230769	37.4477317554241	5.96405384361702	0.026385468255164	0.0832270253327384	0.0492501207501985	PPP3CB	1
GO:0034145	BP	GO:0034145	positive regulation of toll-like receptor 4 signaling pathway	1/39	13/18986	0.0769230769230769	37.4477317554241	5.96405384361702	0.026385468255164	0.0832270253327384	0.0492501207501985	TIRAP	1
GO:0034342	BP	GO:0034342	response to type III interferon	1/39	13/18986	0.0769230769230769	37.4477317554241	5.96405384361702	0.026385468255164	0.0832270253327384	0.0492501207501985	IFNGR1	1
GO:0038203	BP	GO:0038203	TORC2 signaling	1/39	13/18986	0.0769230769230769	37.4477317554241	5.96405384361702	0.026385468255164	0.0832270253327384	0.0492501207501985	RICTOR	1
GO:0043379	BP	GO:0043379	memory T cell differentiation	1/39	13/18986	0.0769230769230769	37.4477317554241	5.96405384361702	0.026385468255164	0.0832270253327384	0.0492501207501985	HLA-DRA	1
GO:0043383	BP	GO:0043383	negative T cell selection	1/39	13/18986	0.0769230769230769	37.4477317554241	5.96405384361702	0.026385468255164	0.0832270253327384	0.0492501207501985	ZAP70	1
GO:0070486	BP	GO:0070486	leukocyte aggregation	1/39	13/18986	0.0769230769230769	37.4477317554241	5.96405384361702	0.026385468255164	0.0832270253327384	0.0492501207501985	ZAP70	1
GO:1900103	BP	GO:1900103	positive regulation of endoplasmic reticulum unfolded protein response	1/39	13/18986	0.0769230769230769	37.4477317554241	5.96405384361702	0.026385468255164	0.0832270253327384	0.0492501207501985	PIK3R1	1
GO:1901731	BP	GO:1901731	positive regulation of platelet aggregation	1/39	13/18986	0.0769230769230769	37.4477317554241	5.96405384361702	0.026385468255164	0.0832270253327384	0.0492501207501985	JAK2	1
GO:1905064	BP	GO:1905064	negative regulation of vascular associated smooth muscle cell differentiation	1/39	13/18986	0.0769230769230769	37.4477317554241	5.96405384361702	0.026385468255164	0.0832270253327384	0.0492501207501985	NFATC3	1
GO:0015749	BP	GO:0015749	monosaccharide transmembrane transport	2/39	124/18986	0.0161290322580645	7.85194375516956	3.4729468616691	0.0267878106677298	0.084339359375023	0.0499083514832813	PIK3R1/AKT1	2
GO:0001952	BP	GO:0001952	regulation of cell-matrix adhesion	2/39	125/18986	0.016	7.78912820512821	3.45504760460355	0.0271885619750387	0.0854425734660013	0.050561185427265	PIK3R1/PIK3CB	2
GO:1904062	BP	GO:1904062	regulation of monoatomic cation transmembrane transport	3/39	318/18986	0.00943396226415094	4.59264634736333	2.9312071330675	0.027282962465914	0.0854680434608341	0.0505762574584473	PPP3CB/PLCG1/FYN	3
GO:0070371	BP	GO:0070371	ERK1 and ERK2 cascade	3/39	319/18986	0.00940438871473354	4.57824933687003	2.92412580877118	0.0275035488410739	0.0854680434608341	0.0505762574584473	TIRAP/MAP2K2/MAP2K1	3
GO:0062197	BP	GO:0062197	cellular response to chemical stress	3/39	321/18986	0.00934579439252336	4.5497244188833	2.91005055522707	0.0279476122483622	0.0854680434608341	0.0505762574584473	MLST8/MAPK13/FYN	3
GO:0051047	BP	GO:0051047	positive regulation of secretion	3/39	322/18986	0.0093167701863354	4.53559483994267	2.90305618435491	0.0281710888676579	0.0854680434608341	0.0505762574584473	PPP3CB/MAP2K6/JAK2	3
GO:0032308	BP	GO:0032308	positive regulation of prostaglandin secretion	1/39	14/18986	0.0714285714285714	34.7728937728938	5.7351279388097	0.0283867841639847	0.0854680434608341	0.0505762574584473	MAP2K6	1
GO:0035970	BP	GO:0035970	peptidyl-threonine dephosphorylation	1/39	14/18986	0.0714285714285714	34.7728937728938	5.7351279388097	0.0283867841639847	0.0854680434608341	0.0505762574584473	PPP2CB	1
GO:0046322	BP	GO:0046322	negative regulation of fatty acid oxidation	1/39	14/18986	0.0714285714285714	34.7728937728938	5.7351279388097	0.0283867841639847	0.0854680434608341	0.0505762574584473	AKT1	1
GO:0051000	BP	GO:0051000	positive regulation of nitric-oxide synthase activity	1/39	14/18986	0.0714285714285714	34.7728937728938	5.7351279388097	0.0283867841639847	0.0854680434608341	0.0505762574584473	AKT1	1
GO:0051177	BP	GO:0051177	meiotic sister chromatid cohesion	1/39	14/18986	0.0714285714285714	34.7728937728938	5.7351279388097	0.0283867841639847	0.0854680434608341	0.0505762574584473	PPP2R1A	1
GO:0051231	BP	GO:0051231	spindle elongation	1/39	14/18986	0.0714285714285714	34.7728937728938	5.7351279388097	0.0283867841639847	0.0854680434608341	0.0505762574584473	PPP2R1A	1
GO:0070141	BP	GO:0070141	response to UV-A	1/39	14/18986	0.0714285714285714	34.7728937728938	5.7351279388097	0.0283867841639847	0.0854680434608341	0.0505762574584473	AKT1	1
GO:0072075	BP	GO:0072075	metanephric mesenchyme development	1/39	14/18986	0.0714285714285714	34.7728937728938	5.7351279388097	0.0283867841639847	0.0854680434608341	0.0505762574584473	STAT1	1
GO:0072160	BP	GO:0072160	nephron tubule epithelial cell differentiation	1/39	14/18986	0.0714285714285714	34.7728937728938	5.7351279388097	0.0283867841639847	0.0854680434608341	0.0505762574584473	STAT1	1
GO:0072283	BP	GO:0072283	metanephric renal vesicle morphogenesis	1/39	14/18986	0.0714285714285714	34.7728937728938	5.7351279388097	0.0283867841639847	0.0854680434608341	0.0505762574584473	STAT1	1
GO:0090715	BP	GO:0090715	immunological memory formation process	1/39	14/18986	0.0714285714285714	34.7728937728938	5.7351279388097	0.0283867841639847	0.0854680434608341	0.0505762574584473	HLA-DRA	1
GO:0140052	BP	GO:0140052	cellular response to oxidised low-density lipoprotein particle stimulus	1/39	14/18986	0.0714285714285714	34.7728937728938	5.7351279388097	0.0283867841639847	0.0854680434608341	0.0505762574584473	AKT1	1
GO:1901653	BP	GO:1901653	cellular response to peptide	1/39	14/18986	0.0714285714285714	34.7728937728938	5.7351279388097	0.0283867841639847	0.0854680434608341	0.0505762574584473	AKT1	1
GO:1902950	BP	GO:1902950	regulation of dendritic spine maintenance	1/39	14/18986	0.0714285714285714	34.7728937728938	5.7351279388097	0.0283867841639847	0.0854680434608341	0.0505762574584473	FYN	1
GO:1905651	BP	GO:1905651	regulation of artery morphogenesis	1/39	14/18986	0.0714285714285714	34.7728937728938	5.7351279388097	0.0283867841639847	0.0854680434608341	0.0505762574584473	NFATC3	1
GO:0002698	BP	GO:0002698	negative regulation of immune effector process	2/39	128/18986	0.015625	7.60657051282051	3.40251948123772	0.0284054074908135	0.0854680434608341	0.0505762574584473	PPP3CB/PDCD1	2
GO:0032479	BP	GO:0032479	regulation of type I interferon production	2/39	128/18986	0.015625	7.60657051282051	3.40251948123772	0.0284054074908135	0.0854680434608341	0.0505762574584473	TIRAP/STAT1	2
GO:0032606	BP	GO:0032606	type I interferon production	2/39	128/18986	0.015625	7.60657051282051	3.40251948123772	0.0284054074908135	0.0854680434608341	0.0505762574584473	TIRAP/STAT1	2
GO:0098659	BP	GO:0098659	inorganic cation import across plasma membrane	2/39	128/18986	0.015625	7.60657051282051	3.40251948123772	0.0284054074908135	0.0854680434608341	0.0505762574584473	PPP3CB/FYN	2
GO:0099587	BP	GO:0099587	inorganic ion import across plasma membrane	2/39	128/18986	0.015625	7.60657051282051	3.40251948123772	0.0284054074908135	0.0854680434608341	0.0505762574584473	PPP3CB/FYN	2
GO:0035710	BP	GO:0035710	CD4-positive, alpha-beta T cell activation	2/39	129/18986	0.0155038759689922	7.54760484993043	3.38538755235632	0.0288158494547838	0.0863966369695549	0.0511257585640017	HLA-DRA/BATF	2
GO:0071621	BP	GO:0071621	granulocyte chemotaxis	2/39	129/18986	0.0155038759689922	7.54760484993043	3.38538755235632	0.0288158494547838	0.0863966369695549	0.0511257585640017	VAV1/TIRAP	2
GO:0009416	BP	GO:0009416	response to light stimulus	3/39	326/18986	0.00920245398773006	4.47994336951392	2.87536203083441	0.029074622761134	0.0870187563062511	0.0514939016320836	PIK3R1/MAPK13/AKT1	3
GO:0050830	BP	GO:0050830	defense response to Gram-positive bacterium	2/39	130/18986	0.0153846153846154	7.48954635108481	3.36843837782075	0.0292286863618706	0.0873258464015748	0.0516756241460797	TNFRSF14/TIRAP	2
GO:0032434	BP	GO:0032434	regulation of proteasomal ubiquitin-dependent protein catabolic process	2/39	131/18986	0.0152671755725191	7.43237424153455	3.35166851940698	0.0296439071901804	0.0884107390188685	0.0523176162416652	CSNK2B/AKT1	2
GO:0050890	BP	GO:0050890	cognition	3/39	329/18986	0.00911854103343465	4.43909282207155	2.85488302037823	0.0297623747444546	0.0884422012566591	0.0523362342206698	PPP3CB/HLA-DRA/FYN	3
GO:0045834	BP	GO:0045834	positive regulation of lipid metabolic process	2/39	132/18986	0.0151515151515152	7.37606837606838	3.33507462958123	0.0300615009509354	0.0884422012566591	0.0523362342206698	MLST8/AKT1	2
GO:0036293	BP	GO:0036293	response to decreased oxygen levels	3/39	331/18986	0.00906344410876133	4.41227050894725	2.84136613244992	0.0302256820426689	0.0884422012566591	0.0523362342206698	PIK3CB/MLST8/AKT1	3
GO:0001787	BP	GO:0001787	natural killer cell proliferation	1/39	15/18986	0.0666666666666667	32.4547008547009	5.52908737998442	0.0303840915336666	0.0884422012566591	0.0523362342206698	JAK2	1
GO:0002840	BP	GO:0002840	regulation of T cell mediated immune response to tumor cell	1/39	15/18986	0.0666666666666667	32.4547008547009	5.52908737998442	0.0303840915336666	0.0884422012566591	0.0523362342206698	PDCD1	1
GO:0002903	BP	GO:0002903	negative regulation of B cell apoptotic process	1/39	15/18986	0.0666666666666667	32.4547008547009	5.52908737998442	0.0303840915336666	0.0884422012566591	0.0523362342206698	PDCD1	1
GO:0007216	BP	GO:0007216	G protein-coupled glutamate receptor signaling pathway	1/39	15/18986	0.0666666666666667	32.4547008547009	5.52908737998442	0.0303840915336666	0.0884422012566591	0.0523362342206698	FYN	1
GO:0010763	BP	GO:0010763	positive regulation of fibroblast migration	1/39	15/18986	0.0666666666666667	32.4547008547009	5.52908737998442	0.0303840915336666	0.0884422012566591	0.0523362342206698	AKT1	1
GO:0032306	BP	GO:0032306	regulation of prostaglandin secretion	1/39	15/18986	0.0666666666666667	32.4547008547009	5.52908737998442	0.0303840915336666	0.0884422012566591	0.0523362342206698	MAP2K6	1
GO:0038065	BP	GO:0038065	collagen-activated signaling pathway	1/39	15/18986	0.0666666666666667	32.4547008547009	5.52908737998442	0.0303840915336666	0.0884422012566591	0.0523362342206698	JAK2	1
GO:0045348	BP	GO:0045348	positive regulation of MHC class II biosynthetic process	1/39	15/18986	0.0666666666666667	32.4547008547009	5.52908737998442	0.0303840915336666	0.0884422012566591	0.0523362342206698	JAK2	1
GO:0050966	BP	GO:0050966	detection of mechanical stimulus involved in sensory perception of pain	1/39	15/18986	0.0666666666666667	32.4547008547009	5.52908737998442	0.0303840915336666	0.0884422012566591	0.0523362342206698	FYN	1
GO:0070234	BP	GO:0070234	positive regulation of T cell apoptotic process	1/39	15/18986	0.0666666666666667	32.4547008547009	5.52908737998442	0.0303840915336666	0.0884422012566591	0.0523362342206698	PDCD1	1
GO:0160049	BP	GO:0160049	negative regulation of cGAS/STING signaling pathway	1/39	15/18986	0.0666666666666667	32.4547008547009	5.52908737998442	0.0303840915336666	0.0884422012566591	0.0523362342206698	AKT1	1
GO:0002824	BP	GO:0002824	positive regulation of adaptive immune response based on somatic recombination of immune receptors built from immunoglobulin superfamily domains	2/39	133/18986	0.0150375939849624	7.32060921534606	3.31865344843789	0.0304814566883896	0.0885736849318444	0.0524140405204103	JAK2/HLA-DRA	2
GO:0050868	BP	GO:0050868	negative regulation of T cell activation	2/39	134/18986	0.0149253731343284	7.26597780329124	3.3024018007631	0.0309037634797448	0.0896473275643196	0.0530493753660397	TNFRSF14/PDCD1	2
GO:0002286	BP	GO:0002286	T cell activation involved in immune response	2/39	136/18986	0.0147058823529412	7.15912518853695	3.27039481163492	0.0317553866972067	0.0916477741924487	0.0542331523615023	HLA-DRA/BATF	2
GO:0002708	BP	GO:0002708	positive regulation of lymphocyte mediated immunity	2/39	136/18986	0.0147058823529412	7.15912518853695	3.27039481163492	0.0317553866972067	0.0916477741924487	0.0542331523615023	VAV1/HLA-DRA	2
GO:0030879	BP	GO:0030879	mammary gland development	2/39	136/18986	0.0147058823529412	7.15912518853695	3.27039481163492	0.0317553866972067	0.0916477741924487	0.0542331523615023	JAK2/AKT1	2
GO:0034219	BP	GO:0034219	carbohydrate transmembrane transport	2/39	137/18986	0.0145985401459854	7.10686880029946	3.25463351842425	0.0321846814417073	0.0920342457542202	0.0544618493623584	PIK3R1/AKT1	2
GO:0045621	BP	GO:0045621	positive regulation of lymphocyte differentiation	2/39	137/18986	0.0145985401459854	7.10686880029946	3.25463351842425	0.0321846814417073	0.0920342457542202	0.0544618493623584	ZAP70/HLA-DRA	2
GO:0002468	BP	GO:0002468	dendritic cell antigen processing and presentation	1/39	16/18986	0.0625	30.4262820512821	5.3423101301761	0.0323773981822448	0.0920342457542202	0.0544618493623584	HLA-DRA	1
GO:0014857	BP	GO:0014857	regulation of skeletal muscle cell proliferation	1/39	16/18986	0.0625	30.4262820512821	5.3423101301761	0.0323773981822448	0.0920342457542202	0.0544618493623584	JAK2	1
GO:0046642	BP	GO:0046642	negative regulation of alpha-beta T cell proliferation	1/39	16/18986	0.0625	30.4262820512821	5.3423101301761	0.0323773981822448	0.0920342457542202	0.0544618493623584	TNFRSF14	1
GO:0050665	BP	GO:0050665	hydrogen peroxide biosynthetic process	1/39	16/18986	0.0625	30.4262820512821	5.3423101301761	0.0323773981822448	0.0920342457542202	0.0544618493623584	FYN	1
GO:0060856	BP	GO:0060856	establishment of blood-brain barrier	1/39	16/18986	0.0625	30.4262820512821	5.3423101301761	0.0323773981822448	0.0920342457542202	0.0544618493623584	LSR	1
GO:2000402	BP	GO:2000402	negative regulation of lymphocyte migration	1/39	16/18986	0.0625	30.4262820512821	5.3423101301761	0.0323773981822448	0.0920342457542202	0.0544618493623584	AKT1	1
GO:2000696	BP	GO:2000696	regulation of epithelial cell differentiation involved in kidney development	1/39	16/18986	0.0625	30.4262820512821	5.3423101301761	0.0323773981822448	0.0920342457542202	0.0544618493623584	STAT1	1
GO:0071214	BP	GO:0071214	cellular response to abiotic stimulus	3/39	342/18986	0.0087719298245614	4.27035537561853	2.76889081561235	0.0328424675249942	0.0930445198496079	0.0550596854737623	PIK3R1/MLST8/MAPK13	3
GO:0104004	BP	GO:0104004	cellular response to environmental stimulus	3/39	342/18986	0.0087719298245614	4.27035537561853	2.76889081561235	0.0328424675249942	0.0930445198496079	0.0550596854737623	PIK3R1/MLST8/MAPK13	3
GO:0002821	BP	GO:0002821	positive regulation of adaptive immune response	2/39	139/18986	0.0143884892086331	7.00461169525918	3.22358101479613	0.0330501832429718	0.0933213992734162	0.0552235306310449	JAK2/HLA-DRA	2
GO:0030218	BP	GO:0030218	erythrocyte differentiation	2/39	139/18986	0.0143884892086331	7.00461169525918	3.22358101479613	0.0330501832429718	0.0933213992734162	0.0552235306310449	STAT1/JAK2	2
GO:0019216	BP	GO:0019216	regulation of lipid metabolic process	3/39	344/18986	0.00872093023255814	4.24552772808587	2.75604097460951	0.0333306932589494	0.0939571203661747	0.0555997226246507	PPP2R5A/MLST8/AKT1	3
GO:0070588	BP	GO:0070588	calcium ion transmembrane transport	3/39	348/18986	0.00862068965517241	4.19672855879752	2.73063156325991	0.0343186039678502	0.094829772546707	0.0561161200940102	PPP3CB/PLCG1/FYN	3
GO:0008643	BP	GO:0008643	carbohydrate transport	2/39	142/18986	0.0140845070422535	6.85662694113398	3.17813661691312	0.0343655558221891	0.094829772546707	0.0561161200940102	PIK3R1/AKT1	2
GO:0014841	BP	GO:0014841	skeletal muscle satellite cell proliferation	1/39	17/18986	0.0588235294117647	28.6365007541478	5.17193040567958	0.0343667119129197	0.094829772546707	0.0561161200940102	JAK2	1
GO:0034134	BP	GO:0034134	toll-like receptor 2 signaling pathway	1/39	17/18986	0.0588235294117647	28.6365007541478	5.17193040567958	0.0343667119129197	0.094829772546707	0.0561161200940102	TIRAP	1
GO:0045725	BP	GO:0045725	positive regulation of glycogen biosynthetic process	1/39	17/18986	0.0588235294117647	28.6365007541478	5.17193040567958	0.0343667119129197	0.094829772546707	0.0561161200940102	AKT1	1
GO:0060644	BP	GO:0060644	mammary gland epithelial cell differentiation	1/39	17/18986	0.0588235294117647	28.6365007541478	5.17193040567958	0.0343667119129197	0.094829772546707	0.0561161200940102	AKT1	1
GO:0071243	BP	GO:0071243	cellular response to arsenic-containing substance	1/39	17/18986	0.0588235294117647	28.6365007541478	5.17193040567958	0.0343667119129197	0.094829772546707	0.0561161200940102	MAPK13	1
GO:0071380	BP	GO:0071380	cellular response to prostaglandin E stimulus	1/39	17/18986	0.0588235294117647	28.6365007541478	5.17193040567958	0.0343667119129197	0.094829772546707	0.0561161200940102	AKT1	1
GO:0072074	BP	GO:0072074	kidney mesenchyme development	1/39	17/18986	0.0588235294117647	28.6365007541478	5.17193040567958	0.0343667119129197	0.094829772546707	0.0561161200940102	STAT1	1
GO:0072077	BP	GO:0072077	renal vesicle morphogenesis	1/39	17/18986	0.0588235294117647	28.6365007541478	5.17193040567958	0.0343667119129197	0.094829772546707	0.0561161200940102	STAT1	1
GO:1900747	BP	GO:1900747	negative regulation of vascular endothelial growth factor signaling pathway	1/39	17/18986	0.0588235294117647	28.6365007541478	5.17193040567958	0.0343667119129197	0.094829772546707	0.0561161200940102	PIK3CB	1
GO:1902065	BP	GO:1902065	response to L-glutamate	1/39	17/18986	0.0588235294117647	28.6365007541478	5.17193040567958	0.0343667119129197	0.094829772546707	0.0561161200940102	FYN	1
GO:2000369	BP	GO:2000369	regulation of clathrin-dependent endocytosis	1/39	17/18986	0.0588235294117647	28.6365007541478	5.17193040567958	0.0343667119129197	0.094829772546707	0.0561161200940102	PIK3CB	1
GO:1904064	BP	GO:1904064	positive regulation of cation transmembrane transport	2/39	144/18986	0.0138888888888889	6.76139601139601	3.14856635707102	0.0352537597336028	0.0971195296557207	0.0574710984037202	PPP3CB/PLCG1	2
GO:0032496	BP	GO:0032496	response to lipopolysaccharide	3/39	354/18986	0.00847457627118644	4.12559756627553	2.69322309507946	0.0358290583376327	0.0977645210022071	0.0578527761288376	TIRAP/JAK2/AKT1	3
GO:0034765	BP	GO:0034765	regulation of monoatomic ion transmembrane transport	3/39	354/18986	0.00847457627118644	4.12559756627553	2.69322309507946	0.0358290583376327	0.0977645210022071	0.0578527761288376	PPP3CB/PLCG1/FYN	3
GO:0043467	BP	GO:0043467	regulation of generation of precursor metabolites and energy	2/39	146/18986	0.0136986301369863	6.6687741482262	3.11955401479626	0.0361508958927856	0.0977645210022071	0.0578527761288376	MLST8/AKT1	2
GO:0050770	BP	GO:0050770	regulation of axonogenesis	2/39	146/18986	0.0136986301369863	6.6687741482262	3.11955401479626	0.0361508958927856	0.0977645210022071	0.0578527761288376	MAP2K2/MAP2K1	2
GO:0002424	BP	GO:0002424	T cell mediated immune response to tumor cell	1/39	18/18986	0.0555555555555556	27.045584045584	5.01564695249841	0.0363520405140794	0.0977645210022071	0.0578527761288376	PDCD1	1
GO:0003159	BP	GO:0003159	morphogenesis of an endothelium	1/39	18/18986	0.0555555555555556	27.045584045584	5.01564695249841	0.0363520405140794	0.0977645210022071	0.0578527761288376	CSNK2B	1
GO:0010310	BP	GO:0010310	regulation of hydrogen peroxide metabolic process	1/39	18/18986	0.0555555555555556	27.045584045584	5.01564695249841	0.0363520405140794	0.0977645210022071	0.0578527761288376	FYN	1
GO:0034112	BP	GO:0034112	positive regulation of homotypic cell-cell adhesion	1/39	18/18986	0.0555555555555556	27.045584045584	5.01564695249841	0.0363520405140794	0.0977645210022071	0.0578527761288376	JAK2	1
GO:0043217	BP	GO:0043217	myelin maintenance	1/39	18/18986	0.0555555555555556	27.045584045584	5.01564695249841	0.0363520405140794	0.0977645210022071	0.0578527761288376	AKT1	1
GO:0044539	BP	GO:0044539	long-chain fatty acid import into cell	1/39	18/18986	0.0555555555555556	27.045584045584	5.01564695249841	0.0363520405140794	0.0977645210022071	0.0578527761288376	AKT1	1
GO:0045064	BP	GO:0045064	T-helper 2 cell differentiation	1/39	18/18986	0.0555555555555556	27.045584045584	5.01564695249841	0.0363520405140794	0.0977645210022071	0.0578527761288376	BATF	1
GO:0061154	BP	GO:0061154	endothelial tube morphogenesis	1/39	18/18986	0.0555555555555556	27.045584045584	5.01564695249841	0.0363520405140794	0.0977645210022071	0.0578527761288376	CSNK2B	1
GO:0070230	BP	GO:0070230	positive regulation of lymphocyte apoptotic process	1/39	18/18986	0.0555555555555556	27.045584045584	5.01564695249841	0.0363520405140794	0.0977645210022071	0.0578527761288376	PDCD1	1
GO:0072087	BP	GO:0072087	renal vesicle development	1/39	18/18986	0.0555555555555556	27.045584045584	5.01564695249841	0.0363520405140794	0.0977645210022071	0.0578527761288376	STAT1	1
GO:0090281	BP	GO:0090281	negative regulation of calcium ion import	1/39	18/18986	0.0555555555555556	27.045584045584	5.01564695249841	0.0363520405140794	0.0977645210022071	0.0578527761288376	PPP3CB	1
GO:0034763	BP	GO:0034763	negative regulation of transmembrane transport	2/39	147/18986	0.0136054421768707	6.62340833769405	3.10525122287103	0.0366027872504844	0.0979730756531103	0.0579761896678766	PPP3CB/AKT1	2
GO:0046887	BP	GO:0046887	positive regulation of hormone secretion	2/39	147/18986	0.0136054421768707	6.62340833769405	3.10525122287103	0.0366027872504844	0.0979730756531103	0.0579761896678766	PPP3CB/JAK2	2
GO:0071675	BP	GO:0071675	regulation of mononuclear cell migration	2/39	147/18986	0.0136054421768707	6.62340833769405	3.10525122287103	0.0366027872504844	0.0979730756531103	0.0579761896678766	TNFRSF14/AKT1	2
GO:0070482	BP	GO:0070482	response to oxygen levels	3/39	358/18986	0.00837988826815642	4.07950150408251	2.66873957534543	0.036855036575218	0.0984929087687322	0.0582838042150982	PIK3CB/MLST8/AKT1	3
GO:0034614	BP	GO:0034614	cellular response to reactive oxygen species	2/39	148/18986	0.0135135135135135	6.57865557865558	3.09108101234195	0.0370568801560481	0.0988766126176315	0.0585108634042865	MAPK13/FYN	2
GO:0031589	BP	GO:0031589	cell-substrate adhesion	3/39	361/18986	0.00831024930747922	4.04559982953335	2.6506090498912	0.0376344734405563	0.0996198557665932	0.0589506822574388	PIK3R1/PIK3CB/JAK2	3
GO:0034101	BP	GO:0034101	erythrocyte homeostasis	2/39	150/18986	0.0133333333333333	6.49094017094017	3.06312963501173	0.037971628888443	0.0996198557665932	0.0589506822574388	STAT1/JAK2	2
GO:0050714	BP	GO:0050714	positive regulation of protein secretion	2/39	150/18986	0.0133333333333333	6.49094017094017	3.06312963501173	0.037971628888443	0.0996198557665932	0.0589506822574388	PPP3CB/JAK2	2
GO:0099175	BP	GO:0099175	regulation of postsynapse organization	2/39	150/18986	0.0133333333333333	6.49094017094017	3.06312963501173	0.037971628888443	0.0996198557665932	0.0589506822574388	FYN/AKT1	2
GO:0051090	BP	GO:0051090	regulation of DNA-binding transcription factor activity	3/39	363/18986	0.00826446280991736	4.02331002331002	2.63863033792424	0.0381588284057177	0.0996198557665932	0.0589506822574388	TIRAP/PPP2CB/AKT1	3
GO:0001946	BP	GO:0001946	lymphangiogenesis	1/39	19/18986	0.0526315789473684	25.6221322537112	4.87158758238681	0.0383333917593314	0.0996198557665932	0.0589506822574388	PPP3CB	1
GO:0002643	BP	GO:0002643	regulation of tolerance induction	1/39	19/18986	0.0526315789473684	25.6221322537112	4.87158758238681	0.0383333917593314	0.0996198557665932	0.0589506822574388	PDCD1	1
GO:0032069	BP	GO:0032069	regulation of nuclease activity	1/39	19/18986	0.0526315789473684	25.6221322537112	4.87158758238681	0.0383333917593314	0.0996198557665932	0.0589506822574388	AKT1	1
GO:0032310	BP	GO:0032310	prostaglandin secretion	1/39	19/18986	0.0526315789473684	25.6221322537112	4.87158758238681	0.0383333917593314	0.0996198557665932	0.0589506822574388	MAP2K6	1
GO:0045346	BP	GO:0045346	regulation of MHC class II biosynthetic process	1/39	19/18986	0.0526315789473684	25.6221322537112	4.87158758238681	0.0383333917593314	0.0996198557665932	0.0589506822574388	JAK2	1
GO:0051132	BP	GO:0051132	NK T cell activation	1/39	19/18986	0.0526315789473684	25.6221322537112	4.87158758238681	0.0383333917593314	0.0996198557665932	0.0589506822574388	JAK2	1
GO:0060231	BP	GO:0060231	mesenchymal to epithelial transition	1/39	19/18986	0.0526315789473684	25.6221322537112	4.87158758238681	0.0383333917593314	0.0996198557665932	0.0589506822574388	STAT1	1
GO:0090201	BP	GO:0090201	negative regulation of release of cytochrome c from mitochondria	1/39	19/18986	0.0526315789473684	25.6221322537112	4.87158758238681	0.0383333917593314	0.0996198557665932	0.0589506822574388	AKT1	1
GO:1902548	BP	GO:1902548	negative regulation of cellular response to vascular endothelial growth factor stimulus	1/39	19/18986	0.0526315789473684	25.6221322537112	4.87158758238681	0.0383333917593314	0.0996198557665932	0.0589506822574388	PIK3CB	1
GO:1903427	BP	GO:1903427	negative regulation of reactive oxygen species biosynthetic process	1/39	19/18986	0.0526315789473684	25.6221322537112	4.87158758238681	0.0383333917593314	0.0996198557665932	0.0589506822574388	FYN	1
GO:1904037	BP	GO:1904037	positive regulation of epithelial cell apoptotic process	1/39	19/18986	0.0526315789473684	25.6221322537112	4.87158758238681	0.0383333917593314	0.0996198557665932	0.0589506822574388	JAK2	1
GO:2000811	BP	GO:2000811	negative regulation of anoikis	1/39	19/18986	0.0526315789473684	25.6221322537112	4.87158758238681	0.0383333917593314	0.0996198557665932	0.0589506822574388	PIK3R3	1
GO:0120161	BP	GO:0120161	regulation of cold-induced thermogenesis	2/39	151/18986	0.0132450331125828	6.44795381219222	3.04934424327762	0.0384322639331171	0.0997240854655958	0.0590123608437046	MAP2K6/JAK2	2
GO:0001890	BP	GO:0001890	placenta development	2/39	152/18986	0.0131578947368421	6.4055330634278	3.03568298011372	0.0388950589611809	0.100770862682632	0.0596317979091467	MAP2K1/AKT1	2
GO:0062013	BP	GO:0062013	positive regulation of small molecule metabolic process	2/39	153/18986	0.0130718954248366	6.36366683425507	3.02214385178385	0.0393600036602007	0.101044878098344	0.0597939482714513	MLST8/AKT1	2
GO:0106106	BP	GO:0106106	cold-induced thermogenesis	2/39	153/18986	0.0130718954248366	6.36366683425507	3.02214385178385	0.0393600036602007	0.101044878098344	0.0597939482714513	MAP2K6/JAK2	2
GO:2001235	BP	GO:2001235	positive regulation of apoptotic signaling pathway	2/39	153/18986	0.0130718954248366	6.36366683425507	3.02214385178385	0.0393600036602007	0.101044878098344	0.0597939482714513	PPP2R1A/JAK2	2
GO:0002755	BP	GO:0002755	MyD88-dependent toll-like receptor signaling pathway	1/39	20/18986	0.05	24.3410256410256	4.7382114416718	0.0403107734075303	0.101044878098344	0.0597939482714513	TIRAP	1
GO:0002902	BP	GO:0002902	regulation of B cell apoptotic process	1/39	20/18986	0.05	24.3410256410256	4.7382114416718	0.0403107734075303	0.101044878098344	0.0597939482714513	PDCD1	1
GO:0006098	BP	GO:0006098	pentose-phosphate shunt	1/39	20/18986	0.05	24.3410256410256	4.7382114416718	0.0403107734075303	0.101044878098344	0.0597939482714513	MLST8	1
GO:0031998	BP	GO:0031998	regulation of fatty acid beta-oxidation	1/39	20/18986	0.05	24.3410256410256	4.7382114416718	0.0403107734075303	0.101044878098344	0.0597939482714513	AKT1	1
GO:0032305	BP	GO:0032305	positive regulation of icosanoid secretion	1/39	20/18986	0.05	24.3410256410256	4.7382114416718	0.0403107734075303	0.101044878098344	0.0597939482714513	MAP2K6	1
GO:0033194	BP	GO:0033194	response to hydroperoxide	1/39	20/18986	0.05	24.3410256410256	4.7382114416718	0.0403107734075303	0.101044878098344	0.0597939482714513	JAK2	1
GO:0043011	BP	GO:0043011	myeloid dendritic cell differentiation	1/39	20/18986	0.05	24.3410256410256	4.7382114416718	0.0403107734075303	0.101044878098344	0.0597939482714513	BATF	1
GO:0045342	BP	GO:0045342	MHC class II biosynthetic process	1/39	20/18986	0.05	24.3410256410256	4.7382114416718	0.0403107734075303	0.101044878098344	0.0597939482714513	JAK2	1
GO:0045472	BP	GO:0045472	response to ether	1/39	20/18986	0.05	24.3410256410256	4.7382114416718	0.0403107734075303	0.101044878098344	0.0597939482714513	AKT1	1
GO:0048266	BP	GO:0048266	behavioral response to pain	1/39	20/18986	0.05	24.3410256410256	4.7382114416718	0.0403107734075303	0.101044878098344	0.0597939482714513	AKT1	1
GO:0060716	BP	GO:0060716	labyrinthine layer blood vessel development	1/39	20/18986	0.05	24.3410256410256	4.7382114416718	0.0403107734075303	0.101044878098344	0.0597939482714513	AKT1	1
GO:0070875	BP	GO:0070875	positive regulation of glycogen metabolic process	1/39	20/18986	0.05	24.3410256410256	4.7382114416718	0.0403107734075303	0.101044878098344	0.0597939482714513	AKT1	1
GO:0070886	BP	GO:0070886	positive regulation of calcineurin-NFAT signaling cascade	1/39	20/18986	0.05	24.3410256410256	4.7382114416718	0.0403107734075303	0.101044878098344	0.0597939482714513	PPP3CB	1
GO:0098761	BP	GO:0098761	cellular response to interleukin-7	1/39	20/18986	0.05	24.3410256410256	4.7382114416718	0.0403107734075303	0.101044878098344	0.0597939482714513	STAT1	1
GO:0106058	BP	GO:0106058	positive regulation of calcineurin-mediated signaling	1/39	20/18986	0.05	24.3410256410256	4.7382114416718	0.0403107734075303	0.101044878098344	0.0597939482714513	PPP3CB	1
GO:1900037	BP	GO:1900037	regulation of cellular response to hypoxia	1/39	20/18986	0.05	24.3410256410256	4.7382114416718	0.0403107734075303	0.101044878098344	0.0597939482714513	PIK3CB	1
GO:1900221	BP	GO:1900221	regulation of amyloid-beta clearance	1/39	20/18986	0.05	24.3410256410256	4.7382114416718	0.0403107734075303	0.101044878098344	0.0597939482714513	IFNGR1	1
GO:1902001	BP	GO:1902001	fatty acid transmembrane transport	1/39	20/18986	0.05	24.3410256410256	4.7382114416718	0.0403107734075303	0.101044878098344	0.0597939482714513	AKT1	1
GO:2000318	BP	GO:2000318	positive regulation of T-helper 17 type immune response	1/39	20/18986	0.05	24.3410256410256	4.7382114416718	0.0403107734075303	0.101044878098344	0.0597939482714513	JAK2	1
GO:0032368	BP	GO:0032368	regulation of lipid transport	2/39	156/18986	0.0128205128205128	6.24128862590401	2.98224000582372	0.0407676331278897	0.101739225614748	0.0602048328235399	MAP2K6/AKT1	2
GO:0071456	BP	GO:0071456	cellular response to hypoxia	2/39	156/18986	0.0128205128205128	6.24128862590401	2.98224000582372	0.0407676331278897	0.101739225614748	0.0602048328235399	PIK3CB/MLST8	2
GO:0097530	BP	GO:0097530	granulocyte migration	2/39	156/18986	0.0128205128205128	6.24128862590401	2.98224000582372	0.0407676331278897	0.101739225614748	0.0602048328235399	VAV1/TIRAP	2
GO:0042176	BP	GO:0042176	regulation of protein catabolic process	3/39	374/18986	0.00802139037433155	3.90497737556561	2.57424222815553	0.0411101731383028	0.102443412357856	0.0606215398005114	FYN/CSNK2B/AKT1	3
GO:0007030	BP	GO:0007030	Golgi organization	2/39	157/18986	0.0127388535031847	6.20153519516577	2.96917036041024	0.0412410740114793	0.102468671445798	0.0606364870262021	MAP2K2/MAP2K1	2
GO:0034767	BP	GO:0034767	positive regulation of monoatomic ion transmembrane transport	2/39	157/18986	0.0127388535031847	6.20153519516577	2.96917036041024	0.0412410740114793	0.102468671445798	0.0606364870262021	PPP3CB/PLCG1	2
GO:0002237	BP	GO:0002237	response to molecule of bacterial origin	3/39	375/18986	0.008	3.8945641025641	2.56851039575624	0.0413841129267685	0.102673742158956	0.0607578389229565	TIRAP/JAK2/AKT1	3
GO:0002705	BP	GO:0002705	positive regulation of leukocyte mediated immunity	2/39	158/18986	0.0126582278481013	6.16228497241155	2.95621353092878	0.0417166134719723	0.103098097507405	0.061008953895149	VAV1/HLA-DRA	2
GO:0007612	BP	GO:0007612	learning	2/39	159/18986	0.0125786163522013	6.12352846315111	2.9433677750539	0.0421942413836257	0.103098097507405	0.061008953895149	PPP3CB/FYN	2
GO:0001780	BP	GO:0001780	neutrophil homeostasis	1/39	21/18986	0.0476190476190476	23.1819291819292	4.61423718745548	0.0422841932028014	0.103098097507405	0.061008953895149	PIK3CB	1
GO:0006977	BP	GO:0006977	DNA damage response, signal transduction by p53 class mediator resulting in cell cycle arrest	1/39	21/18986	0.0476190476190476	23.1819291819292	4.61423718745548	0.0422841932028014	0.103098097507405	0.061008953895149	PPP2R5C	1
GO:0010288	BP	GO:0010288	response to lead ion	1/39	21/18986	0.0476190476190476	23.1819291819292	4.61423718745548	0.0422841932028014	0.103098097507405	0.061008953895149	PPP2CB	1
GO:0035821	BP	GO:0035821	modulation of process of another organism	1/39	21/18986	0.0476190476190476	23.1819291819292	4.61423718745548	0.0422841932028014	0.103098097507405	0.061008953895149	AKT1	1
GO:0072567	BP	GO:0072567	chemokine (C-X-C motif) ligand 2 production	1/39	21/18986	0.0476190476190476	23.1819291819292	4.61423718745548	0.0422841932028014	0.103098097507405	0.061008953895149	TIRAP	1
GO:0098760	BP	GO:0098760	response to interleukin-7	1/39	21/18986	0.0476190476190476	23.1819291819292	4.61423718745548	0.0422841932028014	0.103098097507405	0.061008953895149	STAT1	1
GO:0140354	BP	GO:0140354	lipid import into cell	1/39	21/18986	0.0476190476190476	23.1819291819292	4.61423718745548	0.0422841932028014	0.103098097507405	0.061008953895149	AKT1	1
GO:1902004	BP	GO:1902004	positive regulation of amyloid-beta formation	1/39	21/18986	0.0476190476190476	23.1819291819292	4.61423718745548	0.0422841932028014	0.103098097507405	0.061008953895149	IFNGR1	1
GO:2000010	BP	GO:2000010	positive regulation of protein localization to cell surface	1/39	21/18986	0.0476190476190476	23.1819291819292	4.61423718745548	0.0422841932028014	0.103098097507405	0.061008953895149	AKT1	1
GO:2000341	BP	GO:2000341	regulation of chemokine (C-X-C motif) ligand 2 production	1/39	21/18986	0.0476190476190476	23.1819291819292	4.61423718745548	0.0422841932028014	0.103098097507405	0.061008953895149	TIRAP	1
GO:0050878	BP	GO:0050878	regulation of body fluid levels	3/39	381/18986	0.0078740157480315	3.83323238441349	2.53452876543858	0.0430473830095371	0.104808334242732	0.0620209973436509	VAV1/PIK3CB/JAK2	3
GO:0000212	BP	GO:0000212	meiotic spindle organization	1/39	22/18986	0.0454545454545455	22.1282051282051	4.49858932604728	0.0442536588745699	0.10622130001435	0.0628571288116425	PPP2R1A	1
GO:0032303	BP	GO:0032303	regulation of icosanoid secretion	1/39	22/18986	0.0454545454545455	22.1282051282051	4.49858932604728	0.0442536588745699	0.10622130001435	0.0628571288116425	MAP2K6	1
GO:0032816	BP	GO:0032816	positive regulation of natural killer cell activation	1/39	22/18986	0.0454545454545455	22.1282051282051	4.49858932604728	0.0442536588745699	0.10622130001435	0.0628571288116425	JAK2	1
GO:0071379	BP	GO:0071379	cellular response to prostaglandin stimulus	1/39	22/18986	0.0454545454545455	22.1282051282051	4.49858932604728	0.0442536588745699	0.10622130001435	0.0628571288116425	AKT1	1
GO:0072111	BP	GO:0072111	cell proliferation involved in kidney development	1/39	22/18986	0.0454545454545455	22.1282051282051	4.49858932604728	0.0442536588745699	0.10622130001435	0.0628571288116425	STAT1	1
GO:0072202	BP	GO:0072202	cell differentiation involved in metanephros development	1/39	22/18986	0.0454545454545455	22.1282051282051	4.49858932604728	0.0442536588745699	0.10622130001435	0.0628571288116425	STAT1	1
GO:0072234	BP	GO:0072234	metanephric nephron tubule development	1/39	22/18986	0.0454545454545455	22.1282051282051	4.49858932604728	0.0442536588745699	0.10622130001435	0.0628571288116425	STAT1	1
GO:0140896	BP	GO:0140896	cGAS/STING signaling pathway	1/39	22/18986	0.0454545454545455	22.1282051282051	4.49858932604728	0.0442536588745699	0.10622130001435	0.0628571288116425	AKT1	1
GO:1900242	BP	GO:1900242	regulation of synaptic vesicle endocytosis	1/39	22/18986	0.0454545454545455	22.1282051282051	4.49858932604728	0.0442536588745699	0.10622130001435	0.0628571288116425	PPP3CB	1
GO:1902018	BP	GO:1902018	negative regulation of cilium assembly	1/39	22/18986	0.0454545454545455	22.1282051282051	4.49858932604728	0.0442536588745699	0.10622130001435	0.0628571288116425	AKT1	1
GO:0051017	BP	GO:0051017	actin filament bundle assembly	2/39	164/18986	0.0121951219512195	5.93683552220138	2.88074670949739	0.0446133554625524	0.10678260115649	0.0631892823268874	PIK3R2/PIK3R1	2
GO:2001236	BP	GO:2001236	regulation of extrinsic apoptotic signaling pathway	2/39	164/18986	0.0121951219512195	5.93683552220138	2.88074670949739	0.0446133554625524	0.10678260115649	0.0631892823268874	PPP2R1A/AKT1	2
GO:0033673	BP	GO:0033673	negative regulation of kinase activity	2/39	166/18986	0.0120481927710843	5.86530738337967	2.8564188787118	0.0455952692914735	0.108784944936877	0.0643741819742462	PPP2R5A/AKT1	2
GO:0002223	BP	GO:0002223	stimulatory C-type lectin receptor signaling pathway	1/39	23/18986	0.0434782608695652	21.1661092530658	4.39035752312688	0.046219178137589	0.108784944936877	0.0643741819742462	FYN	1
GO:0006740	BP	GO:0006740	NADPH regeneration	1/39	23/18986	0.0434782608695652	21.1661092530658	4.39035752312688	0.046219178137589	0.108784944936877	0.0643741819742462	MLST8	1
GO:0035331	BP	GO:0035331	negative regulation of hippo signaling	1/39	23/18986	0.0434782608695652	21.1661092530658	4.39035752312688	0.046219178137589	0.108784944936877	0.0643741819742462	PPP2R1A	1
GO:0036303	BP	GO:0036303	lymph vessel morphogenesis	1/39	23/18986	0.0434782608695652	21.1661092530658	4.39035752312688	0.046219178137589	0.108784944936877	0.0643741819742462	PPP3CB	1
GO:0051151	BP	GO:0051151	negative regulation of smooth muscle cell differentiation	1/39	23/18986	0.0434782608695652	21.1661092530658	4.39035752312688	0.046219178137589	0.108784944936877	0.0643741819742462	NFATC3	1
GO:0097062	BP	GO:0097062	dendritic spine maintenance	1/39	23/18986	0.0434782608695652	21.1661092530658	4.39035752312688	0.046219178137589	0.108784944936877	0.0643741819742462	FYN	1
GO:0150105	BP	GO:0150105	protein localization to cell-cell junction	1/39	23/18986	0.0434782608695652	21.1661092530658	4.39035752312688	0.046219178137589	0.108784944936877	0.0643741819742462	LSR	1
GO:1902074	BP	GO:1902074	response to salt	1/39	23/18986	0.0434782608695652	21.1661092530658	4.39035752312688	0.046219178137589	0.108784944936877	0.0643741819742462	MAPK13	1
GO:1990840	BP	GO:1990840	response to lectin	1/39	23/18986	0.0434782608695652	21.1661092530658	4.39035752312688	0.046219178137589	0.108784944936877	0.0643741819742462	FYN	1
GO:1990858	BP	GO:1990858	cellular response to lectin	1/39	23/18986	0.0434782608695652	21.1661092530658	4.39035752312688	0.046219178137589	0.108784944936877	0.0643741819742462	FYN	1
GO:2000114	BP	GO:2000114	regulation of establishment of cell polarity	1/39	23/18986	0.0434782608695652	21.1661092530658	4.39035752312688	0.046219178137589	0.108784944936877	0.0643741819742462	RICTOR	1
GO:0061572	BP	GO:0061572	actin filament bundle organization	2/39	168/18986	0.0119047619047619	5.7954822954823	2.83248473104358	0.0465852173458093	0.109494617501161	0.0647941352207349	PIK3R2/PIK3R1	2
GO:0051250	BP	GO:0051250	negative regulation of lymphocyte activation	2/39	169/18986	0.0118343195266272	5.76118950083447	2.82066171442394	0.0470831795987705	0.110511972031969	0.065396161224761	TNFRSF14/PDCD1	2
GO:0007292	BP	GO:0007292	female gamete generation	2/39	170/18986	0.0117647058823529	5.72730015082956	2.80893288828241	0.0475831209378121	0.110639712449613	0.0654717524280809	PPP2R1A/AKT1	2
GO:1990845	BP	GO:1990845	adaptive thermogenesis	2/39	170/18986	0.0117647058823529	5.72730015082956	2.80893288828241	0.0475831209378121	0.110639712449613	0.0654717524280809	MAP2K6/JAK2	2
GO:2000058	BP	GO:2000058	regulation of ubiquitin-dependent protein catabolic process	2/39	171/18986	0.0116959064327485	5.69380716749138	2.79729690205674	0.0480850316020953	0.110639712449613	0.0654717524280809	CSNK2B/AKT1	2
GO:0002320	BP	GO:0002320	lymphoid progenitor cell differentiation	1/39	24/18986	0.0416666666666667	20.284188034188	4.28876533492277	0.0481807586919646	0.110639712449613	0.0654717524280809	BATF	1
GO:0003323	BP	GO:0003323	type B pancreatic cell development	1/39	24/18986	0.0416666666666667	20.284188034188	4.28876533492277	0.0481807586919646	0.110639712449613	0.0654717524280809	AKT1	1
GO:0006925	BP	GO:0006925	inflammatory cell apoptotic process	1/39	24/18986	0.0416666666666667	20.284188034188	4.28876533492277	0.0481807586919646	0.110639712449613	0.0654717524280809	PIK3CB	1
GO:0032770	BP	GO:0032770	positive regulation of monooxygenase activity	1/39	24/18986	0.0416666666666667	20.284188034188	4.28876533492277	0.0481807586919646	0.110639712449613	0.0654717524280809	AKT1	1
GO:0032891	BP	GO:0032891	negative regulation of organic acid transport	1/39	24/18986	0.0416666666666667	20.284188034188	4.28876533492277	0.0481807586919646	0.110639712449613	0.0654717524280809	AKT1	1
GO:0036120	BP	GO:0036120	cellular response to platelet-derived growth factor stimulus	1/39	24/18986	0.0416666666666667	20.284188034188	4.28876533492277	0.0481807586919646	0.110639712449613	0.0654717524280809	FYN	1
GO:0045591	BP	GO:0045591	positive regulation of regulatory T cell differentiation	1/39	24/18986	0.0416666666666667	20.284188034188	4.28876533492277	0.0481807586919646	0.110639712449613	0.0654717524280809	HLA-DRA	1
GO:0046580	BP	GO:0046580	negative regulation of Ras protein signal transduction	1/39	24/18986	0.0416666666666667	20.284188034188	4.28876533492277	0.0481807586919646	0.110639712449613	0.0654717524280809	PPP2CB	1
GO:0072170	BP	GO:0072170	metanephric tubule development	1/39	24/18986	0.0416666666666667	20.284188034188	4.28876533492277	0.0481807586919646	0.110639712449613	0.0654717524280809	STAT1	1
GO:0072273	BP	GO:0072273	metanephric nephron morphogenesis	1/39	24/18986	0.0416666666666667	20.284188034188	4.28876533492277	0.0481807586919646	0.110639712449613	0.0654717524280809	STAT1	1
GO:0072540	BP	GO:0072540	T-helper 17 cell lineage commitment	1/39	24/18986	0.0416666666666667	20.284188034188	4.28876533492277	0.0481807586919646	0.110639712449613	0.0654717524280809	BATF	1
GO:0090280	BP	GO:0090280	positive regulation of calcium ion import	1/39	24/18986	0.0416666666666667	20.284188034188	4.28876533492277	0.0481807586919646	0.110639712449613	0.0654717524280809	PPP3CB	1
GO:2000193	BP	GO:2000193	positive regulation of fatty acid transport	1/39	24/18986	0.0416666666666667	20.284188034188	4.28876533492277	0.0481807586919646	0.110639712449613	0.0654717524280809	MAP2K6	1
GO:0043409	BP	GO:0043409	negative regulation of MAPK cascade	2/39	172/18986	0.0116279069767442	5.66070363744782	2.78575243245321	0.048588901860687	0.111426170888629	0.0659371442035496	PIK3R2/PIK3CB	2
GO:0050792	BP	GO:0050792	regulation of viral process	2/39	173/18986	0.0115606936416185	5.62798280717356	2.77429818273998	0.0490947220124836	0.112282672850653	0.0664439846785492	STAT1/CSNK2B	2
GO:0050796	BP	GO:0050796	regulation of insulin secretion	2/39	173/18986	0.0115606936416185	5.62798280717356	2.77429818273998	0.0490947220124836	0.112282672850653	0.0664439846785492	PPP3CB/JAK2	2
GO:0001701	BP	GO:0001701	in utero embryonic development	3/39	403/18986	0.00744416873449132	3.62397404084749	2.41558053041421	0.0494315038125675	0.112695203648671	0.0666881023979356	PLCG1/MAP2K1/AKT1	3
GO:0000159	CC	GO:0000159	protein phosphatase type 2A complex	6/39	18/19960	0.333333333333333	170.598290598291	31.8507374459823	6.78485736437262e-13	7.73473739538479e-11	3.92807531621573e-11	PPP2R5E/PPP2R5D/PPP2R5C/PPP2R5A/PPP2R1A/PPP2CB	6
GO:0008287	CC	GO:0008287	protein serine/threonine phosphatase complex	7/39	55/19960	0.127272727272727	65.1375291375291	21.0745642473913	1.16626922136608e-11	4.43182304119111e-10	2.25069498860121e-10	PPP3CB/PPP2R5E/PPP2R5D/PPP2R5C/PPP2R5A/PPP2R1A/PPP2CB	7
GO:1903293	CC	GO:1903293	phosphatase complex	7/39	55/19960	0.127272727272727	65.1375291375291	21.0745642473913	1.16626922136608e-11	4.43182304119111e-10	2.25069498860121e-10	PPP3CB/PPP2R5E/PPP2R5D/PPP2R5C/PPP2R5A/PPP2R1A/PPP2CB	7
GO:0030669	CC	GO:0030669	clathrin-coated endocytic vesicle membrane	6/39	75/19960	0.08	40.9435897435897	15.3341974586566	6.78743595064001e-09	1.9344192459324e-07	9.8239204548737e-08	HLA-DRA/HLA-DQB2/HLA-DPB1/HLA-DPA1/CD3G/CD3D	6
GO:0005942	CC	GO:0005942	phosphatidylinositol 3-kinase complex	4/39	16/19960	0.25	127.948717948718	22.4764802369875	2.22636075021936e-08	4.42651886741915e-07	2.24800127154251e-07	PIK3R3/PIK3R2/PIK3R1/PIK3CB	4
GO:0045334	CC	GO:0045334	clathrin-coated endocytic vesicle	6/39	93/19960	0.0645161290322581	33.0190239867659	13.6939753804552	2.50453564818246e-08	4.42651886741915e-07	2.24800127154251e-07	HLA-DRA/HLA-DQB2/HLA-DPB1/HLA-DPA1/CD3G/CD3D	6
GO:0042613	CC	GO:0042613	MHC class II protein complex	4/39	17/19960	0.235294117647059	120.422322775264	21.7951998150982	2.90731071820352e-08	4.42651886741915e-07	2.24800127154251e-07	HLA-DRA/HLA-DQB2/HLA-DPB1/HLA-DPA1	4
GO:0019898	CC	GO:0019898	extrinsic component of membrane	7/39	167/19960	0.0419161676646707	21.4524796560725	11.7434179414852	3.10632902976783e-08	4.42651886741915e-07	2.24800127154251e-07	ZAP70/TIRAP/PIK3R3/PIK3R2/PIK3R1/PIK3CB/JAK2	7
GO:0042611	CC	GO:0042611	MHC protein complex	4/39	25/19960	0.16	81.8871794871795	17.9055514633094	1.52801684499916e-07	1.9354880036656e-06	9.82934812572558e-07	HLA-DRA/HLA-DQB2/HLA-DPB1/HLA-DPA1	4
GO:0030665	CC	GO:0030665	clathrin-coated vesicle membrane	6/39	138/19960	0.0434782608695652	22.2519509476031	11.0843629235749	2.64828179899595e-07	3.01904125085539e-06	1.53321577836608e-06	HLA-DRA/HLA-DQB2/HLA-DPB1/HLA-DPA1/CD3G/CD3D	6
GO:0098553	CC	GO:0098553	lumenal side of endoplasmic reticulum membrane	4/39	35/19960	0.114285714285714	58.4908424908425	15.0618963625959	6.23651702679635e-07	6.4632994641344e-06	3.28237738252439e-06	HLA-DRA/HLA-DQB2/HLA-DPB1/HLA-DPA1	4
GO:0098576	CC	GO:0098576	lumenal side of membrane	4/39	46/19960	0.0869565217391304	44.5039018952062	13.0699522276121	1.91390023326089e-06	1.81820522159784e-05	9.23372919555691e-06	HLA-DRA/HLA-DQB2/HLA-DPB1/HLA-DPA1	4
GO:0030662	CC	GO:0030662	coated vesicle membrane	6/39	205/19960	0.0292682926829268	14.9793621013133	8.90167825076596	2.68302889239302e-06	2.31088483943318e-05	1.17357955834557e-05	HLA-DRA/HLA-DQB2/HLA-DPB1/HLA-DPA1/CD3G/CD3D	6
GO:0030666	CC	GO:0030666	endocytic vesicle membrane	6/39	207/19960	0.0289855072463768	14.8346339650687	8.85283640593946	2.8379287501811e-06	2.31088483943318e-05	1.17357955834557e-05	HLA-DRA/HLA-DQB2/HLA-DPB1/HLA-DPA1/CD3G/CD3D	6
GO:0030136	CC	GO:0030136	clathrin-coated vesicle	6/39	220/19960	0.0272727272727273	13.958041958042	8.551125353987	4.03252500423901e-06	3.06471900322165e-05	1.55641315953085e-05	HLA-DRA/HLA-DQB2/HLA-DPB1/HLA-DPA1/CD3G/CD3D	6
GO:0030139	CC	GO:0030139	endocytic vesicle	7/39	356/19960	0.0196629213483146	10.0633823105733	7.63464902344866	5.0939077979726e-06	3.62940930605547e-05	1.84319032163482e-05	TIRAP/HLA-DRA/HLA-DQB2/HLA-DPB1/HLA-DPA1/CD3G/CD3D	7
GO:0012507	CC	GO:0012507	ER to Golgi transport vesicle membrane	4/39	64/19960	0.0625	31.9871794871795	10.9858906894111	7.26613566316659e-06	4.87258509177053e-05	2.47453536516509e-05	HLA-DRA/HLA-DQB2/HLA-DPB1/HLA-DPA1	4
GO:0005770	CC	GO:0005770	late endosome	6/39	318/19960	0.0188679245283019	9.65650701499758	6.88508833848784	3.26800425983e-05	0.000198692103290358	0.000100905500285962	MAP2K2/MAP2K1/HLA-DRA/HLA-DQB2/HLA-DPB1/HLA-DPA1	6
GO:0030135	CC	GO:0030135	coated vesicle	6/39	320/19960	0.01875	9.59615384615385	6.85890127491582	3.38463890063534e-05	0.000198692103290358	0.000100905500285962	HLA-DRA/HLA-DQB2/HLA-DPB1/HLA-DPA1/CD3G/CD3D	6
GO:0030134	CC	GO:0030134	COPII-coated ER to Golgi transport vesicle	4/39	95/19960	0.0421052631578947	21.5492577597841	8.88300246380639	3.48582637351506e-05	0.000198692103290358	0.000100905500285962	HLA-DRA/HLA-DQB2/HLA-DPB1/HLA-DPA1	4
GO:0032588	CC	GO:0032588	trans-Golgi network membrane	4/39	112/19960	0.0357142857142857	18.2783882783883	8.11334586113037	6.64042754329175e-05	0.000360480352350124	0.000183069431018068	HLA-DRA/HLA-DQB2/HLA-DPB1/HLA-DPA1	4
GO:0031234	CC	GO:0031234	extrinsic component of cytoplasmic side of plasma membrane	3/39	50/19960	0.06	30.7076923076923	9.30602926950339	0.000126849269027788	0.00065730984859854	0.000333813865862601	ZAP70/TIRAP/JAK2	3
GO:0038201	CC	GO:0038201	TOR complex	2/39	12/19960	0.166666666666667	85.2991452991453	12.9243955022143	0.000242507274379346	0.00115190955330189	0.000584995618020352	RICTOR/MLST8	2
GO:0042105	CC	GO:0042105	alpha-beta T cell receptor complex	2/39	12/19960	0.166666666666667	85.2991452991453	12.9243955022143	0.000242507274379346	0.00115190955330189	0.000584995618020352	CD3G/CD3D	2
GO:0009898	CC	GO:0009898	cytoplasmic side of plasma membrane	4/39	163/19960	0.0245398773006135	12.5593833569294	6.55654282924664	0.000282138630881558	0.00127022387664846	0.000645081377799312	ZAP70/TIRAP/MAP2K2/JAK2	4
GO:0061695	CC	GO:0061695	transferase complex, transferring phosphorus-containing groups	5/39	302/19960	0.0165562913907285	8.47342502971642	5.79028063755856	0.000289700182393509	0.00127022387664846	0.000645081377799312	PIK3R3/PIK3R2/PIK3R1/PIK3CB/CSNK2B	5
GO:0031902	CC	GO:0031902	late endosome membrane	4/39	175/19960	0.0228571428571429	11.6981684981685	6.28936146966246	0.000369557036036867	0.00156035192993344	0.00079242249442603	HLA-DRA/HLA-DQB2/HLA-DPB1/HLA-DPA1	4
GO:0090443	CC	GO:0090443	FAR/SIN/STRIPAK complex	2/39	17/19960	0.117647058823529	60.211161387632	10.8063472869812	0.000496635872953107	0.00202201748273765	0.00102687868467748	PPP2R1A/PPP2CB	2
GO:0098562	CC	GO:0098562	cytoplasmic side of membrane	4/39	210/19960	0.019047619047619	9.74847374847375	5.63903143022242	0.000733929447520392	0.00288510196611464	0.00146519490430568	ZAP70/TIRAP/MAP2K2/JAK2	4
GO:0097038	CC	GO:0097038	perinuclear endoplasmic reticulum	2/39	22/19960	0.0909090909090909	46.5268065268065	9.45330907355703	0.000838361037149632	0.0031857719411686	0.00161788972081508	PIK3R1/FYN	2
GO:0019897	CC	GO:0019897	extrinsic component of plasma membrane	3/39	107/19960	0.0280373831775701	14.3493889288282	6.12613169404632	0.00118953288729909	0.00437441126297084	0.00222153849920033	ZAP70/TIRAP/JAK2	3
GO:0030658	CC	GO:0030658	transport vesicle membrane	4/39	254/19960	0.015748031496063	8.05976176054916	5.01018531266227	0.00148448188955571	0.0052884667315422	0.00268574026070934	HLA-DRA/HLA-DQB2/HLA-DPB1/HLA-DPA1	4
GO:0000775	CC	GO:0000775	chromosome, centromeric region	4/39	262/19960	0.0152671755725191	7.8136621648072	4.91208983166932	0.00166306097165069	0.00551507408416673	0.00280082248041709	PPP2R5C/PPP2R5A/PPP2R1A/PPP2CB	4
GO:0005765	CC	GO:0005765	lysosomal membrane	5/39	447/19960	0.0111856823266219	5.72477485229163	4.47011794502925	0.00169322449952487	0.00551507408416673	0.00280082248041709	MLST8/HLA-DRA/HLA-DQB2/HLA-DPB1/HLA-DPA1	5
GO:0098852	CC	GO:0098852	lytic vacuole membrane	5/39	447/19960	0.0111856823266219	5.72477485229163	4.47011794502925	0.00169322449952487	0.00551507408416673	0.00280082248041709	MLST8/HLA-DRA/HLA-DQB2/HLA-DPB1/HLA-DPA1	5
GO:0005802	CC	GO:0005802	trans-Golgi network	4/39	269/19960	0.0148698884758364	7.61033266609475	4.82960591507575	0.00183116510156182	0.0057986894882791	0.00294485615748246	HLA-DRA/HLA-DQB2/HLA-DPB1/HLA-DPA1	4
GO:0005774	CC	GO:0005774	vacuolar membrane	5/39	491/19960	0.010183299389002	5.21176040524309	4.18098592790935	0.00254878774211801	0.00785302169193116	0.00398814582692718	MLST8/HLA-DRA/HLA-DQB2/HLA-DPB1/HLA-DPA1	5
GO:0042101	CC	GO:0042101	T cell receptor complex	3/39	150/19960	0.02	10.2358974358974	5.02375692756359	0.00311832833000125	0.00935498499000374	0.00475091573822905	ZAP70/CD3G/CD3D	3
GO:0098802	CC	GO:0098802	plasma membrane signaling receptor complex	4/39	326/19960	0.0122699386503067	6.27969167846469	4.25264463415694	0.00366227697796043	0.010705117320192	0.00543657850979281	ZAP70/JAK2/CD3G/CD3D	4
GO:0001772	CC	GO:0001772	immunological synapse	2/39	48/19960	0.0416666666666667	21.3247863247863	6.2378552153705	0.00396476596060307	0.0112995829877187	0.00573847704824128	ZAP70/HLA-DRA	2
GO:0098791	CC	GO:0098791	Golgi apparatus subcompartment	4/39	391/19960	0.010230179028133	5.23575316414191	3.74266392300272	0.00694376730093108	0.0193070603001498	0.00980506294098098	HLA-DRA/HLA-DQB2/HLA-DPB1/HLA-DPA1	4
GO:0098687	CC	GO:0098687	chromosomal region	4/39	404/19960	0.0099009900990099	5.06727595836507	3.65426831861399	0.00777627737602603	0.0211070385920707	0.0107191793403868	PPP2R5C/PPP2R5A/PPP2R1A/PPP2CB	4
GO:0009897	CC	GO:0009897	external side of plasma membrane	4/39	407/19960	0.00982800982800983	5.02992502992503	3.63440730083845	0.00797735406565976	0.021149264267098	0.0107406235890156	TNFRSF14/PDCD1/CD3G/CD3D	4
GO:0005925	CC	GO:0005925	focal adhesion	4/39	424/19960	0.00943396226415094	4.82825350749879	3.52542856394078	0.00918190615475131	0.0237894841282193	0.012081455466778	PIK3R2/MAP2K2/MAP2K1/JAK2	4
GO:0030055	CC	GO:0030055	cell-substrate junction	4/39	434/19960	0.00921658986175115	4.71700342668085	3.4639954157283	0.00994333228339343	0.02518977511793	0.0127925912417927	PIK3R2/MAP2K2/MAP2K1/JAK2	4
GO:0030133	CC	GO:0030133	transport vesicle	4/39	453/19960	0.00883002207505519	4.51916001584876	3.35227006165751	0.0115013888265826	0.0285034418745744	0.0144754321616029	HLA-DRA/HLA-DQB2/HLA-DPB1/HLA-DPA1	4
GO:0098685	CC	GO:0098685	Schaffer collateral - CA1 synapse	2/39	99/19960	0.0202020202020202	10.3392903392903	4.1217063125161	0.0160169785193498	0.0388496925788486	0.0197297607741151	PLCG1/FYN	2
GO:0032587	CC	GO:0032587	ruffle membrane	2/39	101/19960	0.0198019801980198	10.1345519167301	4.07207128723494	0.0166333264516605	0.0395041503226938	0.0200621262026607	TIRAP/PLCG1	2
GO:0045121	CC	GO:0045121	membrane raft	3/39	293/19960	0.0102389078498294	5.24022053032292	3.23518649222391	0.0193846500555028	0.0449914209415016	0.0228488287329879	ZAP70/JAK2/FYN	3
GO:0098857	CC	GO:0098857	membrane microdomain	3/39	295/19960	0.0101694915254237	5.20469361147327	3.21917445267591	0.0197330793603077	0.0449914209415016	0.0228488287329879	ZAP70/JAK2/FYN	3
GO:0042627	CC	GO:0042627	chylomicron	1/39	13/19960	0.0769230769230769	39.3688362919132	6.1229065994615	0.0251126011828245	0.0561340497027843	0.028507596801968	LSR	1
GO:0030018	CC	GO:0030018	Z disc	2/39	133/19960	0.0150375939849624	7.69616348563717	3.42822636359896	0.0278057214845547	0.0609586971007545	0.0309577870779455	PPP3CB/PPP2R5A	2
GO:0034362	CC	GO:0034362	low-density lipoprotein particle	1/39	15/19960	0.0666666666666667	34.1196581196581	5.67754492227457	0.0289211329107896	0.0610557250338891	0.0310070625749206	LSR	1
GO:0044754	CC	GO:0044754	autolysosome	1/39	15/19960	0.0666666666666667	34.1196581196581	5.67754492227457	0.0289211329107896	0.0610557250338891	0.0310070625749206	HLA-DRA	1
GO:0031674	CC	GO:0031674	I band	2/39	148/19960	0.0135135135135135	6.91614691614692	3.19633119399594	0.033835017257556	0.0701307630429342	0.0356158076395326	PPP3CB/PPP2R5A	2
GO:0034361	CC	GO:0034361	very-low-density lipoprotein particle	1/39	21/19960	0.0476190476190476	24.3711843711844	4.74116213245718	0.0402599518604739	0.0805199037209479	0.0408919178638239	LSR	1
GO:0034385	CC	GO:0034385	triglyceride-rich plasma lipoprotein particle	1/39	21/19960	0.0476190476190476	24.3711843711844	4.74116213245718	0.0402599518604739	0.0805199037209479	0.0408919178638239	LSR	1
GO:0005767	CC	GO:0005767	secondary lysosome	1/39	23/19960	0.0434782608695652	22.2519509476031	4.51210235918163	0.0440108112751826	0.0865040083684623	0.0439309368445561	HLA-DRA	1
GO:0031256	CC	GO:0031256	leading edge membrane	2/39	182/19960	0.010989010989011	5.62411947027332	2.77280723592575	0.0491630900324801	0.0949930892153006	0.0482421044029689	TIRAP/PLCG1	2
GO:0019207	MF	GO:0019207	kinase regulator activity	9/38	273/18737	0.032967032967033	16.2553499132447	11.4462083707291	2.92230377653073e-09	4.29578655150017e-07	2.18403755930191e-07	RICTOR/PIK3R3/PIK3R2/PIK3R1/MLST8/MAP2K2/MAP2K1/CSNK2B/AKT1	9
GO:0001784	MF	GO:0001784	phosphotyrosine residue binding	5/38	47/18737	0.106382978723404	52.4552071668533	15.9218913400865	3.76334944182327e-08	2.11241141728652e-06	1.07397930989862e-06	ZAP70/VAV1/PIK3R3/PIK3R2/PIK3R1	5
GO:0072542	MF	GO:0072542	protein phosphatase activator activity	4/38	18/18737	0.222222222222222	109.573099415205	20.7748651043448	4.311043708748e-08	2.11241141728652e-06	1.07397930989862e-06	PPP2R5E/PPP2R5D/PPP2R5C/PPP2R5A	4
GO:0019211	MF	GO:0019211	phosphatase activator activity	4/38	21/18737	0.19047619047619	93.9197994987469	19.2058016570631	8.39522767579439e-08	3.08524617085444e-06	1.56858201310895e-06	PPP2R5E/PPP2R5D/PPP2R5C/PPP2R5A	4
GO:0045309	MF	GO:0045309	protein phosphorylated amino acid binding	5/38	59/18737	0.0847457627118644	41.7863514719001	14.144797163644	1.20679369722226e-07	3.54797346983344e-06	1.80383900005853e-06	ZAP70/VAV1/PIK3R3/PIK3R2/PIK3R1	5
GO:0023026	MF	GO:0023026	MHC class II protein complex binding	4/38	27/18737	0.148148148148148	73.0487329434698	16.8885507158751	2.44039640275592e-07	5.97897118675199e-06	3.03979201045035e-06	HLA-DRA/HLA-DQB2/HLA-DPB1/HLA-DPA1	4
GO:0004713	MF	GO:0004713	protein tyrosine kinase activity	6/38	138/18737	0.0434782608695652	21.4382151029748	10.8632245791628	3.25460735169201e-07	6.83467543855323e-06	3.4748439394005e-06	ZAP70/MAP2K6/MAP2K2/MAP2K1/JAK2/FYN	6
GO:0023023	MF	GO:0023023	MHC protein complex binding	4/38	37/18737	0.108108108108108	53.3058321479374	14.3565874574933	9.05139672633598e-07	1.49365812159476e-05	7.59396538727016e-06	HLA-DRA/HLA-DQB2/HLA-DPB1/HLA-DPA1	4
GO:0032395	MF	GO:0032395	MHC class II receptor activity	3/38	10/18737	0.3	147.923684210526	20.9497454848722	9.14484564241688e-07	1.49365812159476e-05	7.59396538727016e-06	HLA-DRA/HLA-DQB2/HLA-DPA1	3
GO:0051219	MF	GO:0051219	phosphoprotein binding	5/38	93/18737	0.0537634408602151	26.5096208262592	11.1172398845026	1.19171898362271e-06	1.75182690592538e-05	8.9065313512855e-06	ZAP70/VAV1/PIK3R3/PIK3R2/PIK3R1	5
GO:0019888	MF	GO:0019888	protein phosphatase regulator activity	5/38	99/18737	0.0505050505050505	24.9029771398192	10.7495673756394	1.62565255641558e-06	2.05389412632465e-05	1.04422830625886e-05	PPP2R5E/PPP2R5D/PPP2R5C/PPP2R5A/PPP2R1A	5
GO:0004712	MF	GO:0004712	protein serine/threonine/tyrosine kinase activity	4/38	43/18737	0.0930232558139535	45.8678090575275	13.2781942565247	1.67664826638747e-06	2.05389412632465e-05	1.04422830625886e-05	MAP2K6/MAP2K2/MAP2K1/AKT1	4
GO:0043560	MF	GO:0043560	insulin receptor substrate binding	3/38	13/18737	0.230769230769231	113.787449392713	18.3380934609769	2.17037629667067e-06	2.45029282365208e-05	1.2457629107003e-05	PIK3R1/PIK3CB/JAK2	3
GO:0042605	MF	GO:0042605	peptide antigen binding	4/38	47/18737	0.0851063829787234	41.9641657334826	12.6756266577809	2.40923282211932e-06	2.45029282365208e-05	1.2457629107003e-05	HLA-DRA/HLA-DQB2/HLA-DPB1/HLA-DPA1	4
GO:0019208	MF	GO:0019208	phosphatase regulator activity	5/38	108/18737	0.0462962962962963	22.8277290448343	10.2552607417231	2.50029879964497e-06	2.45029282365208e-05	1.2457629107003e-05	PPP2R5E/PPP2R5D/PPP2R5C/PPP2R5A/PPP2R1A	5
GO:0004708	MF	GO:0004708	MAP kinase kinase activity	3/38	16/18737	0.1875	92.4523026315789	16.4972350000671	4.23185895057632e-06	3.88802041084199e-05	1.97672358875604e-05	MAP2K6/MAP2K2/MAP2K1	3
GO:0035591	MF	GO:0035591	signaling adaptor activity	5/38	128/18737	0.0390625	19.2608963815789	9.34515707336363	5.76244787484808e-06	4.98282257413334e-05	2.53333621742547e-05	TIRAP/PIK3R1/MAP2K2/MAP2K1/CD3G	5
GO:0106310	MF	GO:0106310	protein serine kinase activity	7/38	363/18737	0.0192837465564738	9.50840945338553	7.37939715256792	7.27310075253629e-06	5.93969894790464e-05	3.01982545865542e-05	RPS6KB2/PIK3CB/MAPK13/MAP2K6/MAP2K2/MAP2K1/AKT1	7
GO:0019887	MF	GO:0019887	protein kinase regulator activity	6/38	243/18737	0.0246913580246914	12.1747888239116	7.90402092453461	8.72339295466982e-06	6.74915139124455e-05	3.4313623256596e-05	RICTOR/MLST8/MAP2K2/MAP2K1/CSNK2B/AKT1	6
GO:0019209	MF	GO:0019209	kinase activator activity	5/38	142/18737	0.0352112676056338	17.3619347664937	8.82270552509023	9.56059386878621e-06	7.02703649355786e-05	3.57264297202011e-05	RICTOR/PIK3R1/MLST8/MAP2K2/MAP2K1	5
GO:0043539	MF	GO:0043539	protein serine/threonine kinase activator activity	4/38	69/18737	0.0579710144927536	28.5842868039664	10.3480484948387	1.13100405221652e-05	7.91702836551561e-05	4.02512720337707e-05	RICTOR/MLST8/MAP2K2/MAP2K1	4
GO:0043548	MF	GO:0043548	phosphatidylinositol 3-kinase binding	3/38	26/18737	0.115384615384615	56.8937246963563	12.8564857400244	1.93745840258942e-05	0.000123828863122019	6.29563142260176e-05	PIK3R2/PIK3R1/JAK2	3
GO:0052742	MF	GO:0052742	phosphatidylinositol kinase activity	3/38	26/18737	0.115384615384615	56.8937246963563	12.8564857400244	1.93745840258942e-05	0.000123828863122019	6.29563142260176e-05	PIK3R3/PIK3R1/PIK3CB	3
GO:0004674	MF	GO:0004674	protein serine/threonine kinase activity	7/38	429/18737	0.0163170163170163	8.04557722978775	6.65496568320263	2.14571313980772e-05	0.000131424929813223	6.68182600554159e-05	RPS6KB2/MAPK13/MAP2K6/MAP2K2/MAP2K1/CSNK2B/AKT1	7
GO:0003823	MF	GO:0003823	antigen binding	5/38	177/18737	0.0282485875706215	13.9287838239667	7.7906979620318	2.77163025400192e-05	0.000160995930599509	8.18525676517374e-05	PPP2R1A/HLA-DRA/HLA-DQB2/HLA-DPB1/HLA-DPA1	5
GO:0004721	MF	GO:0004721	phosphoprotein phosphatase activity	5/38	178/18737	0.0280898876404494	13.85053222945	7.76559750027098	2.84754707182805e-05	0.000160995930599509	8.18525676517374e-05	PPP3CB/PPP2R5D/PPP2R5A/PPP2R1A/PPP2CB	5
GO:0001727	MF	GO:0001727	lipid kinase activity	3/38	41/18737	0.0731707317073171	36.0789473684211	10.1364335535595	7.778502590208e-05	0.000423496252133547	0.00021531137774065	PIK3R3/PIK3R1/PIK3CB	3
GO:0042578	MF	GO:0042578	phosphoric ester hydrolase activity	6/38	363/18737	0.0165289256198347	8.15006524575903	6.20129665882903	8.29407450587759e-05	0.000435438911558573	0.000221383191698236	PPP3CB/PPP2R5D/PPP2R5A/PPP2R1A/PPP2CB/PLCG1	6
GO:0004715	MF	GO:0004715	non-membrane spanning protein tyrosine kinase activity	3/38	45/18737	0.0666666666666667	32.8719298245614	9.64956592649296	0.000102965169682012	0.000521926894595026	0.000265354883754005	ZAP70/JAK2/FYN	3
GO:0042277	MF	GO:0042277	peptide binding	5/38	249/18737	0.0200803212851406	9.90118368209681	6.37416816227571	0.000139671870493205	0.000684392165416705	0.000347954484386581	RPS6KB2/HLA-DRA/HLA-DQB2/HLA-DPB1/HLA-DPA1	5
GO:0030295	MF	GO:0030295	protein kinase activator activity	4/38	134/18737	0.0298507462686567	14.7187745483111	7.18451195139101	0.000152876598322081	0.000724930966236967	0.000368564973883456	RICTOR/MLST8/MAP2K2/MAP2K1	4
GO:0016303	MF	GO:0016303	1-phosphatidylinositol-3-kinase activity	2/38	10/18737	0.2	98.6157894736842	13.9189672227947	0.000178389459477503	0.000819476579474781	0.000416633277069169	PIK3R3/PIK3CB	2
GO:0019903	MF	GO:0019903	protein phosphatase binding	4/38	144/18737	0.0277777777777778	13.6966374269006	6.89471431206044	0.000201581287736647	0.00088915615246816	0.000452059339958749	STAT1/PPP3CB/PIK3R2/PIK3R1	4
GO:0016791	MF	GO:0016791	phosphatase activity	5/38	273/18737	0.0183150183150183	9.03074995180258	6.02553450719269	0.000214367239554342	0.00088915615246816	0.000452059339958749	PPP3CB/PPP2R5D/PPP2R5A/PPP2R1A/PPP2CB	5
GO:0036312	MF	GO:0036312	phosphatidylinositol 3-kinase regulatory subunit binding	2/38	11/18737	0.181818181818182	89.6507177033493	13.2579731563151	0.00021775252713506	0.00088915615246816	0.000452059339958749	PIK3R2/PIK3R1	2
GO:0042608	MF	GO:0042608	T cell receptor binding	2/38	11/18737	0.181818181818182	89.6507177033493	13.2579731563151	0.00021775252713506	0.00088915615246816	0.000452059339958749	HLA-DRA/CD3G	2
GO:0140375	MF	GO:0140375	immune receptor activity	4/38	154/18737	0.025974025974026	12.8072453861928	6.63242095038179	0.000260605200148475	0.000983651103870547	0.000500101885963543	IFNGR1/HLA-DRA/HLA-DQB2/HLA-DPA1	4
GO:0005078	MF	GO:0005078	MAP-kinase scaffold activity	2/38	12/18737	0.166666666666667	82.1798245614035	12.6808645777152	0.000260968660210553	0.000983651103870547	0.000500101885963543	MAP2K2/MAP2K1	2
GO:0005165	MF	GO:0005165	neurotrophin receptor binding	2/38	12/18737	0.166666666666667	82.1798245614035	12.6808645777152	0.000260968660210553	0.000983651103870547	0.000500101885963543	PLCG1/PIK3R1	2
GO:0097110	MF	GO:0097110	scaffold protein binding	3/38	70/18737	0.0428571428571429	21.131954887218	7.60709344571345	0.000383558518004321	0.00140957755366588	0.000716648809955442	MAP2K2/MAP2K1/FYN	3
GO:0019902	MF	GO:0019902	phosphatase binding	4/38	191/18737	0.0209424083769634	10.3262606778727	5.8400982370792	0.000588953817830461	0.00211161490783117	0.00107357435342651	STAT1/PPP3CB/PIK3R2/PIK3R1	4
GO:0030971	MF	GO:0030971	receptor tyrosine kinase binding	3/38	82/18737	0.0365853658536585	18.0394736842105	6.9708625903338	0.00061021766886031	0.00213576184101109	0.0010858509897013	PLCG1/PIK3R2/PIK3R1	3
GO:0004722	MF	GO:0004722	protein serine/threonine phosphatase activity	3/38	105/18737	0.0285714285714286	14.087969924812	6.06259066544695	0.00125088239476642	0.00427627237280612	0.00217411627976538	PPP3CB/PPP2R1A/PPP2CB	3
GO:1990782	MF	GO:1990782	protein tyrosine kinase binding	3/38	126/18737	0.0238095238095238	11.7399749373434	5.45286483107867	0.00210934340791986	0.00704712456736861	0.00358285602780645	PLCG1/PIK3R2/PIK3R1	3
GO:0005126	MF	GO:0005126	cytokine receptor binding	4/38	277/18737	0.0144404332129964	7.12027360820825	4.6261096284687	0.00232338101720893	0.00758971132288252	0.00385871467185577	STAT1/PLCG1/PIK3R1/JAK2	4
GO:0048156	MF	GO:0048156	tau protein binding	2/38	43/18737	0.0465116279069767	22.9339045287638	6.49112696284262	0.00343183864537149	0.0109669626276002	0.0055757561515189	PPP2CB/FYN	2
GO:0035254	MF	GO:0035254	glutamate receptor binding	2/38	48/18737	0.0416666666666667	20.5449561403509	6.11199982645711	0.00425970280272511	0.0133229002553317	0.00677354756984284	PLCG1/FYN	2
GO:0030159	MF	GO:0030159	signaling receptor complex adaptor activity	2/38	51/18737	0.0392156862745098	19.3364293085655	5.91102410847903	0.00479644935626165	0.0146891261535513	0.00746815579593371	PIK3R1/CD3G	2
GO:0017018	MF	GO:0017018	myosin phosphatase activity	2/38	84/18737	0.0238095238095238	11.7399749373434	4.44723022008531	0.012575129043375	0.0377253871301251	0.0191801108932251	PPP3CB/PPP2CB	2
GO:0035173	MF	GO:0035173	histone kinase activity	3/38	256/18737	0.01171875	5.77826891447368	3.4701550753653	0.0149525910601797	0.0439606177169282	0.0223501887425844	RPS6KB2/JAK2/AKT1	3
GO:0005031	MF	GO:0005031	tumor necrosis factor receptor activity	1/38	10/18737	0.1	49.3078947368421	6.88818896071716	0.0201014210276685	0.0547205350197644	0.0278206801747459	TNFRSF14	1
GO:0005131	MF	GO:0005131	growth hormone receptor binding	1/38	10/18737	0.1	49.3078947368421	6.88818896071716	0.0201014210276685	0.0547205350197644	0.0278206801747459	JAK2	1
GO:0035256	MF	GO:0035256	G protein-coupled glutamate receptor binding	1/38	10/18737	0.1	49.3078947368421	6.88818896071716	0.0201014210276685	0.0547205350197644	0.0278206801747459	FYN	1
GO:0141109	MF	GO:0141109	transporter activator activity	1/38	10/18737	0.1	49.3078947368421	6.88818896071716	0.0201014210276685	0.0547205350197644	0.0278206801747459	AKT1	1
GO:0140031	MF	GO:0140031	phosphorylation-dependent protein binding	1/38	11/18737	0.0909090909090909	44.8253588516746	6.55421012118246	0.0220897878777213	0.0590339059276848	0.0300136578651316	VAV1	1
GO:0001664	MF	GO:0001664	G protein-coupled receptor binding	3/38	299/18737	0.0100334448160535	4.94728040837881	3.10168517502039	0.0224891070200704	0.0590339059276848	0.0300136578651316	STAT1/JAK2/FYN	3
GO:0035014	MF	GO:0035014	phosphatidylinositol 3-kinase regulator activity	1/38	12/18737	0.0833333333333333	41.0899122807018	6.26232874129373	0.0240742259884047	0.0610157106947498	0.0310212349396866	PIK3R1	1
GO:0140996	MF	GO:0140996	histone H3 kinase activity	1/38	12/18737	0.0833333333333333	41.0899122807018	6.26232874129373	0.0240742259884047	0.0610157106947498	0.0310212349396866	JAK2	1
GO:0005035	MF	GO:0005035	death receptor activity	1/38	13/18737	0.0769230769230769	37.9291497975709	6.00430459300756	0.0260547429129675	0.0638341201367704	0.0324541534529946	TNFRSF14	1
GO:0035325	MF	GO:0035325	Toll-like receptor binding	1/38	13/18737	0.0769230769230769	37.9291497975709	6.00430459300756	0.0260547429129675	0.0638341201367704	0.0324541534529946	TIRAP	1
GO:0033130	MF	GO:0033130	acetylcholine receptor binding	1/38	14/18737	0.0714285714285714	35.2199248120301	5.77399490777977	0.0280313461905424	0.0675509490165529	0.0343438408891891	JAK2	1
GO:0044325	MF	GO:0044325	transmembrane transporter binding	2/38	137/18737	0.0145985401459854	7.19823280829812	3.28240935965679	0.0314271547817789	0.0723078116607588	0.0367622959392329	PPP2CB/FYN	2
GO:0070851	MF	GO:0070851	growth factor receptor binding	2/38	138/18737	0.0144927536231884	7.14607170099161	3.26673130853736	0.0318491565998867	0.0723078116607588	0.0367622959392329	JAK2/FYN	2
GO:0004707	MF	GO:0004707	MAP kinase activity	1/38	16/18737	0.0625	30.8174342105263	5.37881720979473	0.0319728418908117	0.0723078116607588	0.0367622959392329	MAPK13	1
GO:0005159	MF	GO:0005159	insulin-like growth factor receptor binding	1/38	16/18737	0.0625	30.8174342105263	5.37881720979473	0.0319728418908117	0.0723078116607588	0.0367622959392329	PIK3R1	1
GO:0005068	MF	GO:0005068	transmembrane receptor protein tyrosine kinase adaptor activity	1/38	17/18737	0.0588235294117647	29.0046439628483	5.20742040470739	0.0339377493214058	0.0745812654718451	0.0379181514393198	PIK3R1	1
GO:0019955	MF	GO:0019955	cytokine binding	2/38	143/18737	0.013986013986014	6.89620905410379	3.19062324672213	0.0339928216776437	0.0745812654718451	0.0379181514393198	TNFRSF14/IFNGR1	2
GO:0046982	MF	GO:0046982	protein heterodimerization activity	3/38	363/18737	0.00826446280991736	4.07503262287951	2.66699517761235	0.036916877213302	0.0798056022111086	0.0405742768133814	PPP2R1A/PIK3R2/PIK3R1	3
GO:0000979	MF	GO:0000979	RNA polymerase II core promoter sequence-specific DNA binding	1/38	20/18737	0.05	24.6539473684211	4.77113329722361	0.0398091996880661	0.0835993193449387	0.0425030553060555	STAT1	1
GO:0016004	MF	GO:0016004	phospholipase activator activity	1/38	20/18737	0.05	24.6539473684211	4.77113329722361	0.0398091996880661	0.0835993193449387	0.0425030553060555	FYN	1
GO:0051428	MF	GO:0051428	peptide hormone receptor binding	1/38	21/18737	0.0476190476190476	23.4799498746867	4.64643123298793	0.0417586173517865	0.0864579824044031	0.04395643931767	JAK2	1
GO:0050321	MF	GO:0050321	tau-protein kinase activity	1/38	22/18737	0.0454545454545455	22.4126794258373	4.53010727241259	0.0437041811763555	0.0892293699017259	0.0453654512210708	FYN	1
GO:0005158	MF	GO:0005158	insulin receptor binding	1/38	23/18737	0.0434782608695652	21.4382151029748	4.42124536364051	0.0456458985749819	0.0906749606827343	0.0461004096560984	PIK3R1	1
GO:0043274	MF	GO:0043274	phospholipase binding	1/38	23/18737	0.0434782608695652	21.4382151029748	4.42124536364051	0.0456458985749819	0.0906749606827343	0.0461004096560984	FYN	1
GO:0035035	MF	GO:0035035	histone acetyltransferase binding	1/38	24/18737	0.0416666666666667	20.5449561403509	4.31906419035397	0.0475837769470112	0.0920370422527717	0.0467929108481689	STAT1	1
GO:0060229	MF	GO:0060229	lipase activator activity	1/38	24/18737	0.0416666666666667	20.5449561403509	4.31906419035397	0.0475837769470112	0.0920370422527717	0.0467929108481689	FYN	1
