# Supplementary material for: Integrative multi-omics reveals that downregulation of HLA-DPA1/DPB1 drives macrophage immune-metabolic dysregulation in pediatric asthma
Source: Front Immunol. 2026 Jun 3;17:1835475. doi: 10.3389/fimmu.2026.1835475 (PMC13272086; doi:10.3389/fimmu.2026.1835475)
Supplement: Supplementary Table 4 — GO and KEGG enrichment analysis of the 39 candidate genes. [file DataSheet4.csv]

	category	subcategory	ID	Description	GeneRatio	BgRatio	RichFactor	FoldEnrichment	zScore	pvalue	p.adjust	qvalue	geneID	Count
hsa05235	Human Diseases	Cancer: overview	hsa05235	PD-L1 expression and PD-1 checkpoint pathway in cancer	23/38	90/9442	0.255555555555556	63.4988304093567	37.8691347823267	2.18826163588748e-38	3.93887094459747e-36	6.21926991252231e-37	ZAP70/TIRAP/STAT1/RPS6KB2/PPP3CB/PLCG1/PIK3R3/PIK3R2/PIK3R1/PIK3CB/PDCD1/NFATC3/MAPK13/MAP2K6/MAP2K2/MAP2K1/JAK2/IFNGR1/CSNK2B/CD3G/CD3D/BATF/AKT1	23
hsa04660	Organismal Systems	Immune system	hsa04660	T cell receptor signaling pathway	23/38	122/9442	0.188524590163934	46.8433994823123	32.3961395438881	5.41061281291054e-35	4.86955153161948e-33	7.68876557624129e-34	ZAP70/VAV1/PPP3CB/PPP2R5E/PPP2R5D/PPP2R5C/PPP2R5A/PPP2R1A/PPP2CB/PLCG1/PIK3R3/PIK3R2/PIK3R1/PIK3CB/PDCD1/NFATC3/MAPK13/MAP2K2/MAP2K1/FYN/CD3G/CD3D/AKT1	23
hsa04071	Environmental Information Processing	Signal transduction	hsa04071	Sphingolipid signaling pathway	15/38	122/9442	0.122950819672131	30.5500431406385	20.8821189510912	2.32988974876296e-19	1.05105287950078e-17	1.65955717815913e-18	PPP2R5E/PPP2R5D/PPP2R5C/PPP2R5A/PPP2R1A/PPP2CB/PIK3R3/PIK3R2/PIK3R1/PIK3CB/MAPK13/MAP2K2/MAP2K1/FYN/AKT1	15
hsa04658	Organismal Systems	Immune system	hsa04658	Th1 and Th2 cell differentiation	14/38	93/9442	0.150537634408602	37.4046406338427	22.4264292052077	2.3356730655573e-19	1.05105287950078e-17	1.65955717815913e-18	ZAP70/STAT1/PPP3CB/PLCG1/NFATC3/MAPK13/JAK2/IFNGR1/HLA-DRA/HLA-DQB2/HLA-DPB1/HLA-DPA1/CD3G/CD3D	14
hsa04659	Organismal Systems	Immune system	hsa04659	Th17 cell differentiation	14/38	109/9442	0.128440366972477	31.9140511830034	20.6349311702795	2.42979973214147e-18	8.74727903570928e-17	1.38114932142778e-17	ZAP70/STAT1/PPP3CB/PLCG1/NFATC3/MAPK13/JAK2/IFNGR1/HLA-DRA/HLA-DQB2/HLA-DPB1/HLA-DPA1/CD3G/CD3D	14
hsa04664	Organismal Systems	Immune system	hsa04664	Fc epsilon RI signaling pathway	12/38	69/9442	0.173913043478261	43.2128146453089	22.3704146731512	1.98228674790102e-17	5.94686024370305e-16	9.38977933216272e-17	VAV1/PLCG1/PIK3R3/PIK3R2/PIK3R1/PIK3CB/MAPK13/MAP2K6/MAP2K2/MAP2K1/FYN/AKT1	12
hsa05167	Human Diseases	Infectious disease: viral	hsa05167	Kaposi sarcoma-associated herpesvirus infection	15/38	196/9442	0.076530612244898	19.015843179377	16.2013114495964	3.40511259550297e-16	8.75600381700764e-15	1.38252691847489e-15	STAT1/PPP3CB/PLCG1/PIK3R3/PIK3R2/PIK3R1/PIK3CB/NFATC3/MAPK13/MAP2K6/MAP2K2/MAP2K1/JAK2/IFNGR1/AKT1	15
hsa05170	Human Diseases	Infectious disease: viral	hsa05170	Human immunodeficiency virus 1 infection	15/38	214/9442	0.0700934579439252	17.4163797343827	15.4409838967968	1.27887848124882e-15	2.87747658280984e-14	4.54338407812081e-15	RPS6KB2/PPP3CB/PLCG1/PIK3R3/PIK3R2/PIK3R1/PIK3CB/NFATC3/MAPK13/MAP2K6/MAP2K2/MAP2K1/CD3G/CD3D/AKT1	15
hsa05164	Human Diseases	Infectious disease: viral	hsa05164	Influenza A	14/38	173/9442	0.0809248554913295	20.1076969881351	16.1235044929722	1.86764970726691e-15	3.73529941453381e-14	5.89784118084286e-15	STAT1/PIK3R3/PIK3R2/PIK3R1/PIK3CB/MAP2K2/MAP2K1/JAK2/IFNGR1/HLA-DRA/HLA-DQB2/HLA-DPB1/HLA-DPA1/AKT1	14
hsa05166	Human Diseases	Infectious disease: viral	hsa05166	Human T-cell leukemia virus 1 infection	15/38	224/9442	0.0669642857142857	16.6388627819549	15.0575846470781	2.53609915695405e-15	4.56497848251728e-14	7.20786076186939e-15	PPP3CB/PIK3R3/PIK3R2/PIK3R1/PIK3CB/NFATC3/MAP2K2/MAP2K1/HLA-DRA/HLA-DQB2/HLA-DPB1/HLA-DPA1/CD3G/CD3D/AKT1	15
hsa05135	Human Diseases	Infectious disease: bacterial	hsa05135	Yersinia infection	13/38	138/9442	0.0942028985507246	23.406941266209	16.8551163590171	3.10458499514035e-15	5.08022999204785e-14	8.02141577691766e-15	ZAP70/VAV1/PLCG1/PIK3R3/PIK3R2/PIK3R1/PIK3CB/NFATC3/MAPK13/MAP2K6/MAP2K2/MAP2K1/AKT1	13
hsa04370	Environmental Information Processing	Signal transduction	hsa04370	VEGF signaling pathway	10/38	60/9442	0.166666666666667	41.4122807017544	19.96115921514	2.01538525609011e-14	2.80817717404198e-13	4.43396395901365e-14	PPP3CB/PLCG1/PIK3R3/PIK3R2/PIK3R1/PIK3CB/MAPK13/MAP2K2/MAP2K1/AKT1	10
hsa05169	Human Diseases	Infectious disease: viral	hsa05169	Epstein-Barr virus infection	14/38	205/9442	0.0682926829268293	16.9689345314506	14.6937242711031	2.02812795903032e-14	2.80817717404198e-13	4.43396395901365e-14	STAT1/PIK3R3/PIK3R2/PIK3R1/PIK3CB/MAPK13/MAP2K6/HLA-DRA/HLA-DQB2/HLA-DPB1/HLA-DPA1/CD3G/CD3D/AKT1	14
hsa04152	Environmental Information Processing	Signal transduction	hsa04152	AMPK signaling pathway	12/38	122/9442	0.0983606557377049	24.4400345125108	16.5643612287923	2.54777576814266e-14	3.05733092177119e-13	4.82736461332293e-14	RPS6KB2/PPP2R5E/PPP2R5D/PPP2R5C/PPP2R5A/PPP2R1A/PPP2CB/PIK3R3/PIK3R2/PIK3R1/PIK3CB/AKT1	12
hsa04935	Organismal Systems	Endocrine system	hsa04935	Growth hormone synthesis, secretion and action	12/38	122/9442	0.0983606557377049	24.4400345125108	16.5643612287923	2.54777576814266e-14	3.05733092177119e-13	4.82736461332293e-14	STAT1/PLCG1/PIK3R3/PIK3R2/PIK3R1/PIK3CB/MAPK13/MAP2K6/MAP2K2/MAP2K1/JAK2/AKT1	12
hsa05161	Human Diseases	Infectious disease: viral	hsa05161	Hepatitis B	13/38	163/9442	0.0797546012269939	19.8169195996125	15.4040965136682	2.78497035797074e-14	3.13309165271709e-13	4.94698682007961e-14	TIRAP/STAT1/PIK3R3/PIK3R2/PIK3R1/PIK3CB/NFATC3/MAPK13/MAP2K6/MAP2K2/MAP2K1/JAK2/AKT1	13
hsa04650	Organismal Systems	Immune system	hsa04650	Natural killer cell mediated cytotoxicity	12/38	134/9442	0.0895522388059701	22.2513747054203	15.749099530359	8.01837784838509e-14	8.49004713358421e-13	1.34053375793435e-13	ZAP70/VAV1/PPP3CB/PLCG1/PIK3R3/PIK3R2/PIK3R1/PIK3CB/MAP2K2/MAP2K1/IFNGR1/FYN	12
hsa04917	Organismal Systems	Endocrine system	hsa04917	Prolactin signaling pathway	10/38	71/9442	0.140845070422535	34.9962935507784	18.2773093691233	1.19799170031074e-13	1.19379559888827e-12	1.88494041929727e-13	STAT1/PIK3R3/PIK3R2/PIK3R1/PIK3CB/MAPK13/MAP2K2/MAP2K1/JAK2/AKT1	10
hsa05168	Human Diseases	Infectious disease: viral	hsa05168	Herpes simplex virus 1 infection	13/38	183/9442	0.0710382513661202	17.6511360368133	14.4587869567103	1.26011757660428e-13	1.19379559888827e-12	1.88494041929727e-13	TNFRSF14/STAT1/PIK3R3/PIK3R2/PIK3R1/PIK3CB/JAK2/IFNGR1/HLA-DRA/HLA-DQB2/HLA-DPB1/HLA-DPA1/AKT1	13
hsa05142	Human Diseases	Infectious disease: parasitic	hsa05142	Chagas disease	11/38	103/9442	0.106796116504854	26.5360245273378	16.5640372449152	1.42178096786092e-13	1.27960287107483e-12	2.02042558590763e-13	PPP2R1A/PPP2CB/PIK3R3/PIK3R2/PIK3R1/PIK3CB/MAPK13/IFNGR1/CD3G/CD3D/AKT1	11
hsa04151	Environmental Information Processing	Signal transduction	hsa04151	PI3K-Akt signaling pathway	16/38	362/9442	0.0441988950276243	10.9822622855481	12.3107588656075	1.61838520626846e-13	1.38718731965868e-12	2.19029576788213e-13	RPS6KB2/PPP2R5E/PPP2R5D/PPP2R5C/PPP2R5A/PPP2R1A/PPP2CB/PIK3R3/PIK3R2/PIK3R1/PIK3CB/MLST8/MAP2K2/MAP2K1/JAK2/AKT1	16
hsa04380	Organismal Systems	Development and regeneration	hsa04380	Osteoclast differentiation	12/38	143/9442	0.0839160839160839	20.8509385351491	15.2046149541272	1.76625818370774e-13	1.44512033212451e-12	2.28176894545976e-13	STAT1/PPP3CB/PIK3R3/PIK3R2/PIK3R1/PIK3CB/MAPK13/MAP2K6/MAP2K1/IFNGR1/FYN/AKT1	12
hsa04620	Organismal Systems	Immune system	hsa04620	Toll-like receptor signaling pathway	11/38	109/9442	0.100917431192661	25.0753259295027	16.0701258633638	2.69211028900168e-13	2.1068689218274e-12	3.32663513972747e-13	TIRAP/STAT1/PIK3R3/PIK3R2/PIK3R1/PIK3CB/MAPK13/MAP2K6/MAP2K2/MAP2K1/AKT1	11
hsa01521	Human Diseases	Drug resistance: antineoplastic	hsa01521	EGFR tyrosine kinase inhibitor resistance	10/38	80/9442	0.125	31.0592105263158	17.1625862234034	4.16873062148457e-13	3.12654796611342e-12	4.93665468333699e-13	RPS6KB2/PLCG1/PIK3R3/PIK3R2/PIK3R1/PIK3CB/MAP2K2/MAP2K1/JAK2/AKT1	10
hsa05165	Human Diseases	Infectious disease: viral	hsa05165	Human papillomavirus infection	15/38	333/9442	0.045045045045045	11.1925082977715	12.0368355267882	8.81477535529974e-13	6.34663825581581e-12	1.00210077723408e-12	STAT1/RPS6KB2/PPP2R5E/PPP2R5D/PPP2R5C/PPP2R5A/PPP2R1A/PPP2CB/PIK3R3/PIK3R2/PIK3R1/PIK3CB/MAP2K2/MAP2K1/AKT1	15
hsa05417	Human Diseases	Cardiovascular disease	hsa05417	Lipid and atherosclerosis	13/38	216/9442	0.0601851851851852	14.9544346978557	13.1879376434469	1.07170034714574e-12	7.41946394177822e-12	1.17149430659656e-12	VAV1/TIRAP/PPP3CB/PLCG1/PIK3R3/PIK3R2/PIK3R1/PIK3CB/NFATC3/MAPK13/MAP2K6/JAK2/AKT1	13
hsa04662	Organismal Systems	Immune system	hsa04662	B cell receptor signaling pathway	10/38	91/9442	0.10989010989011	27.3048004626952	16.0276985769425	1.57929527569744e-12	1.05286351713163e-11	1.66241607968152e-12	VAV1/PPP3CB/PIK3R3/PIK3R2/PIK3R1/PIK3CB/NFATC3/MAP2K2/MAP2K1/AKT1	10
hsa04066	Environmental Information Processing	Signal transduction	hsa04066	HIF-1 signaling pathway	10/38	110/9442	0.0909090909090909	22.5885167464115	14.4769231601416	1.09436971087401e-11	7.03523385561866e-11	1.11082639825558e-11	RPS6KB2/PLCG1/PIK3R3/PIK3R2/PIK3R1/PIK3CB/MAP2K2/MAP2K1/IFNGR1/AKT1	10
hsa05145	Human Diseases	Infectious disease: parasitic	hsa05145	Toxoplasmosis	10/38	112/9442	0.0892857142857143	22.1851503759399	14.3365359280333	1.31346544002266e-11	8.15254411048548e-11	1.28724380691876e-11	STAT1/MAPK13/MAP2K6/JAK2/IFNGR1/HLA-DRA/HLA-DQB2/HLA-DPB1/HLA-DPA1/AKT1	10
hsa04218	Cellular Processes	Cell growth and death	hsa04218	Cellular senescence	11/38	157/9442	0.0700636942675159	17.4089842440496	13.1790788714017	1.5447991293862e-11	9.26879477631721e-11	1.46349391205009e-11	PPP3CB/PIK3R3/PIK3R2/PIK3R1/PIK3CB/NFATC3/MAPK13/MAP2K6/MAP2K2/MAP2K1/AKT1	11
hsa04012	Environmental Information Processing	Signal transduction	hsa04012	ErbB signaling pathway	9/38	86/9442	0.104651162790698	26.0030599755202	14.8061371715944	3.69648937100565e-11	2.14634866703554e-10	3.3889715795298e-11	RPS6KB2/PLCG1/PIK3R3/PIK3R2/PIK3R1/PIK3CB/MAP2K2/MAP2K1/AKT1	9
hsa05163	Human Diseases	Infectious disease: viral	hsa05163	Human cytomegalovirus infection	12/38	227/9442	0.052863436123348	13.1351727335961	11.7640187554054	4.35117949178273e-11	2.44753846412778e-10	3.86453441704387e-11	RPS6KB2/PPP3CB/PIK3R3/PIK3R2/PIK3R1/PIK3CB/NFATC3/MAPK13/MAP2K6/MAP2K2/MAP2K1/AKT1	12
hsa05152	Human Diseases	Infectious disease: bacterial	hsa05152	Tuberculosis	11/38	182/9442	0.0604395604395604	15.0176402544824	12.1380688814028	7.72111180321286e-11	4.21151552902519e-10	6.64976136161873e-11	TIRAP/STAT1/PPP3CB/MAPK13/JAK2/IFNGR1/HLA-DRA/HLA-DQB2/HLA-DPB1/HLA-DPA1/AKT1	11
hsa01522	Human Diseases	Drug resistance: antineoplastic	hsa01522	Endocrine resistance	9/38	99/9442	0.0909090909090909	22.5885167464115	13.7259279427648	1.34196325918712e-10	6.70981629593562e-10	1.05944467830562e-10	RPS6KB2/PIK3R3/PIK3R2/PIK3R1/PIK3CB/MAPK13/MAP2K2/MAP2K1/AKT1	9
hsa04666	Organismal Systems	Immune system	hsa04666	Fc gamma R-mediated phagocytosis	9/38	99/9442	0.0909090909090909	22.5885167464115	13.7259279427648	1.34196325918712e-10	6.70981629593562e-10	1.05944467830562e-10	VAV1/RPS6KB2/PLCG1/PIK3R3/PIK3R2/PIK3R1/PIK3CB/MAP2K1/AKT1	9
hsa05231	Human Diseases	Cancer: overview	hsa05231	Choline metabolism in cancer	9/38	99/9442	0.0909090909090909	22.5885167464115	13.7259279427648	1.34196325918712e-10	6.70981629593562e-10	1.05944467830562e-10	RPS6KB2/PLCG1/PIK3R3/PIK3R2/PIK3R1/PIK3CB/MAP2K2/MAP2K1/AKT1	9
hsa04933	Human Diseases	Endocrine and metabolic disease	hsa04933	AGE-RAGE signaling pathway in diabetic complications	9/38	101/9442	0.0891089108910891	22.1412193850964	13.5780849265417	1.60994612684545e-10	7.83217034681568e-10	1.236658475813e-10	STAT1/PLCG1/PIK3R3/PIK3R2/PIK3R1/PIK3CB/MAPK13/JAK2/AKT1	9
hsa05221	Human Diseases	Cancer: specific types	hsa05221	Acute myeloid leukemia	8/38	68/9442	0.117647058823529	29.2321981424149	14.8518707828507	1.95213082696207e-10	9.24693549613614e-10	1.46004244675834e-10	RPS6KB2/PIK3R3/PIK3R2/PIK3R1/PIK3CB/MAP2K2/MAP2K1/AKT1	8
hsa04625	Organismal Systems	Immune system	hsa04625	C-type lectin receptor signaling pathway	9/38	105/9442	0.0857142857142857	21.2977443609023	13.2948436874663	2.29098311772371e-10	1.05737682356479e-09	1.66954235299704e-10	STAT1/PPP3CB/PIK3R3/PIK3R2/PIK3R1/PIK3CB/NFATC3/MAPK13/AKT1	9
hsa05205	Human Diseases	Cancer: overview	hsa05205	Proteoglycans in cancer	11/38	204/9442	0.053921568627451	13.3980908152735	11.3795582924483	2.64269180055808e-10	1.18921131025114e-09	1.87770206881759e-10	VAV1/RPS6KB2/PLCG1/PIK3R3/PIK3R2/PIK3R1/PIK3CB/MAPK13/MAP2K2/MAP2K1/AKT1	11
hsa05223	Human Diseases	Cancer: specific types	hsa05223	Non-small cell lung cancer	8/38	73/9442	0.10958904109589	27.2299927901947	14.3007056829762	3.49981407158208e-10	1.53650373874335e-09	2.42605853485793e-10	PLCG1/PIK3R3/PIK3R2/PIK3R1/PIK3CB/MAP2K2/MAP2K1/AKT1	8
hsa04015	Environmental Information Processing	Signal transduction	hsa04015	Rap1 signaling pathway	11/38	212/9442	0.0518867924528302	12.8925024826216	11.1322978506957	3.99125284445771e-10	1.71053693333902e-09	2.70084778948266e-10	VAV1/PLCG1/PIK3R3/PIK3R2/PIK3R1/PIK3CB/MAPK13/MAP2K6/MAP2K2/MAP2K1/AKT1	11
hsa04150	Environmental Information Processing	Signal transduction	hsa04150	mTOR signaling pathway	10/38	158/9442	0.0632911392405063	15.72618254497	11.8657623008786	4.08996864687754e-10	1.71207989869292e-09	2.70328405056777e-10	RPS6KB2/RICTOR/PIK3R3/PIK3R2/PIK3R1/PIK3CB/MLST8/MAP2K2/MAP2K1/AKT1	10
hsa05160	Human Diseases	Infectious disease: viral	hsa05160	Hepatitis C	10/38	159/9442	0.0628930817610063	15.6272757365111	11.8239428551202	4.3525548315576e-10	1.78059061290993e-09	2.81145886248936e-10	STAT1/PPP2R1A/PPP2CB/PIK3R3/PIK3R2/PIK3R1/PIK3CB/MAP2K2/MAP2K1/AKT1	10
hsa05214	Human Diseases	Cancer: specific types	hsa05214	Glioma	8/38	76/9442	0.105263157894737	26.1551246537396	13.9958951426743	4.86767305974956e-10	1.94706922389982e-09	3.07431982721025e-10	PLCG1/PIK3R3/PIK3R2/PIK3R1/PIK3CB/MAP2K2/MAP2K1/AKT1	8
hsa05212	Human Diseases	Cancer: specific types	hsa05212	Pancreatic cancer	8/38	77/9442	0.103896103896104	25.8154477101846	13.8981845289918	5.41662444041011e-10	2.11954869407352e-09	3.34665583274767e-10	STAT1/RPS6KB2/PIK3R3/PIK3R2/PIK3R1/PIK3CB/MAP2K1/AKT1	8
hsa05140	Human Diseases	Infectious disease: parasitic	hsa05140	Leishmaniasis	8/38	79/9442	0.10126582278481	25.161892071952	13.7082324744054	6.67767368092641e-10	2.55740694163139e-09	4.03801096047062e-10	STAT1/MAPK13/JAK2/IFNGR1/HLA-DRA/HLA-DQB2/HLA-DPB1/HLA-DPA1	8
hsa04722	Organismal Systems	Nervous system	hsa04722	Neurotrophin signaling pathway	9/38	120/9442	0.075	18.6355263157895	12.358591744662	7.64512655673026e-10	2.86692245877385e-09	4.52671967174818e-10	PLCG1/PIK3R3/PIK3R2/PIK3R1/PIK3CB/MAPK13/MAP2K2/MAP2K1/AKT1	9
hsa04140	Cellular Processes	Transport and catabolism	hsa04140	Autophagy - animal	10/38	169/9442	0.0591715976331361	14.7025848645282	11.4256314139086	7.93115293582375e-10	2.91348475193526e-09	4.60023908200304e-10	RPS6KB2/PPP2CB/PIK3R3/PIK3R2/PIK3R1/PIK3CB/MLST8/MAP2K2/MAP2K1/AKT1	10
hsa04919	Organismal Systems	Endocrine system	hsa04919	Thyroid hormone signaling pathway	9/38	122/9442	0.0737704918032787	18.3300258843831	12.2466035064935	8.8676504138572e-10	3.19235414898859e-09	5.04055918261357e-10	STAT1/PLCG1/PIK3R3/PIK3R2/PIK3R1/PIK3CB/MAP2K2/MAP2K1/AKT1	9
hsa05210	Human Diseases	Cancer: specific types	hsa05210	Colorectal cancer	8/38	87/9442	0.0919540229885057	22.8481548699335	13.0135858941304	1.46202724367305e-09	5.16009615414019e-09	8.14752024337925e-10	RPS6KB2/PIK3R3/PIK3R2/PIK3R1/PIK3CB/MAP2K2/MAP2K1/AKT1	8
hsa04728	Organismal Systems	Nervous system	hsa04728	Dopaminergic synapse	9/38	133/9442	0.0676691729323308	16.8140087059755	11.675104212321	1.91861709178965e-09	6.64136685619496e-09	1.04863687203078e-09	PPP3CB/PPP2R5E/PPP2R5D/PPP2R5C/PPP2R5A/PPP2R1A/PPP2CB/MAPK13/AKT1	9
hsa05213	Human Diseases	Cancer: specific types	hsa05213	Endometrial cancer	7/38	59/9442	0.11864406779661	29.4799286351472	13.948854085149	2.79809784216981e-09	9.29781489062072e-09	1.46807603536117e-09	PIK3R3/PIK3R2/PIK3R1/PIK3CB/MAP2K2/MAP2K1/AKT1	7
hsa04114	Cellular Processes	Cell growth and death	hsa04114	Oocyte meiosis	9/38	139/9442	0.0647482014388489	16.0882241575161	11.3914367748393	2.84099899435633e-09	9.29781489062072e-09	1.46807603536117e-09	PPP3CB/PPP2R5E/PPP2R5D/PPP2R5C/PPP2R5A/PPP2R1A/PPP2CB/MAPK13/MAP2K1	9
hsa05162	Human Diseases	Infectious disease: viral	hsa05162	Measles	9/38	139/9442	0.0647482014388489	16.0882241575161	11.3914367748393	2.84099899435633e-09	9.29781489062072e-09	1.46807603536117e-09	STAT1/PIK3R3/PIK3R2/PIK3R1/PIK3CB/CSNK2B/CD3G/CD3D/AKT1	9
hsa04062	Organismal Systems	Immune system	hsa04062	Chemokine signaling pathway	10/38	193/9442	0.0518134715025907	12.8742841559858	10.5945664493609	2.90017147921055e-09	9.32197975460534e-09	1.47189154020084e-09	VAV1/STAT1/PLCG1/PIK3R3/PIK3R2/PIK3R1/PIK3CB/MAP2K1/JAK2/AKT1	10
hsa04550	Cellular Processes	Cellular community - eukaryotes	hsa04550	Signaling pathways regulating pluripotency of stem cells	9/38	144/9442	0.0625	15.5296052631579	11.1682410162211	3.8868630234858e-09	1.2274304284692e-08	1.93804804495137e-09	PIK3R3/PIK3R2/PIK3R1/PIK3CB/MAPK13/MAP2K2/MAP2K1/JAK2/AKT1	9
hsa04072	Environmental Information Processing	Signal transduction	hsa04072	Phospholipase D signaling pathway	9/38	149/9442	0.0604026845637584	15.0084775697633	10.9559638752741	5.25692233809367e-09	1.63145865664976e-08	2.57598735260488e-09	PLCG1/PIK3R3/PIK3R2/PIK3R1/PIK3CB/MAP2K2/MAP2K1/FYN/AKT1	9
hsa04929	Organismal Systems	Endocrine system	hsa04929	GnRH secretion	7/38	65/9442	0.107692307692308	26.7587044534413	13.2462584199221	5.61209028517058e-09	1.71216313784865e-08	2.70341548081366e-09	PIK3R3/PIK3R2/PIK3R1/PIK3CB/MAP2K2/MAP2K1/AKT1	7
hsa05211	Human Diseases	Cancer: specific types	hsa05211	Renal cell carcinoma	7/38	70/9442	0.1	24.8473684210526	12.7296900161507	9.52498707603388e-09	2.85749612281016e-08	4.51183598338447e-09	PIK3R3/PIK3R2/PIK3R1/PIK3CB/MAP2K2/MAP2K1/AKT1	7
hsa05230	Human Diseases	Cancer: overview	hsa05230	Central carbon metabolism in cancer	7/38	71/9442	0.0985915492957746	24.4974054855448	12.6328285990813	1.05363127810951e-08	3.10907590261824e-08	4.90906721466038e-09	PIK3R3/PIK3R2/PIK3R1/PIK3CB/MAP2K2/MAP2K1/AKT1	7
hsa05218	Human Diseases	Cancer: specific types	hsa05218	Melanoma	7/38	73/9442	0.0958904109589041	23.8262436914203	12.4449669311736	1.28344810672704e-08	3.72613966469139e-08	5.88337841793378e-09	PIK3R3/PIK3R2/PIK3R1/PIK3CB/MAP2K2/MAP2K1/AKT1	7
hsa04725	Organismal Systems	Nervous system	hsa04725	Cholinergic synapse	8/38	116/9442	0.0689655172413793	17.1361161524501	11.1153921032192	1.46360760979066e-08	4.1817360279733e-08	6.60274109679995e-09	PIK3R3/PIK3R2/PIK3R1/PIK3CB/MAP2K1/JAK2/FYN/AKT1	8
hsa05225	Human Diseases	Cancer: specific types	hsa05225	Hepatocellular carcinoma	9/38	170/9442	0.0529411764705882	13.1544891640867	10.1652706661063	1.67499273283819e-08	4.71091706110741e-08	7.43829009648538e-09	RPS6KB2/PLCG1/PIK3R3/PIK3R2/PIK3R1/PIK3CB/MAP2K2/MAP2K1/AKT1	9
hsa04668	Environmental Information Processing	Signal transduction	hsa04668	TNF signaling pathway	8/38	119/9442	0.0672268907563025	16.7041132242371	10.9585613492886	1.7913710469075e-08	4.96071982220537e-08	7.83271550874532e-09	PIK3R3/PIK3R2/PIK3R1/PIK3CB/MAPK13/MAP2K6/MAP2K1/AKT1	8
hsa05220	Human Diseases	Cancer: specific types	hsa05220	Chronic myeloid leukemia	7/38	77/9442	0.0909090909090909	22.5885167464115	12.0909037367767	1.87252342256945e-08	5.10688206155305e-08	8.06349799192587e-09	PIK3R3/PIK3R2/PIK3R1/PIK3CB/MAP2K2/MAP2K1/AKT1	7
hsa04926	Organismal Systems	Endocrine system	hsa04926	Relaxin signaling pathway	8/38	130/9442	0.0615384615384615	15.2906882591093	10.429123850044	3.59544243106225e-08	9.65939757598814e-08	1.52516803831392e-08	PIK3R3/PIK3R2/PIK3R1/PIK3CB/MAPK13/MAP2K2/MAP2K1/AKT1	8
hsa04068	Environmental Information Processing	Signal transduction	hsa04068	FoxO signaling pathway	8/38	133/9442	0.0601503759398496	14.9457855164226	10.2958397364097	4.30028884152331e-08	1.13831175216794e-07	1.79733434552832e-08	PIK3R3/PIK3R2/PIK3R1/PIK3CB/MAPK13/MAP2K2/MAP2K1/AKT1	8
hsa04910	Organismal Systems	Endocrine system	hsa04910	Insulin signaling pathway	8/38	138/9442	0.0579710144927536	14.4042715484363	10.0830610466888	5.74069868759869e-08	1.48385627590237e-07	2.34293096195111e-08	RPS6KB2/PIK3R3/PIK3R2/PIK3R1/PIK3CB/MAP2K2/MAP2K1/AKT1	8
hsa04613	Organismal Systems	Immune system	hsa04613	Neutrophil extracellular trap formation	9/38	196/9442	0.0459183673469388	11.4095059076262	9.36107433699908	5.77055218406478e-08	1.48385627590237e-07	2.34293096195111e-08	PLCG1/PIK3R3/PIK3R2/PIK3R1/PIK3CB/MAPK13/MAP2K2/MAP2K1/AKT1	9
hsa05224	Human Diseases	Cancer: specific types	hsa05224	Breast cancer	8/38	148/9442	0.0540540540540541	13.4310099573257	9.68903277186819	9.90389260892107e-08	2.51084601352929e-07	3.96449370557256e-08	RPS6KB2/PIK3R3/PIK3R2/PIK3R1/PIK3CB/MAP2K2/MAP2K1/AKT1	8
hsa04750	Organismal Systems	Sensory system	hsa04750	Inflammatory mediator regulation of TRP channels	7/38	99/9442	0.0707070707070707	17.56884635832	10.5344333693905	1.08778245394962e-07	2.71048272092217e-07	4.2797095593508e-08	PLCG1/PIK3R3/PIK3R2/PIK3R1/PIK3CB/MAPK13/MAP2K6	7
hsa05226	Human Diseases	Cancer: specific types	hsa05226	Gastric cancer	8/38	150/9442	0.0533333333333333	13.2519298245614	9.61479472428476	1.09925132570733e-07	2.71048272092217e-07	4.2797095593508e-08	RPS6KB2/PIK3R3/PIK3R2/PIK3R1/PIK3CB/MAP2K2/MAP2K1/AKT1	8
hsa04261	Organismal Systems	Circulatory system	hsa04261	Adrenergic signaling in cardiomyocytes	8/38	154/9442	0.051948051948052	12.9077238550923	9.47049106290928	1.34819111278838e-07	3.27938378786364e-07	5.17797440188995e-08	PPP2R5E/PPP2R5D/PPP2R5C/PPP2R5A/PPP2R1A/PPP2CB/MAPK13/AKT1	8
hsa05207	Human Diseases	Cancer: overview	hsa05207	Chemical carcinogenesis - receptor activation	9/38	217/9442	0.0414746543778802	10.3053601746301	8.81504135439033	1.38478818963393e-07	3.32349165512144e-07	5.24761840282332e-08	RPS6KB2/PIK3R3/PIK3R2/PIK3R1/PIK3CB/MAP2K2/MAP2K1/JAK2/AKT1	9
hsa04213	Organismal Systems	Aging	hsa04213	Longevity regulating pathway - multiple species	6/38	62/9442	0.0967741935483871	24.0458404074703	11.5726138636689	1.46720736228373e-07	3.47496480540883e-07	5.48678653485605e-08	RPS6KB2/PIK3R3/PIK3R2/PIK3R1/PIK3CB/AKT1	6
hsa05215	Human Diseases	Cancer: specific types	hsa05215	Prostate cancer	7/38	106/9442	0.0660377358490566	16.4086395233366	10.141011920395	1.74501410929658e-07	4.07925376199201e-07	6.44092699261896e-08	PIK3R3/PIK3R2/PIK3R1/PIK3CB/MAP2K2/MAP2K1/AKT1	7
hsa05321	Human Diseases	Immune disease	hsa05321	Inflammatory bowel disease	6/38	66/9442	0.0909090909090909	22.5885167464115	11.1874333295946	2.14337072248249e-07	4.94624012880574e-07	7.80985283495642e-08	STAT1/IFNGR1/HLA-DRA/HLA-DQB2/HLA-DPB1/HLA-DPA1	6
hsa04914	Organismal Systems	Endocrine system	hsa04914	Progesterone-mediated oocyte maturation	7/38	111/9442	0.0630630630630631	15.66951161688	9.88228869531369	2.39703849147423e-07	5.46160668943496e-07	8.62358950963414e-08	PIK3R3/PIK3R2/PIK3R1/PIK3CB/MAPK13/MAP2K1/AKT1	7
hsa04630	Environmental Information Processing	Signal transduction	hsa04630	JAK-STAT signaling pathway	8/38	168/9442	0.0476190476190476	11.8320802005013	9.00487002884135	2.63929243884892e-07	5.93840798741007e-07	9.37643366433168e-08	STAT1/PIK3R3/PIK3R2/PIK3R1/PIK3CB/JAK2/IFNGR1/AKT1	8
hsa04014	Environmental Information Processing	Signal transduction	hsa04014	Ras signaling pathway	9/38	238/9442	0.0378151260504202	9.39606368863335	8.33912309767994	3.04311231389579e-07	6.76247180865732e-07	1.0677587066301e-07	ZAP70/PLCG1/PIK3R3/PIK3R2/PIK3R1/PIK3CB/MAP2K2/MAP2K1/AKT1	9
hsa04670	Organismal Systems	Immune system	hsa04670	Leukocyte transendothelial migration	7/38	116/9442	0.0603448275862069	14.9941016333938	9.63986161960384	3.24354569366427e-07	7.11997835194597e-07	1.12420710820199e-07	VAV1/PLCG1/PIK3R3/PIK3R2/PIK3R1/PIK3CB/MAPK13	7
hsa04360	Organismal Systems	Development and regeneration	hsa04360	Axon guidance	8/38	184/9442	0.0434782608695652	10.8032036613272	8.53616567154752	5.29874140703817e-07	1.14912464249021e-06	1.81440733024769e-07	PPP3CB/PLCG1/PIK3R3/PIK3R2/PIK3R1/PIK3CB/NFATC3/FYN	8
hsa04611	Organismal Systems	Immune system	hsa04611	Platelet activation	7/38	126/9442	0.0555555555555556	13.8040935672515	9.1973742490995	5.70572579967609e-07	1.22265552850202e-06	1.93050872921372e-07	PIK3R3/PIK3R2/PIK3R1/PIK3CB/MAPK13/FYN/AKT1	7
hsa04210	Cellular Processes	Cell growth and death	hsa04210	Apoptosis	7/38	137/9442	0.0510948905109489	12.6957356895889	8.76544818602289	1.00678884989739e-06	2.13202344684153e-06	3.36635281080241e-07	PIK3R3/PIK3R2/PIK3R1/PIK3CB/MAP2K2/MAP2K1/AKT1	7
hsa04915	Organismal Systems	Endocrine system	hsa04915	Estrogen signaling pathway	7/38	139/9442	0.0503597122302158	12.5130632336236	8.69223114273648	1.1103787195359e-06	2.31255781448007e-06	3.65140707549485e-07	PIK3R3/PIK3R2/PIK3R1/PIK3CB/MAP2K2/MAP2K1/AKT1	7
hsa04510	Cellular Processes	Cellular community - eukaryotes	hsa04510	Focal adhesion	8/38	203/9442	0.0394088669950739	9.79206637282862	8.04953847016115	1.1177362769987e-06	2.31255781448007e-06	3.65140707549485e-07	VAV1/PIK3R3/PIK3R2/PIK3R1/PIK3CB/MAP2K1/FYN/AKT1	8
hsa05418	Human Diseases	Cardiovascular disease	hsa05418	Fluid shear stress and atherosclerosis	7/38	142/9442	0.0492957746478873	12.2487027427724	8.58518434792415	1.28245491816554e-06	2.62320324170225e-06	4.14189985531934e-07	PIK3R3/PIK3R2/PIK3R1/PIK3CB/MAPK13/MAP2K6/AKT1	7
hsa04211	Organismal Systems	Aging	hsa04211	Longevity regulating pathway	6/38	90/9442	0.0666666666666667	16.5649122807018	9.43105266406303	1.36943697515119e-06	2.76964781491252e-06	4.37312812880924e-07	RPS6KB2/PIK3R3/PIK3R2/PIK3R1/PIK3CB/AKT1	6
hsa04973	Organismal Systems	Digestive system	hsa04973	Carbohydrate digestion and absorption	5/38	52/9442	0.0961538461538462	23.8917004048583	10.5218332793087	1.82052957501184e-06	3.64105915002369e-06	5.74904076319529e-07	PIK3R3/PIK3R2/PIK3R1/PIK3CB/AKT1	5
hsa04024	Environmental Information Processing	Signal transduction	hsa04024	cAMP signaling pathway	8/38	226/9442	0.0353982300884956	8.7955286446204	7.5400295016858	2.50534518515624e-06	4.95562783877059e-06	7.82467553490094e-07	VAV1/PIK3R3/PIK3R2/PIK3R1/PIK3CB/MAP2K2/MAP2K1/AKT1	8
hsa04640	Organismal Systems	Immune system	hsa04640	Hematopoietic cell lineage	6/38	100/9442	0.06	14.9084210526316	8.8879660109735	2.54649082101764e-06	4.98226464981712e-06	7.86673365760597e-07	HLA-DRA/HLA-DQB2/HLA-DPB1/HLA-DPA1/CD3G/CD3D	6
hsa05208	Human Diseases	Cancer: overview	hsa05208	Chemical carcinogenesis - reactive oxygen species	8/38	227/9442	0.0352422907488987	8.7567818223974	7.51954082924947	2.58943143782127e-06	5.01180278287987e-06	7.91337281507347e-07	PIK3R3/PIK3R2/PIK3R1/PIK3CB/MAPK13/MAP2K2/MAP2K1/AKT1	8
hsa03015	Genetic Information Processing	Translation	hsa03015	mRNA surveillance pathway	6/38	103/9442	0.058252427184466	14.4741951967297	8.74008680736322	3.0278255066048e-06	5.77304737673192e-06	9.11533796326093e-07	PPP2R5E/PPP2R5D/PPP2R5C/PPP2R5A/PPP2R1A/PPP2CB	6
hsa04810	Cellular Processes	Cell motility	hsa04810	Regulation of actin cytoskeleton	8/38	232/9442	0.0344827586206897	8.56805807622505	7.41896155143255	3.0468861154974e-06	5.77304737673192e-06	9.11533796326093e-07	VAV1/PIK3R3/PIK3R2/PIK3R1/PIK3CB/MAP2K2/MAP2K1/AKT1	8
hsa04923	Organismal Systems	Endocrine system	hsa04923	Regulation of lipolysis in adipocytes	5/38	59/9442	0.0847457627118644	21.057091882248	9.82353051589581	3.43596061726748e-06	6.44242615737653e-06	1.01722518274366e-06	PIK3R3/PIK3R2/PIK3R1/PIK3CB/AKT1	5
hsa04931	Human Diseases	Endocrine and metabolic disease	hsa04931	Insulin resistance	6/38	109/9442	0.055045871559633	13.6774505070014	8.46211701850412	4.21371798185837e-06	7.81927048179904e-06	1.2346216550209e-06	RPS6KB2/PIK3R3/PIK3R2/PIK3R1/PIK3CB/AKT1	6
hsa05131	Human Diseases	Infectious disease: bacterial	hsa05131	Shigellosis	8/38	253/9442	0.0316205533596838	7.85687539005617	7.02743567188951	5.7968671208624e-06	1.0647306956686e-05	1.68115373000306e-06	RPS6KB2/PLCG1/PIK3R3/PIK3R2/PIK3R1/PIK3CB/MAPK13/AKT1	8
hsa05310	Human Diseases	Immune disease	hsa05310	Asthma	4/38	32/9442	0.125	31.0592105263158	10.8268528555505	7.39801654666711e-06	1.34509391757584e-05	2.12383250143553e-06	HLA-DRA/HLA-DQB2/HLA-DPB1/HLA-DPA1	4
hsa05416	Human Diseases	Cardiovascular disease	hsa05416	Viral myocarditis	5/38	70/9442	0.0714285714285714	17.7481203007519	8.94012186240053	8.04399232664955e-06	1.44791861879692e-05	2.28618729283724e-06	HLA-DRA/HLA-DQB2/HLA-DPB1/HLA-DPA1/FYN	5
hsa01524	Human Diseases	Drug resistance: antineoplastic	hsa01524	Platinum drug resistance	5/38	75/9442	0.0666666666666667	16.5649122807018	8.60243769726601	1.13048407392917e-05	2.01472409215099e-05	3.1811433033963e-06	PIK3R3/PIK3R2/PIK3R1/PIK3CB/AKT1	5
hsa05020	Human Diseases	Neurodegenerative disease	hsa05020	Prion disease	8/38	278/9442	0.0287769784172662	7.15032184778493	6.61640662298287	1.15825566472539e-05	2.04398058480951e-05	3.2273377654887e-06	PPP3CB/PIK3R3/PIK3R2/PIK3R1/PIK3CB/MAPK13/FYN/CSNK2B	8
hsa04960	Organismal Systems	Excretory system	hsa04960	Aldosterone-regulated sodium reabsorption	4/38	38/9442	0.105263157894737	26.1551246537396	9.87657688197486	1.49254504337413e-05	2.60833114376062e-05	4.11841759541151e-06	PIK3R3/PIK3R2/PIK3R1/PIK3CB	4
hsa05330	Human Diseases	Immune disease	hsa05330	Allograft rejection	4/38	39/9442	0.102564102564103	25.4844804318489	9.73945073057819	1.65833411204329e-05	2.87019365545953e-05	4.53188471914663e-06	HLA-DRA/HLA-DQB2/HLA-DPB1/HLA-DPA1	4
hsa05010	Human Diseases	Neurodegenerative disease	hsa05010	Alzheimer disease	9/38	391/9442	0.0230179028132992	5.7193431148203	6.05851428967097	1.82836584829065e-05	3.13434145421255e-05	4.94896019086192e-06	PPP3CB/PIK3R3/PIK3R2/PIK3R1/PIK3CB/MAP2K2/MAP2K1/CSNK2B/AKT1	9
hsa04940	Human Diseases	Endocrine and metabolic disease	hsa04940	Type I diabetes mellitus	4/38	44/9442	0.0909090909090909	22.5885167464115	9.12380321403109	2.69783070402747e-05	4.58122195023533e-05	7.23350834247684e-06	HLA-DRA/HLA-DQB2/HLA-DPB1/HLA-DPA1	4
hsa05332	Human Diseases	Immune disease	hsa05332	Graft-versus-host disease	4/38	45/9442	0.0888888888888889	22.0865497076023	9.01283985505227	2.95251184966e-05	4.96684236391402e-05	7.84238267986424e-06	HLA-DRA/HLA-DQB2/HLA-DPB1/HLA-DPA1	4
hsa05222	Human Diseases	Cancer: specific types	hsa05222	Small cell lung cancer	5/38	93/9442	0.0537634408602151	13.3588002263724	7.6134183310791	3.22984135019915e-05	5.38306891699858e-05	8.49958250052407e-06	PIK3R3/PIK3R2/PIK3R1/PIK3CB/AKT1	5
hsa04932	Human Diseases	Endocrine and metabolic disease	hsa04932	Non-alcoholic fatty liver disease	6/38	157/9442	0.0382165605095541	9.49580958766342	6.82351466531694	3.41513981847322e-05	5.63968043417596e-05	8.90475858027783e-06	PIK3R3/PIK3R2/PIK3R1/PIK3CB/MAPK13/AKT1	6
hsa04930	Human Diseases	Endocrine and metabolic disease	hsa04930	Type II diabetes mellitus	4/38	47/9442	0.0851063829787234	21.1466965285554	8.80134141852722	3.5141988314807e-05	5.7398672797053e-05	9.06294833637678e-06	PIK3R3/PIK3R2/PIK3R1/PIK3CB	4
hsa04110	Cellular Processes	Cell growth and death	hsa04110	Cell cycle	6/38	158/9442	0.0379746835443038	9.43570952698201	6.79715355834802	3.53958482248493e-05	5.7398672797053e-05	9.06294833637678e-06	PPP2R5E/PPP2R5D/PPP2R5C/PPP2R5A/PPP2R1A/PPP2CB	6
hsa05171	Human Diseases	Infectious disease: viral	hsa05171	Coronavirus disease - COVID-19	7/38	238/9442	0.0294117647058824	7.30804953560371	6.26526948037296	3.83339114637833e-05	6.1608071995366e-05	9.72759031505778e-06	STAT1/PLCG1/PIK3R3/PIK3R2/PIK3R1/PIK3CB/MAPK13	7
hsa04070	Environmental Information Processing	Signal transduction	hsa04070	Phosphatidylinositol signaling system	5/38	98/9442	0.0510204081632653	12.6772287862513	7.38636728587317	4.15927554420926e-05	6.62539467219174e-05	1.0461149482408e-05	PLCG1/PIK3R3/PIK3R2/PIK3R1/PIK3CB	5
hsa04672	Organismal Systems	Immune system	hsa04672	Intestinal immune network for IgA production	4/38	50/9442	0.08	19.8778947368421	8.50754014787276	4.49837942863767e-05	7.10270436100685e-05	1.12147963594845e-05	HLA-DRA/HLA-DQB2/HLA-DPB1/HLA-DPA1	4
hsa05132	Human Diseases	Infectious disease: bacterial	hsa05132	Salmonella infection	7/38	251/9442	0.0278884462151394	6.9295449779828	6.05231233794313	5.38088592377281e-05	8.42225622851397e-05	1.32982993081799e-05	TIRAP/PIK3CB/MAPK13/MAP2K6/MAP2K2/MAP2K1/AKT1	7
hsa05320	Human Diseases	Immune disease	hsa05320	Autoimmune thyroid disease	4/38	54/9442	0.0740740740740741	18.4054580896686	8.15342882126186	6.10644783211387e-05	9.47552249810773e-05	1.49613513128017e-05	HLA-DRA/HLA-DQB2/HLA-DPB1/HLA-DPA1	4
hsa04730	Organismal Systems	Nervous system	hsa04730	Long-term depression	4/38	60/9442	0.0666666666666667	16.5649122807018	7.68810091411861	9.25432906619441e-05	0.000142374293326068	2.24801515778002e-05	PPP2R1A/PPP2CB/MAP2K2/MAP2K1	4
hsa05415	Human Diseases	Cardiovascular disease	hsa05415	Diabetic cardiomyopathy	6/38	205/9442	0.0292682926829268	7.27240051347882	5.77151365242719	0.000150479294122244	0.000229544685949186	3.62438977814503e-05	PIK3R3/PIK3R2/PIK3R1/PIK3CB/MAPK13/AKT1	6
hsa04010	Environmental Information Processing	Signal transduction	hsa04010	MAPK signaling pathway	7/38	300/9442	0.0233333333333333	5.79771929824561	5.36808446565945	0.00016482491354387	0.000249314995276442	3.93655255699646e-05	PPP3CB/NFATC3/MAPK13/MAP2K6/MAP2K2/MAP2K1/AKT1	7
hsa04382	NA	NA	hsa04382	Cornified envelope formation	6/38	217/9442	0.0276497695852535	6.87024011642008	5.56092493093648	0.00020523234280296	0.00030784851420444	4.86076601375432e-05	PPP2R5E/PPP2R5D/PPP2R5C/PPP2R5A/PPP2R1A/PPP2CB	6
hsa05206	Human Diseases	Cancer: overview	hsa05206	MicroRNAs in cancer	7/38	320/9442	0.021875	5.43536184210526	5.13101752486808	0.000245365603500032	0.00036500668289261	5.76326341409384e-05	PLCG1/PIK3R3/PIK3R2/PIK3R1/PIK3CB/MAP2K2/MAP2K1	7
hsa05100	Human Diseases	Infectious disease: bacterial	hsa05100	Bacterial invasion of epithelial cells	4/38	78/9442	0.0512820512820513	12.7422402159244	6.61929972220151	0.000257033407486222	0.000376945045522717	5.95176387667448e-05	PIK3R3/PIK3R2/PIK3R1/PIK3CB	4
hsa05017	Human Diseases	Neurodegenerative disease	hsa05017	Spinocerebellar ataxia	5/38	144/9442	0.0347222222222222	8.62755847953216	5.86295428690964	0.000257579114440523	0.000376945045522717	5.95176387667448e-05	PIK3R3/PIK3R2/PIK3R1/PIK3CB/AKT1	5
hsa04612	Organismal Systems	Immune system	hsa04612	Antigen processing and presentation	4/38	82/9442	0.0487804878048781	12.1206675224647	6.4290136144224	0.00031156270198037	0.000452268438358602	7.14108060566213e-05	HLA-DRA/HLA-DQB2/HLA-DPB1/HLA-DPA1	4
hsa04148	Cellular Processes	Transport and catabolism	hsa04148	Efferocytosis	5/38	157/9442	0.0318471337579618	7.91317465638619	5.55240182409999	0.00038429438674496	0.000553383916912743	8.7376407933591e-05	NFATC3/MAPK13/MAP2K2/MAP2K1/JAK2	5
hsa04514	Environmental Information Processing	Signaling molecules and interaction	hsa04514	Cell adhesion molecules	5/38	160/9442	0.03125	7.76480263157895	5.48578555296604	0.000419267577087718	0.000598953681553883	9.45716339295605e-05	PDCD1/HLA-DRA/HLA-DQB2/HLA-DPB1/HLA-DPA1	5
hsa04022	Environmental Information Processing	Signal transduction	hsa04022	cGMP-PKG signaling pathway	5/38	166/9442	0.0301204819277108	7.48414711477489	5.35760906391091	0.000496392585778603	0.000703548546772823	0.00011108661264834	PPP3CB/NFATC3/MAP2K2/MAP2K1/AKT1	5
hsa04912	Organismal Systems	Endocrine system	hsa04912	GnRH signaling pathway	4/38	93/9442	0.043010752688172	10.6870401810979	5.9675282339537	0.000503893577477641	0.000708600343327933	0.000111884264735989	MAPK13/MAP2K6/MAP2K2/MAP2K1	4
hsa05323	Human Diseases	Immune disease	hsa05323	Rheumatoid arthritis	4/38	95/9442	0.0421052631578947	10.4620498614958	5.89190045173172	0.000546270704975303	0.000762238192988795	0.000120353398892968	HLA-DRA/HLA-DQB2/HLA-DPB1/HLA-DPA1	4
hsa05150	Human Diseases	Infectious disease: bacterial	hsa05150	Staphylococcus aureus infection	4/38	102/9442	0.0392156862745098	9.74406604747162	5.64396827656088	0.000714660001249501	0.000989529232499308	0.000156241457763049	HLA-DRA/HLA-DQB2/HLA-DPB1/HLA-DPA1	4
hsa05146	Human Diseases	Infectious disease: parasitic	hsa05146	Amoebiasis	4/38	103/9442	0.0388349514563107	9.64946346448646	5.61050663234242	0.000741400257293565	0.00101871791078505	0.000160850196439745	PIK3R3/PIK3R2/PIK3R1/PIK3CB	4
hsa04064	Environmental Information Processing	Signal transduction	hsa04064	NF-kappa B signaling pathway	4/38	105/9442	0.0380952380952381	9.465664160401	5.54493542346072	0.000796996868690784	0.00108681391185107	0.000171602196608063	ZAP70/TIRAP/PLCG1/CSNK2B	4
hsa04081	NA	NA	hsa04081	Hormone signaling	5/38	219/9442	0.0228310502283105	5.67291516462389	4.44752437154138	0.0017249070550961	0.00233446067606991	0.000368599054116301	PIK3R3/PIK3R2/PIK3R1/PIK3CB/JAK2	5
hsa04371	Environmental Information Processing	Signal transduction	hsa04371	Apelin signaling pathway	4/38	140/9442	0.0285714285714286	7.09924812030075	4.62164558510997	0.00231138239129341	0.00310484201815532	0.000490238213392946	RPS6KB2/MAP2K2/MAP2K1/AKT1	4
hsa04720	Organismal Systems	Nervous system	hsa04720	Long-term potentiation	3/38	67/9442	0.0447761194029851	11.1256873527101	5.28713943217895	0.00241248936113838	0.00321665248151785	0.000507892497081765	PPP3CB/MAP2K2/MAP2K1	3
hsa04936	Human Diseases	Endocrine and metabolic disease	hsa04936	Alcoholic liver disease	4/38	144/9442	0.0277777777777778	6.90204678362573	4.53663260458177	0.0025606449657107	0.00336435104983888	0.000531213323658771	TIRAP/MAPK13/MAP2K6/AKT1	4
hsa05322	Human Diseases	Immune disease	hsa05322	Systemic lupus erythematosus	4/38	144/9442	0.0277777777777778	6.90204678362573	4.53663260458177	0.0025606449657107	0.00336435104983888	0.000531213323658771	HLA-DRA/HLA-DQB2/HLA-DPB1/HLA-DPA1	4
hsa05022	Human Diseases	Neurodegenerative disease	hsa05022	Pathways of neurodegeneration - multiple diseases	7/38	483/9442	0.0144927536231884	3.60106788710908	3.73026745538178	0.00277946234319477	0.00362538566503665	0.000572429315532103	PPP3CB/PLCG1/MAPK13/MAP2K6/MAP2K2/MAP2K1/CSNK2B	7
hsa04921	Organismal Systems	Endocrine system	hsa04921	Oxytocin signaling pathway	4/38	155/9442	0.0258064516129032	6.41222410865874	4.31865374032711	0.003340601043527	0.0043259581858623	0.000683046029346679	PPP3CB/NFATC3/MAP2K2/MAP2K1	4
hsa04145	Cellular Processes	Transport and catabolism	hsa04145	Phagosome	4/38	159/9442	0.0251572327044025	6.25091029460444	4.24456777729234	0.00366044130452389	0.00470628167724501	0.000743097106933422	HLA-DRA/HLA-DQB2/HLA-DPB1/HLA-DPA1	4
hsa04136	Cellular Processes	Transport and catabolism	hsa04136	Autophagy - other	2/38	32/9442	0.0625	15.5296052631579	5.23333432512218	0.00724995125348183	0.0092552569193385	0.00146135635568503	PPP2CB/MLST8	2
hsa05203	Human Diseases	Cancer: overview	hsa05203	Viral carcinogenesis	4/38	205/9442	0.0195121951219512	4.84826700898588	3.54096099775823	0.00894267303388162	0.0113357827190049	0.00178986042931656	PIK3R3/PIK3R2/PIK3R1/PIK3CB	4
hsa05216	Human Diseases	Cancer: specific types	hsa05216	Thyroid cancer	2/38	37/9442	0.0540540540540541	13.4310099573257	4.8158434785192	0.00961264784851524	0.0120659670047395	0.00190515268495887	MAP2K2/MAP2K1	2
hsa04350	Environmental Information Processing	Signal transduction	hsa04350	TGF-beta signaling pathway	3/38	110/9442	0.0272727272727273	6.77655502392344	3.8736678482356	0.00965277360379161	0.0120659670047395	0.00190515268495887	RPS6KB2/PPP2R1A/PPP2CB	3
hsa05340	Human Diseases	Immune disease	hsa05340	Primary immunodeficiency	2/38	38/9442	0.0526315789473684	13.0775623268698	4.7419750253728	0.0101211073404441	0.0125641332502065	0.0019838105131905	ZAP70/CD3D	2
hsa05219	Human Diseases	Cancer: specific types	hsa05219	Bladder cancer	2/38	41/9442	0.0487804878048781	12.1206675224647	4.53607519868666	0.011716554533092	0.0144450672325791	0.0022808000893546	MAP2K2/MAP2K1	2
hsa04217	Cellular Processes	Cell growth and death	hsa04217	Necroptosis	3/38	159/9442	0.0188679245283019	4.68818272095333	2.98133859765437	0.0257027971373371	0.0314728128212291	0.00496939149808881	STAT1/JAK2/IFNGR1	3
hsa04920	Organismal Systems	Endocrine system	hsa04920	Adipocytokine signaling pathway	2/38	70/9442	0.0285714285714286	7.09924812030075	3.25576963177522	0.0320820179792017	0.0390186705152453	0.00616084271293347	JAK2/AKT1	2
hsa04310	Environmental Information Processing	Signal transduction	hsa04310	Wnt signaling pathway	3/38	174/9442	0.0172413793103448	4.28402903811252	2.7792850228003	0.0323856426582585	0.0391235951576277	0.00617740976173069	PPP3CB/NFATC3/CSNK2B	3
hsa05120	Human Diseases	Infectious disease: bacterial	hsa05120	Epithelial cell signaling in Helicobacter pylori infection	2/38	71/9442	0.028169014084507	6.99925871015567	3.22536064901146	0.0329294197881294	0.0395153037457553	0.00623925848617189	PLCG1/MAPK13	2
hsa00562	Metabolism	Carbohydrate metabolism	hsa00562	Inositol phosphate metabolism	2/38	78/9442	0.0256410256410256	6.37112010796221	3.02779139114608	0.0391032643608375	0.0463064972694128	0.00731155220043359	PLCG1/PIK3CB	2
hsa05133	Human Diseases	Infectious disease: bacterial	hsa05133	Pertussis	2/38	78/9442	0.0256410256410256	6.37112010796221	3.02779139114608	0.0391032643608375	0.0463064972694128	0.00731155220043359	TIRAP/MAPK13	2
hsa05130	Human Diseases	Infectious disease: bacterial	hsa05130	Pathogenic Escherichia coli infection	3/38	203/9442	0.0147783251231527	3.67202488981073	2.44636087032175	0.0476394459414672	0.0560464069899614	0.00884943268262549	TIRAP/MAPK13/FYN	3
