# Supplementary material for: Integrative multi-omics reveals that downregulation of HLA-DPA1/DPB1 drives macrophage immune-metabolic dysregulation in pediatric asthma
Source: Front Immunol. 2026 Jun 3;17:1835475. doi: 10.3389/fimmu.2026.1835475 (PMC13272086; doi:10.3389/fimmu.2026.1835475)
Supplement: Supplementary Table 5 — Full list of genes identified by each machine learning algorithm. [file DataSheet5.csv]

Iteration	Variable	Importance	Decision
1	ZAP70	1.88057477996431	Tentative
1	VAV1	-1.33382694417501	Rejected
1	TNFRSF14	1.07642089319685	Rejected
1	TIRAP	1.49919143078187	Rejected
1	STAT1	3.17689619407149	Tentative
1	RPS6KB2	1.99660211136273	Rejected
1	RICTOR	3.46724571457912	Tentative
1	PPP3CB	3.41867657587577	Confirmed
1	PPP2R5E	3.96127045325739	Tentative
1	PPP2R5D	5.70914310450214	Confirmed
1	PPP2R5C	1.21437048620298	Rejected
1	PPP2R5A	0.526544812138365	Tentative
1	PPP2R1A	1.56617274526002	Rejected
1	PPP2CB	2.12772865178991	Rejected
1	PLCG1	0.285233961960312	Rejected
1	PIK3R3	1.16163004103231	Rejected
1	PIK3R2	6.14320974603333	Confirmed
1	PIK3R1	0.657340223842222	Rejected
1	PIK3CB	1.40364298204608	Tentative
1	PDCD1	2.15275956090772	Rejected
1	NFATC3	3.67492182891623	Confirmed
1	MLST8	1.83220054923593	Rejected
1	MAPK13	3.00317129317814	Rejected
1	MAP2K6	2.07756491938193	Rejected
1	MAP2K2	-3.09452006295304	Rejected
1	MAP2K1	0.726707387679729	Tentative
1	LSR	0.934665260545576	Rejected
1	JAK2	2.75039675418957	Tentative
1	IFNGR1	1.65043705849505	Tentative
1	HLA-DRA	2.19894369849602	Tentative
1	HLA-DQB2	2.22364015754978	Confirmed
1	HLA-DPB1	2.77668796127003	Confirmed
1	HLA-DPA1	3.21711050695901	Confirmed
1	FYN	1.18691293697437	Tentative
1	CSNK2B	2.61133179915248	Rejected
1	CD3G	3.32595762426747	Confirmed
1	CD3D	2.13819427117755	Rejected
1	BATF	4.1939754862377	Tentative
1	AKT1	3.10073005670082	Confirmed
1	shadowMax	2.90518904800784	Shadow
1	shadowMean	0.181395470539995	Shadow
1	shadowMin	-3.45878187250734	Shadow
2	ZAP70	1.39531525203699	Tentative
2	VAV1	-0.943513388429876	Rejected
2	TNFRSF14	-0.0271633340856533	Rejected
2	TIRAP	1.48426433814797	Rejected
2	STAT1	3.50456469487307	Tentative
2	RPS6KB2	-0.132751878220275	Rejected
2	RICTOR	1.77933149584927	Tentative
2	PPP3CB	5.19302292545796	Confirmed
2	PPP2R5E	2.28679569974922	Tentative
2	PPP2R5D	3.77877508547471	Confirmed
2	PPP2R5C	2.57903806210099	Rejected
2	PPP2R5A	1.35007392648017	Tentative
2	PPP2R1A	-0.249069653893532	Rejected
2	PPP2CB	0.53882941035926	Rejected
2	PLCG1	0.0390872603510158	Rejected
2	PIK3R3	2.35068980020323	Rejected
2	PIK3R2	5.51848665148916	Confirmed
2	PIK3R1	1.21729758476603	Rejected
2	PIK3CB	0.736872403200101	Tentative
2	PDCD1	2.4558648673855	Rejected
2	NFATC3	3.2939985904224	Confirmed
2	MLST8	-0.188675574359571	Rejected
2	MAPK13	1.7447180779331	Rejected
2	MAP2K6	2.16979894848819	Rejected
2	MAP2K2	0.216595025996447	Rejected
2	MAP2K1	1.96471046862459	Tentative
2	LSR	0.833709915486387	Rejected
2	JAK2	3.68249048214609	Tentative
2	IFNGR1	0.525300525478892	Tentative
2	HLA-DRA	1.92468211930401	Tentative
2	HLA-DQB2	1.54657918723579	Confirmed
2	HLA-DPB1	3.85291247808123	Confirmed
2	HLA-DPA1	1.28814234196921	Confirmed
2	FYN	1.99329198512431	Tentative
2	CSNK2B	-1.12048613800788	Rejected
2	CD3G	3.51098555993126	Confirmed
2	CD3D	3.22233027250421	Rejected
2	BATF	2.29534146755765	Tentative
2	AKT1	3.18297825341065	Confirmed
2	shadowMax	2.59417971736984	Shadow
2	shadowMean	-0.210535957335527	Shadow
2	shadowMin	-3.2927071554976	Shadow
3	ZAP70	3.65439981409362	Tentative
3	VAV1	-0.695611206578376	Rejected
3	TNFRSF14	3.45164000845073	Rejected
3	TIRAP	0.159191321513303	Rejected
3	STAT1	2.87847758316562	Tentative
3	RPS6KB2	2.09884578548268	Rejected
3	RICTOR	1.73673467617068	Tentative
3	PPP3CB	4.78012310558271	Confirmed
3	PPP2R5E	1.57062193467892	Tentative
3	PPP2R5D	4.90456807207873	Confirmed
3	PPP2R5C	1.70670143386674	Rejected
3	PPP2R5A	2.90571883766216	Tentative
3	PPP2R1A	0.460753990018495	Rejected
3	PPP2CB	-0.492971197887154	Rejected
3	PLCG1	1.43701881060593	Rejected
3	PIK3R3	1.53190627794776	Rejected
3	PIK3R2	5.72463334564732	Confirmed
3	PIK3R1	1.80743579724024	Rejected
3	PIK3CB	3.47546223503226	Tentative
3	PDCD1	2.57662482354374	Rejected
3	NFATC3	5.26293237561977	Confirmed
3	MLST8	1.75016317698129	Rejected
3	MAPK13	1.99305219187234	Rejected
3	MAP2K6	0.366366650506011	Rejected
3	MAP2K2	1.69271744418653	Rejected
3	MAP2K1	3.48349570273764	Tentative
3	LSR	0.0677431520377941	Rejected
3	JAK2	2.41233194026445	Tentative
3	IFNGR1	1.14554672238359	Tentative
3	HLA-DRA	0.917964086667292	Tentative
3	HLA-DQB2	4.25005349119182	Confirmed
3	HLA-DPB1	2.67964683107958	Confirmed
3	HLA-DPA1	2.35262980742513	Confirmed
3	FYN	1.39919977994873	Tentative
3	CSNK2B	1.86736671516827	Rejected
3	CD3G	2.6358474701104	Confirmed
3	CD3D	0.15435528278707	Rejected
3	BATF	2.71391164459661	Tentative
3	AKT1	2.90167697478103	Confirmed
3	shadowMax	1.64632179751746	Shadow
3	shadowMean	-0.227797876573909	Shadow
3	shadowMin	-2.56303321881906	Shadow
4	ZAP70	0.943261577669823	Tentative
4	VAV1	0.197224426269734	Rejected
4	TNFRSF14	0.404009495907233	Rejected
4	TIRAP	1.17660324552084	Rejected
4	STAT1	1.55637925274364	Tentative
4	RPS6KB2	1.30205588255515	Rejected
4	RICTOR	3.4058011974338	Tentative
4	PPP3CB	4.11521001605995	Confirmed
4	PPP2R5E	1.63509804165337	Tentative
4	PPP2R5D	4.56289992438883	Confirmed
4	PPP2R5C	0.630510474911395	Rejected
4	PPP2R5A	3.13540739470986	Tentative
4	PPP2R1A	1.87511353247349	Rejected
4	PPP2CB	2.21319134889096	Rejected
4	PLCG1	2.04488810009774	Rejected
4	PIK3R3	1.97594376629303	Rejected
4	PIK3R2	6.42572710201233	Confirmed
4	PIK3R1	0.462561482548315	Rejected
4	PIK3CB	2.17619303868108	Tentative
4	PDCD1	2.17957939305618	Rejected
4	NFATC3	1.97906286358278	Confirmed
4	MLST8	1.18931082131907	Rejected
4	MAPK13	1.97750041553544	Rejected
4	MAP2K6	0.581232369361	Rejected
4	MAP2K2	0.0538698556047357	Rejected
4	MAP2K1	2.83724180647803	Tentative
4	LSR	1.65566239936603	Rejected
4	JAK2	1.24519112999968	Tentative
4	IFNGR1	0.987311081118453	Tentative
4	HLA-DRA	1.34456303514723	Tentative
4	HLA-DQB2	2.45270907509975	Confirmed
4	HLA-DPB1	2.787737708082	Confirmed
4	HLA-DPA1	1.17286726479299	Confirmed
4	FYN	0.800102718570298	Tentative
4	CSNK2B	1.19556417407582	Rejected
4	CD3G	4.28683169487416	Confirmed
4	CD3D	3.26075453096061	Rejected
4	BATF	2.94675445125227	Tentative
4	AKT1	1.75959665022359	Confirmed
4	shadowMax	2.15399530076665	Shadow
4	shadowMean	-0.0681402703627847	Shadow
4	shadowMin	-1.69987399166581	Shadow
5	ZAP70	2.57574861378616	Tentative
5	VAV1	0.93600265112889	Rejected
5	TNFRSF14	2.04613522189795	Rejected
5	TIRAP	1.9613393339729	Rejected
5	STAT1	2.20857091104393	Tentative
5	RPS6KB2	1.47351437390343	Rejected
5	RICTOR	2.65361216620487	Tentative
5	PPP3CB	7.02897414185885	Confirmed
5	PPP2R5E	2.20038157805335	Tentative
5	PPP2R5D	3.34141345215145	Confirmed
5	PPP2R5C	2.41606529328547	Rejected
5	PPP2R5A	2.18304120049393	Tentative
5	PPP2R1A	0.966157328679278	Rejected
5	PPP2CB	2.3301725989972	Rejected
5	PLCG1	2.03192322185109	Rejected
5	PIK3R3	1.4484275267581	Rejected
5	PIK3R2	7.47538508689419	Confirmed
5	PIK3R1	-0.0259702612027347	Rejected
5	PIK3CB	2.04710394943929	Tentative
5	PDCD1	1.9768183453961	Rejected
5	NFATC3	3.85724036016763	Confirmed
5	MLST8	1.23135277187681	Rejected
5	MAPK13	2.73672773040685	Rejected
5	MAP2K6	1.95895628066876	Rejected
5	MAP2K2	-0.740120916354856	Rejected
5	MAP2K1	2.01598671990575	Tentative
5	LSR	1.64449668835169	Rejected
5	JAK2	2.18271605011934	Tentative
5	IFNGR1	2.88655948836798	Tentative
5	HLA-DRA	2.97937702829861	Tentative
5	HLA-DQB2	1.92419845223797	Confirmed
5	HLA-DPB1	3.22928237240537	Confirmed
5	HLA-DPA1	3.26468873409338	Confirmed
5	FYN	1.72169288285078	Tentative
5	CSNK2B	0.306149946039081	Rejected
5	CD3G	2.3515241246876	Confirmed
5	CD3D	0.347727682648148	Rejected
5	BATF	4.38121365371109	Tentative
5	AKT1	4.69455418520917	Confirmed
5	shadowMax	3.62936057673203	Shadow
5	shadowMean	-0.304541418955752	Shadow
5	shadowMin	-2.04437810300653	Shadow
6	ZAP70	0.613256995445663	Tentative
6	VAV1	0.62413239506673	Rejected
6	TNFRSF14	0.684571850411828	Rejected
6	TIRAP	0.462884792305019	Rejected
6	STAT1	1.656196861498	Tentative
6	RPS6KB2	2.30485194763125	Rejected
6	RICTOR	2.94452685647522	Tentative
6	PPP3CB	1.79205326644929	Confirmed
6	PPP2R5E	2.52325868654363	Tentative
6	PPP2R5D	3.44521480393445	Confirmed
6	PPP2R5C	4.11152259031817	Rejected
6	PPP2R5A	3.31372505768536	Tentative
6	PPP2R1A	-0.613492660271296	Rejected
6	PPP2CB	1.99293262087317	Rejected
6	PLCG1	1.94957325495676	Rejected
6	PIK3R3	2.57922343673094	Rejected
6	PIK3R2	6.2649370133761	Confirmed
6	PIK3R1	2.00438173508378	Rejected
6	PIK3CB	2.60949598301857	Tentative
6	PDCD1	0.188812191241778	Rejected
6	NFATC3	3.6578726294605	Confirmed
6	MLST8	0.597583209500684	Rejected
6	MAPK13	1.58817920962777	Rejected
6	MAP2K6	2.48196450118149	Rejected
6	MAP2K2	-0.0567414642814999	Rejected
6	MAP2K1	2.20669994905522	Tentative
6	LSR	1.21359320229443	Rejected
6	JAK2	2.23211435939595	Tentative
6	IFNGR1	0.922414009438029	Tentative
6	HLA-DRA	2.58139294019133	Tentative
6	HLA-DQB2	3.57109288282186	Confirmed
6	HLA-DPB1	2.57573342315621	Confirmed
6	HLA-DPA1	3.36132134554761	Confirmed
6	FYN	3.50122249709159	Tentative
6	CSNK2B	1.86975809975333	Rejected
6	CD3G	4.61308363715639	Confirmed
6	CD3D	1.90254143303967	Rejected
6	BATF	4.02833592680221	Tentative
6	AKT1	4.46799476730328	Confirmed
6	shadowMax	2.05480589746508	Shadow
6	shadowMean	-0.169038381678866	Shadow
6	shadowMin	-2.28276472506183	Shadow
7	ZAP70	2.40147994880816	Tentative
7	VAV1	-0.413892714615275	Rejected
7	TNFRSF14	1.39608036984715	Rejected
7	TIRAP	-0.294398865758596	Rejected
7	STAT1	4.40000347516332	Tentative
7	RPS6KB2	-0.0341175867874325	Rejected
7	RICTOR	1.64499528581481	Tentative
7	PPP3CB	4.97893423491132	Confirmed
7	PPP2R5E	3.36861032171775	Tentative
7	PPP2R5D	3.88337587092142	Confirmed
7	PPP2R5C	2.14810746908778	Rejected
7	PPP2R5A	3.37696986474508	Tentative
7	PPP2R1A	1.29323439429851	Rejected
7	PPP2CB	-0.716313357562186	Rejected
7	PLCG1	1.90369981954189	Rejected
7	PIK3R3	0.94651560871961	Rejected
7	PIK3R2	6.05655109848852	Confirmed
7	PIK3R1	0.792473637419974	Rejected
7	PIK3CB	2.37785007371112	Tentative
7	PDCD1	2.19537275544853	Rejected
7	NFATC3	4.27653928517138	Confirmed
7	MLST8	1.15970414588388	Rejected
7	MAPK13	2.65201141992658	Rejected
7	MAP2K6	1.49835612171603	Rejected
7	MAP2K2	1.33264652789171	Rejected
7	MAP2K1	2.59822887874038	Tentative
7	LSR	0.0495758344263096	Rejected
7	JAK2	1.34239895275159	Tentative
7	IFNGR1	1.28074504684739	Tentative
7	HLA-DRA	2.04276184060572	Tentative
7	HLA-DQB2	3.82619564631171	Confirmed
7	HLA-DPB1	2.82006640892789	Confirmed
7	HLA-DPA1	1.8438085058296	Confirmed
7	FYN	2.67026714077681	Tentative
7	CSNK2B	2.98470178780523	Rejected
7	CD3G	3.09114446292707	Confirmed
7	CD3D	1.01412792014288	Rejected
7	BATF	2.48730506782201	Tentative
7	AKT1	5.29915203761778	Confirmed
7	shadowMax	4.28795583670202	Shadow
7	shadowMean	0.05852266950168	Shadow
7	shadowMin	-2.49314478857079	Shadow
8	ZAP70	1.69352357726307	Tentative
8	VAV1	1.40792199893418	Rejected
8	TNFRSF14	-1.54006472853309	Rejected
8	TIRAP	1.45996013167427	Rejected
8	STAT1	2.2648573053388	Tentative
8	RPS6KB2	1.94111494819134	Rejected
8	RICTOR	2.16947930857614	Tentative
8	PPP3CB	4.39366441116768	Confirmed
8	PPP2R5E	3.78233528717014	Tentative
8	PPP2R5D	3.48762996496631	Confirmed
8	PPP2R5C	3.14921281000554	Rejected
8	PPP2R5A	3.65994374594146	Tentative
8	PPP2R1A	0.398499238369655	Rejected
8	PPP2CB	2.22339114004922	Rejected
8	PLCG1	0.984401290378648	Rejected
8	PIK3R3	1.65474802716087	Rejected
8	PIK3R2	6.75038366672053	Confirmed
8	PIK3R1	0.398303957186069	Rejected
8	PIK3CB	2.68877264006505	Tentative
8	PDCD1	2.51866417616006	Rejected
8	NFATC3	4.0865792001416	Confirmed
8	MLST8	-0.370986577427022	Rejected
8	MAPK13	2.68836886903086	Rejected
8	MAP2K6	0.119788282274868	Rejected
8	MAP2K2	-0.875121713468796	Rejected
8	MAP2K1	2.15142700563553	Tentative
8	LSR	0.81653173355209	Rejected
8	JAK2	2.2011832952327	Tentative
8	IFNGR1	2.01077648491197	Tentative
8	HLA-DRA	0.330807560864608	Tentative
8	HLA-DQB2	4.55749484655829	Confirmed
8	HLA-DPB1	4.23056798977865	Confirmed
8	HLA-DPA1	5.38398569372691	Confirmed
8	FYN	3.21574687514173	Tentative
8	CSNK2B	0.958359783260677	Rejected
8	CD3G	3.44058242420636	Confirmed
8	CD3D	-0.881807551929263	Rejected
8	BATF	1.89702609438701	Tentative
8	AKT1	4.39896451054312	Confirmed
8	shadowMax	2.03930696342822	Shadow
8	shadowMean	-0.0936504610890125	Shadow
8	shadowMin	-2.37502871581776	Shadow
9	ZAP70	3.99017087968727	Tentative
9	VAV1	0.75645872233969	Rejected
9	TNFRSF14	0.065305164901347	Rejected
9	TIRAP	2.52138420419769	Rejected
9	STAT1	3.74095821008029	Tentative
9	RPS6KB2	1.82194126938544	Rejected
9	RICTOR	1.06400997806422	Tentative
9	PPP3CB	6.51796254773315	Confirmed
9	PPP2R5E	0.640624918328803	Tentative
9	PPP2R5D	4.65059931691055	Confirmed
9	PPP2R5C	0.809142880548845	Rejected
9	PPP2R5A	1.78158405295355	Tentative
9	PPP2R1A	2.25330538142481	Rejected
9	PPP2CB	0.995864430297153	Rejected
9	PLCG1	2.54335342735987	Rejected
9	PIK3R3	0.92918279001878	Rejected
9	PIK3R2	6.37442939262647	Confirmed
9	PIK3R1	2.47473750446882	Rejected
9	PIK3CB	2.57424867608002	Tentative
9	PDCD1	2.62416290346892	Rejected
9	NFATC3	2.88731646467363	Confirmed
9	MLST8	-0.00875138952297905	Rejected
9	MAPK13	3.06940929160517	Rejected
9	MAP2K6	-0.0416423081999191	Rejected
9	MAP2K2	-0.182811630650982	Rejected
9	MAP2K1	2.43205327922547	Tentative
9	LSR	0.775148173110964	Rejected
9	JAK2	1.13262539789915	Tentative
9	IFNGR1	2.23221502761721	Tentative
9	HLA-DRA	1.44804933781947	Tentative
9	HLA-DQB2	3.83324834807357	Confirmed
9	HLA-DPB1	3.19889656994177	Confirmed
9	HLA-DPA1	0.835882426635438	Confirmed
9	FYN	2.45633593293784	Tentative
9	CSNK2B	0.731917959001294	Rejected
9	CD3G	2.498441979729	Confirmed
9	CD3D	3.5198286917337	Rejected
9	BATF	2.45785284805623	Tentative
9	AKT1	1.41772544839756	Confirmed
9	shadowMax	1.87852803467016	Shadow
9	shadowMean	-0.205450905692898	Shadow
9	shadowMin	-2.80560312328327	Shadow
10	ZAP70	2.70703257117862	Tentative
10	VAV1	1.38547047857912	Rejected
10	TNFRSF14	1.57277701503184	Rejected
10	TIRAP	2.51247474522796	Rejected
10	STAT1	2.06941100198669	Tentative
10	RPS6KB2	0.914756942164822	Rejected
10	RICTOR	2.84576921447408	Tentative
10	PPP3CB	4.78588082659702	Confirmed
10	PPP2R5E	2.75802291522593	Tentative
10	PPP2R5D	6.04013653463928	Confirmed
10	PPP2R5C	1.92381428069872	Rejected
10	PPP2R5A	0.831657275679575	Tentative
10	PPP2R1A	0.360530419814675	Rejected
10	PPP2CB	0.71742062488352	Rejected
10	PLCG1	1.96138272994654	Rejected
10	PIK3R3	0.501942442146602	Rejected
10	PIK3R2	8.1209506761379	Confirmed
10	PIK3R1	0.566143734982434	Rejected
10	PIK3CB	2.30561237121584	Tentative
10	PDCD1	0.213192541791356	Rejected
10	NFATC3	5.57574281521703	Confirmed
10	MLST8	0.03189202822014	Rejected
10	MAPK13	2.3206967817846	Rejected
10	MAP2K6	1.63088500975988	Rejected
10	MAP2K2	1.13011058603446	Rejected
10	MAP2K1	1.84591099439791	Tentative
10	LSR	3.01740980954796	Rejected
10	JAK2	1.4053170373188	Tentative
10	IFNGR1	2.07315656802831	Tentative
10	HLA-DRA	1.52783515608836	Tentative
10	HLA-DQB2	3.65824553679576	Confirmed
10	HLA-DPB1	5.14175260767879	Confirmed
10	HLA-DPA1	2.70095668909721	Confirmed
10	FYN	2.51075628840703	Tentative
10	CSNK2B	0.276218324797746	Rejected
10	CD3G	3.88814772340827	Confirmed
10	CD3D	-0.0268338003364294	Rejected
10	BATF	3.20945762847459	Tentative
10	AKT1	4.81456281800256	Confirmed
10	shadowMax	2.34074537000729	Shadow
10	shadowMean	0.0778431071545574	Shadow
10	shadowMin	-2.87641084572077	Shadow
11	ZAP70	3.62360137677607	Tentative
11	VAV1	0.0514344709858346	Rejected
11	TNFRSF14	0.969476875123944	Rejected
11	TIRAP	-0.496851240760128	Rejected
11	STAT1	2.33991757633247	Tentative
11	RPS6KB2	1.79618957092384	Rejected
11	RICTOR	4.05185366889827	Tentative
11	PPP3CB	5.30043246162182	Confirmed
11	PPP2R5E	1.40939437176632	Tentative
11	PPP2R5D	3.28958956775127	Confirmed
11	PPP2R5C	1.04520293174335	Rejected
11	PPP2R5A	2.67158566084056	Tentative
11	PPP2R1A	-1.2194012133785	Rejected
11	PPP2CB	2.50462441359021	Rejected
11	PLCG1	0.86656329064393	Rejected
11	PIK3R3	0.344122227732997	Rejected
11	PIK3R2	7.43277804337299	Confirmed
11	PIK3R1	-0.259128976669478	Rejected
11	PIK3CB	1.1418193044592	Tentative
11	PDCD1	0.242785789584267	Rejected
11	NFATC3	2.64950002579059	Confirmed
11	MLST8	0.204541738549907	Rejected
11	MAPK13	0.215288281347858	Rejected
11	MAP2K6	0.0398092352410883	Rejected
11	MAP2K2	0.0252145485439536	Rejected
11	MAP2K1	0.898415750554748	Tentative
11	LSR	2.3383047810075	Rejected
11	JAK2	2.77400462016171	Tentative
11	IFNGR1	2.11047914152454	Tentative
11	HLA-DRA	3.74740074481217	Tentative
11	HLA-DQB2	1.68884848732424	Confirmed
11	HLA-DPB1	2.84060409645056	Confirmed
11	HLA-DPA1	0.75426767527538	Confirmed
11	FYN	2.8845461554489	Tentative
11	CSNK2B	1.01467982257729	Rejected
11	CD3G	2.58327414632907	Confirmed
11	CD3D	1.06157470120386	Rejected
11	BATF	0.949232417535079	Tentative
11	AKT1	3.43601288276445	Confirmed
11	shadowMax	2.52266211166888	Shadow
11	shadowMean	-0.0491280664621524	Shadow
11	shadowMin	-2.27100062717046	Shadow
12	ZAP70	3.51709983169718	Tentative
12	VAV1	1.34644509138905	Rejected
12	TNFRSF14	1.08065256310137	Rejected
12	TIRAP	0.750123223549662	Rejected
12	STAT1	3.27634766598433	Tentative
12	RPS6KB2	2.67980750360631	Rejected
12	RICTOR	3.46889039321695	Tentative
12	PPP3CB	6.28922383771711	Confirmed
12	PPP2R5E	1.97755566426196	Tentative
12	PPP2R5D	5.2020471173174	Confirmed
12	PPP2R5C	3.29215334302783	Rejected
12	PPP2R5A	0.483334852392635	Tentative
12	PPP2R1A	-0.558577885945893	Rejected
12	PPP2CB	2.50642680967971	Rejected
12	PLCG1	1.49198212394108	Rejected
12	PIK3R3	3.11143276753793	Rejected
12	PIK3R2	7.70667498860951	Confirmed
12	PIK3R1	0.897626309116313	Rejected
12	PIK3CB	2.73968915525122	Tentative
12	PDCD1	3.85129872831948	Rejected
12	NFATC3	4.11560004023092	Confirmed
12	MLST8	1.89508007860976	Rejected
12	MAPK13	1.77207955142778	Rejected
12	MAP2K6	2.7336319680146	Rejected
12	MAP2K2	0.0251858249062683	Rejected
12	MAP2K1	1.98246174553193	Tentative
12	LSR	1.31701691814957	Rejected
12	JAK2	2.46042316706924	Tentative
12	IFNGR1	2.19959874673599	Tentative
12	HLA-DRA	0.61858738154635	Tentative
12	HLA-DQB2	2.98216704655949	Confirmed
12	HLA-DPB1	3.92704455889642	Confirmed
12	HLA-DPA1	1.23176576432745	Confirmed
12	FYN	0.9774240552845	Tentative
12	CSNK2B	1.8813658597395	Rejected
12	CD3G	2.56015682794298	Confirmed
12	CD3D	2.12767275349118	Rejected
12	BATF	3.62439926752668	Tentative
12	AKT1	3.9792917362602	Confirmed
12	shadowMax	3.08056043369929	Shadow
12	shadowMean	-0.441604386690781	Shadow
12	shadowMin	-3.36438885837663	Shadow
13	ZAP70	2.35263769799585	Tentative
13	TNFRSF14	0.937690686713567	Rejected
13	TIRAP	-0.914681873871076	Rejected
13	STAT1	4.12534532329906	Tentative
13	RPS6KB2	0.429651296710298	Rejected
13	RICTOR	2.87376599909026	Tentative
13	PPP3CB	6.75188503618378	Confirmed
13	PPP2R5E	2.98476561929396	Tentative
13	PPP2R5D	5.48365104235099	Confirmed
13	PPP2R5C	2.82078140334071	Rejected
13	PPP2R5A	1.48341910046286	Tentative
13	PPP2R1A	-0.0920099962708541	Rejected
13	PPP2CB	2.44496073906762	Rejected
13	PLCG1	1.38622215389785	Rejected
13	PIK3R3	1.86733908234519	Rejected
13	PIK3R2	7.91053884162074	Confirmed
13	PIK3R1	-1.89713936290537	Rejected
13	PIK3CB	2.35673990869216	Tentative
13	PDCD1	0.474675363204365	Rejected
13	NFATC3	3.86447839414327	Confirmed
13	MLST8	0.969678395338554	Rejected
13	MAPK13	0.681476945241157	Rejected
13	MAP2K6	2.39350427205643	Rejected
13	MAP2K2	1.04971702131843	Rejected
13	MAP2K1	2.27921725821688	Tentative
13	LSR	3.19283059629118	Rejected
13	JAK2	1.94382137582961	Tentative
13	IFNGR1	2.16568016455058	Tentative
13	HLA-DRA	1.12583962860198	Tentative
13	HLA-DQB2	2.74274397939397	Confirmed
13	HLA-DPB1	3.22449467884549	Confirmed
13	HLA-DPA1	2.15512247426157	Confirmed
13	FYN	2.3299529387988	Tentative
13	CSNK2B	1.86144396947249	Rejected
13	CD3G	3.759098001249	Confirmed
13	CD3D	1.49356550556603	Rejected
13	BATF	4.62105073615647	Tentative
13	AKT1	3.88874594929319	Confirmed
13	shadowMax	3.41958262552436	Shadow
13	shadowMean	0.0788412596140985	Shadow
13	shadowMin	-2.92440804616526	Shadow
14	ZAP70	1.82394628524239	Tentative
14	TNFRSF14	0.862889735030967	Rejected
14	TIRAP	0.997037327032225	Rejected
14	STAT1	2.48852559039133	Tentative
14	RPS6KB2	1.52414823132462	Rejected
14	RICTOR	1.84274154602576	Tentative
14	PPP3CB	5.86962148554678	Confirmed
14	PPP2R5E	2.70656051895665	Tentative
14	PPP2R5D	4.62585978587256	Confirmed
14	PPP2R5C	1.49239090581454	Rejected
14	PPP2R5A	2.1778601898079	Tentative
14	PPP2R1A	1.89340532356372	Rejected
14	PPP2CB	0.831121629740309	Rejected
14	PLCG1	1.81004114268569	Rejected
14	PIK3R3	0.194191107408338	Rejected
14	PIK3R2	4.47117864361023	Confirmed
14	PIK3R1	0.494215864769613	Rejected
14	PIK3CB	3.74715633073137	Tentative
14	PDCD1	1.20929554857086	Rejected
14	NFATC3	4.12987082491181	Confirmed
14	MLST8	0.526946314788808	Rejected
14	MAPK13	0.347071251096383	Rejected
14	MAP2K6	-0.594402680732673	Rejected
14	MAP2K2	0.243844300617042	Rejected
14	MAP2K1	2.3303696194546	Tentative
14	LSR	0.308223353714206	Rejected
14	JAK2	3.93924162959951	Tentative
14	IFNGR1	1.53917011048845	Tentative
14	HLA-DRA	2.93139394916557	Tentative
14	HLA-DQB2	5.7911179499688	Confirmed
14	HLA-DPB1	4.62776850982046	Confirmed
14	HLA-DPA1	2.08865907771212	Confirmed
14	FYN	2.23700388281201	Tentative
14	CSNK2B	1.51601476552737	Rejected
14	CD3G	3.77790945655984	Confirmed
14	CD3D	0.874335189882767	Rejected
14	BATF	3.50915445318989	Tentative
14	AKT1	5.83981359098634	Confirmed
14	shadowMax	3.21692342674453	Shadow
14	shadowMean	-0.104967245413475	Shadow
14	shadowMin	-2.90935518877407	Shadow
15	ZAP70	2.9606569561687	Tentative
15	TNFRSF14	0.281520216634223	Rejected
15	TIRAP	0.431456864433264	Rejected
15	STAT1	2.19583013035431	Tentative
15	RPS6KB2	3.60200087327459	Rejected
15	RICTOR	2.71799563619749	Tentative
15	PPP3CB	6.24304878642178	Confirmed
15	PPP2R5E	2.68925872648581	Tentative
15	PPP2R5D	4.94439007965095	Confirmed
15	PPP2R5C	1.93266781691469	Rejected
15	PPP2R5A	3.23802206267024	Tentative
15	PPP2R1A	2.9684694794859	Rejected
15	PPP2CB	0.867523098124765	Rejected
15	PLCG1	0.345952002732047	Rejected
15	PIK3R3	2.71832391795125	Rejected
15	PIK3R2	5.77723025779687	Confirmed
15	PIK3R1	0.691752000339368	Rejected
15	PIK3CB	2.3005638293474	Tentative
15	PDCD1	0.736432500602286	Rejected
15	NFATC3	2.03576146178229	Confirmed
15	MLST8	1.38406701907496	Rejected
15	MAPK13	1.75120855118577	Rejected
15	MAP2K6	2.83915789482504	Rejected
15	MAP2K2	0.472407206745367	Rejected
15	MAP2K1	2.42903432943854	Tentative
15	LSR	0.494142966951545	Rejected
15	JAK2	3.18241572240029	Tentative
15	IFNGR1	1.41962905225516	Tentative
15	HLA-DRA	1.9740694661821	Tentative
15	HLA-DQB2	3.105630081963	Confirmed
15	HLA-DPB1	2.94378622162127	Confirmed
15	HLA-DPA1	3.12106771706422	Confirmed
15	FYN	2.24312326853323	Tentative
15	CSNK2B	0.266003599106099	Rejected
15	CD3G	2.24654822029387	Confirmed
15	CD3D	-0.166772170426867	Rejected
15	BATF	2.88096233864196	Tentative
15	AKT1	1.43183787838065	Confirmed
15	shadowMax	2.64041753586985	Shadow
15	shadowMean	0.0712918525268581	Shadow
15	shadowMin	-2.74569400057477	Shadow
16	ZAP70	3.44252303964896	Tentative
16	TNFRSF14	2.1811734738168	Rejected
16	TIRAP	2.08288898578948	Rejected
16	STAT1	2.76202802338185	Tentative
16	RPS6KB2	1.99519923949058	Rejected
16	RICTOR	3.4709428360941	Tentative
16	PPP3CB	5.21252691449332	Confirmed
16	PPP2R5E	1.7136778452332	Tentative
16	PPP2R5D	4.62874337818784	Confirmed
16	PPP2R5C	1.89092708324398	Rejected
16	PPP2R5A	2.4348782332627	Tentative
16	PPP2R1A	1.39362810670574	Rejected
16	PPP2CB	2.25219643812921	Rejected
16	PLCG1	1.50528010501797	Rejected
16	PIK3R3	-0.0183604537992746	Rejected
16	PIK3R2	6.31824450430018	Confirmed
16	PIK3R1	-1.89755356659392	Rejected
16	PIK3CB	3.74199110971597	Tentative
16	PDCD1	2.57214584990813	Rejected
16	NFATC3	5.58416135005806	Confirmed
16	MLST8	1.51960986876638	Rejected
16	MAPK13	1.01768008141771	Rejected
16	MAP2K6	0.601453689049241	Rejected
16	MAP2K2	1.8716071136423	Rejected
16	MAP2K1	2.89586600511727	Tentative
16	LSR	2.97469645294631	Rejected
16	JAK2	2.15382654225921	Tentative
16	IFNGR1	2.65986010885588	Tentative
16	HLA-DRA	2.18690698216363	Tentative
16	HLA-DQB2	4.97912948758205	Confirmed
16	HLA-DPB1	4.40391326920468	Confirmed
16	HLA-DPA1	2.99401462332	Confirmed
16	FYN	3.93638454654244	Tentative
16	CSNK2B	0.563632081722345	Rejected
16	CD3G	2.08274533524435	Confirmed
16	CD3D	0.909037940921802	Rejected
16	BATF	3.05495006716035	Tentative
16	AKT1	4.95876491744739	Confirmed
16	shadowMax	3.37665400472658	Shadow
16	shadowMean	0.199176493607523	Shadow
16	shadowMin	-1.94478281483642	Shadow
17	ZAP70	2.85200474525189	Tentative
17	TNFRSF14	1.54135381822689	Rejected
17	TIRAP	2.94750262426751	Rejected
17	STAT1	2.65257067192035	Tentative
17	RPS6KB2	0.355605934047818	Rejected
17	RICTOR	3.48028455153275	Tentative
17	PPP3CB	4.70213090130776	Confirmed
17	PPP2R5E	2.66975564010148	Tentative
17	PPP2R5D	4.2114939241556	Confirmed
17	PPP2R5C	1.93911342075276	Rejected
17	PPP2R5A	3.64874860309422	Tentative
17	PPP2R1A	2.07645512799891	Rejected
17	PPP2CB	1.77627339463564	Rejected
17	PLCG1	-1.06110855020592	Rejected
17	PIK3R3	1.06982229481742	Rejected
17	PIK3R2	6.69223589898371	Confirmed
17	PIK3R1	1.46418275560412	Rejected
17	PIK3CB	2.92012915592306	Tentative
17	PDCD1	0.829377293440629	Rejected
17	NFATC3	3.25400308519447	Confirmed
17	MLST8	1.33478275889833	Rejected
17	MAPK13	3.08284601096475	Rejected
17	MAP2K6	1.42910945624851	Rejected
17	MAP2K2	1.05830059518911	Rejected
17	MAP2K1	1.03517498521268	Tentative
17	LSR	2.32169126273948	Rejected
17	JAK2	1.03631796292996	Tentative
17	IFNGR1	3.19643349938107	Tentative
17	HLA-DRA	1.69600666631653	Tentative
17	HLA-DQB2	2.77555833543167	Confirmed
17	HLA-DPB1	4.32138197535012	Confirmed
17	HLA-DPA1	2.51394596965228	Confirmed
17	FYN	2.10833208219811	Tentative
17	CSNK2B	0.454749498107369	Rejected
17	CD3G	2.85117528336473	Confirmed
17	CD3D	-0.11789482014318	Rejected
17	BATF	2.71877985067212	Tentative
17	AKT1	3.73742377494798	Confirmed
17	shadowMax	3.04240664826453	Shadow
17	shadowMean	-0.216932205333289	Shadow
17	shadowMin	-2.66886264183082	Shadow
18	ZAP70	3.75663570435118	Tentative
18	TIRAP	0.70302945819306	Rejected
18	STAT1	2.64010374278657	Tentative
18	RPS6KB2	1.98141349418567	Rejected
18	RICTOR	4.2050325858008	Tentative
18	PPP3CB	4.19807978983224	Confirmed
18	PPP2R5E	1.76952796724577	Tentative
18	PPP2R5D	5.28395386912284	Confirmed
18	PPP2R5C	1.7614166813144	Rejected
18	PPP2R5A	4.23315867674974	Tentative
18	PPP2R1A	1.01860534899481	Rejected
18	PPP2CB	0.307707298198783	Rejected
18	PIK3R3	1.77498841643263	Rejected
18	PIK3R2	7.56752583973529	Confirmed
18	PIK3R1	-0.187142977172572	Rejected
18	PIK3CB	1.97223178893752	Tentative
18	PDCD1	1.21855600671614	Rejected
18	NFATC3	3.99435155703138	Confirmed
18	MAPK13	1.08364127556983	Rejected
18	MAP2K6	1.63029877278744	Rejected
18	MAP2K1	2.59126412459915	Tentative
18	JAK2	1.89950058752686	Tentative
18	IFNGR1	1.89573193232921	Tentative
18	HLA-DRA	2.09025409294346	Tentative
18	HLA-DQB2	3.41515848341424	Confirmed
18	HLA-DPB1	3.10190852471482	Confirmed
18	HLA-DPA1	2.48370292977665	Confirmed
18	FYN	1.30196026353121	Tentative
18	CD3G	2.59671924895644	Confirmed
18	CD3D	2.77140552096117	Rejected
18	BATF	4.20531447703356	Tentative
18	AKT1	4.62831665884468	Confirmed
18	shadowMax	3.21040236662238	Shadow
18	shadowMean	0.191428573599313	Shadow
18	shadowMin	-2.19669317513188	Shadow
19	ZAP70	3.33490979938955	Tentative
19	TIRAP	1.20290042767528	Rejected
19	STAT1	2.02241479880312	Tentative
19	RPS6KB2	1.56267337164135	Rejected
19	RICTOR	3.49367038732311	Tentative
19	PPP3CB	4.58684041962634	Confirmed
19	PPP2R5E	3.39882625130488	Tentative
19	PPP2R5D	4.6316883486188	Confirmed
19	PPP2R5C	1.67307152401331	Rejected
19	PPP2R5A	2.71299433937639	Tentative
19	PPP2R1A	1.78600135729747	Rejected
19	PPP2CB	2.02864792021774	Rejected
19	PIK3R3	1.83095497370849	Rejected
19	PIK3R2	7.83013605691743	Confirmed
19	PIK3R1	0.864173875000924	Rejected
19	PIK3CB	1.61767761963967	Tentative
19	PDCD1	2.52000456286964	Rejected
19	NFATC3	4.74008560464372	Confirmed
19	MAPK13	1.20657638580342	Rejected
19	MAP2K6	1.52726845436341	Rejected
19	MAP2K1	3.06688023799132	Tentative
19	JAK2	2.18568042697947	Tentative
19	IFNGR1	5.30934693402102	Tentative
19	HLA-DRA	1.75988937644207	Tentative
19	HLA-DQB2	3.84961443720455	Confirmed
19	HLA-DPB1	5.89876791628328	Confirmed
19	HLA-DPA1	3.96712603420766	Confirmed
19	FYN	3.1503070160768	Tentative
19	CD3G	3.34282130379147	Confirmed
19	CD3D	2.76505701515816	Rejected
19	BATF	3.94482324949513	Tentative
19	AKT1	1.24767111133965	Confirmed
19	shadowMax	1.92004550701807	Shadow
19	shadowMean	-0.0665346822483421	Shadow
19	shadowMin	-2.59095410710323	Shadow
20	ZAP70	1.286069608646	Tentative
20	TIRAP	1.51465058159764	Rejected
20	STAT1	2.29073142505166	Tentative
20	RPS6KB2	0.901913262374195	Rejected
20	RICTOR	2.15787127835294	Tentative
20	PPP3CB	7.10916871647649	Confirmed
20	PPP2R5E	1.45763752573699	Tentative
20	PPP2R5D	4.64314681352823	Confirmed
20	PPP2R5C	2.68596836122281	Rejected
20	PPP2R5A	3.51272229903514	Tentative
20	PPP2R1A	0.0799381686331805	Rejected
20	PPP2CB	1.55897742464706	Rejected
20	PIK3R3	1.93694803349407	Rejected
20	PIK3R2	6.28215172014104	Confirmed
20	PIK3R1	-0.576836033620811	Rejected
20	PIK3CB	1.63767374367733	Tentative
20	PDCD1	2.93044334755478	Rejected
20	NFATC3	4.64754199810608	Confirmed
20	MAPK13	1.52208604222306	Rejected
20	MAP2K6	2.44330504419891	Rejected
20	MAP2K1	2.97403046027845	Tentative
20	JAK2	1.3244782088983	Tentative
20	IFNGR1	1.70625879170815	Tentative
20	HLA-DRA	3.66804299192999	Tentative
20	HLA-DQB2	3.28981968447544	Confirmed
20	HLA-DPB1	4.75005279828728	Confirmed
20	HLA-DPA1	3.51733883246983	Confirmed
20	FYN	2.14663843260777	Tentative
20	CD3G	5.4646516638807	Confirmed
20	CD3D	0.761864894665454	Rejected
20	BATF	3.95717252369542	Tentative
20	AKT1	5.0057519830502	Confirmed
20	shadowMax	2.4665224180388	Shadow
20	shadowMean	0.0496508797136151	Shadow
20	shadowMin	-2.66832454132495	Shadow
21	ZAP70	4.90167971493186	Tentative
21	STAT1	4.75290822188345	Tentative
21	RPS6KB2	3.56035183943045	Rejected
21	RICTOR	2.26731936352405	Tentative
21	PPP3CB	6.98637957754572	Confirmed
21	PPP2R5E	2.74047684174173	Tentative
21	PPP2R5D	5.64829186726869	Confirmed
21	PPP2R5C	2.21591507522412	Rejected
21	PPP2R5A	1.75979098258529	Tentative
21	PPP2CB	0.666105225791653	Rejected
21	PIK3R3	1.35274927931583	Rejected
21	PIK3R2	8.27667277539067	Confirmed
21	PIK3CB	2.5554964019771	Tentative
21	PDCD1	0.973250235698033	Rejected
21	NFATC3	3.9863300249348	Confirmed
21	MAPK13	3.01986424560276	Rejected
21	MAP2K1	4.43817932059223	Tentative
21	JAK2	2.00773793520974	Tentative
21	IFNGR1	2.36077892975738	Tentative
21	HLA-DRA	4.3124886147732	Tentative
21	HLA-DQB2	2.78490541875014	Confirmed
21	HLA-DPB1	5.17835971304295	Confirmed
21	HLA-DPA1	3.14400032920298	Confirmed
21	FYN	3.06631691744773	Tentative
21	CD3G	4.90861767619314	Confirmed
21	CD3D	3.38965899761582	Rejected
21	BATF	4.56431393847367	Tentative
21	AKT1	3.09764099400707	Confirmed
21	shadowMax	2.68523614920546	Shadow
21	shadowMean	-0.0163355223301247	Shadow
21	shadowMin	-2.68273050198634	Shadow
22	ZAP70	3.22670711564283	Tentative
22	STAT1	4.61571957311504	Tentative
22	RPS6KB2	3.06576293989417	Rejected
22	RICTOR	2.56367679571154	Tentative
22	PPP3CB	6.83940847612342	Confirmed
22	PPP2R5E	0.54967758330153	Tentative
22	PPP2R5D	5.64227534362564	Confirmed
22	PPP2R5C	2.38876373238007	Rejected
22	PPP2R5A	3.71865261364561	Tentative
22	PPP2CB	2.25797302997707	Rejected
22	PIK3R3	2.66667436458896	Rejected
22	PIK3R2	7.85292434581714	Confirmed
22	PIK3CB	0.876635548587272	Tentative
22	PDCD1	3.31920041727982	Rejected
22	NFATC3	3.62480402548202	Confirmed
22	MAPK13	2.82091750123632	Rejected
22	MAP2K1	3.74239044182644	Tentative
22	JAK2	4.08476120241613	Tentative
22	IFNGR1	4.27874182683005	Tentative
22	HLA-DRA	2.71149315284528	Tentative
22	HLA-DQB2	6.16120258216423	Confirmed
22	HLA-DPB1	4.3460032927639	Confirmed
22	HLA-DPA1	2.51742340725503	Confirmed
22	FYN	0.795081463530334	Tentative
22	CD3G	4.36481827230599	Confirmed
22	CD3D	2.32925199689771	Rejected
22	BATF	2.8776692902448	Tentative
22	AKT1	2.56929263578006	Confirmed
22	shadowMax	3.33605090984199	Shadow
22	shadowMean	0.302772880592589	Shadow
22	shadowMin	-1.09397460655111	Shadow
23	ZAP70	2.44564772173043	Tentative
23	STAT1	4.19528304864509	Tentative
23	RPS6KB2	1.19031880225685	Rejected
23	RICTOR	2.54221682985613	Tentative
23	PPP3CB	5.17855697356672	Confirmed
23	PPP2R5E	1.18663803594466	Tentative
23	PPP2R5D	4.89693992658083	Confirmed
23	PPP2R5C	2.88303226172264	Rejected
23	PPP2R5A	3.52322207556271	Tentative
23	PPP2CB	1.75032171284032	Rejected
23	PIK3R3	2.70235809657832	Rejected
23	PIK3R2	6.77961227358748	Confirmed
23	PIK3CB	1.91134304237881	Tentative
23	PDCD1	3.40114832291674	Rejected
23	NFATC3	3.63830026042507	Confirmed
23	MAPK13	2.02486374765637	Rejected
23	MAP2K1	4.14197137215069	Tentative
23	JAK2	3.08463027095706	Tentative
23	IFNGR1	2.50691772252419	Tentative
23	HLA-DRA	2.45710988573604	Tentative
23	HLA-DQB2	4.73080648036084	Confirmed
23	HLA-DPB1	4.75758083936609	Confirmed
23	HLA-DPA1	3.65220863671238	Confirmed
23	FYN	2.06662658927342	Tentative
23	CD3G	3.85914698783245	Confirmed
23	CD3D	3.29492415320888	Rejected
23	BATF	3.63048256551573	Tentative
23	AKT1	5.06247053100032	Confirmed
23	shadowMax	2.39475386374288	Shadow
23	shadowMean	0.124959024282896	Shadow
23	shadowMin	-2.14182545518139	Shadow
24	ZAP70	2.09439906737303	Tentative
24	STAT1	3.66642850813249	Tentative
24	RPS6KB2	1.96010355762682	Rejected
24	RICTOR	0.753240697527801	Tentative
24	PPP3CB	5.81334066025192	Confirmed
24	PPP2R5E	3.38087956382491	Tentative
24	PPP2R5D	5.70456574308419	Confirmed
24	PPP2R5C	1.89802317621217	Rejected
24	PPP2R5A	1.71107954930199	Tentative
24	PIK3R3	1.64800795584012	Rejected
24	PIK3R2	5.73662344256192	Confirmed
24	PIK3CB	2.24471316206753	Tentative
24	PDCD1	2.1754774266473	Rejected
24	NFATC3	5.76951767245182	Confirmed
24	MAPK13	0.879940964650497	Rejected
24	MAP2K1	0.14622347536627	Tentative
24	JAK2	3.38299520893809	Tentative
24	IFNGR1	1.7566582648334	Tentative
24	HLA-DRA	3.93586518165427	Tentative
24	HLA-DQB2	4.25360955695835	Confirmed
24	HLA-DPB1	4.00243701981877	Confirmed
24	HLA-DPA1	3.27066384658047	Confirmed
24	FYN	1.07326754847423	Tentative
24	CD3G	3.84169728018738	Confirmed
24	CD3D	1.48918423021195	Rejected
24	BATF	4.69377768422552	Tentative
24	AKT1	2.33663799078655	Confirmed
24	shadowMax	3.06287525351549	Shadow
24	shadowMean	0.0687483162369777	Shadow
24	shadowMin	-3.05116285293361	Shadow
25	ZAP70	2.42678902403845	Tentative
25	STAT1	2.59457806948415	Tentative
25	RPS6KB2	0.841529528743695	Rejected
25	RICTOR	3.57654065162301	Tentative
25	PPP3CB	6.19650770415896	Confirmed
25	PPP2R5E	0.997572128220207	Tentative
25	PPP2R5D	2.22503721265969	Confirmed
25	PPP2R5C	2.80628527437734	Rejected
25	PPP2R5A	2.18596236946772	Tentative
25	PIK3R3	-0.289797357182377	Rejected
25	PIK3R2	5.89410164988033	Confirmed
25	PIK3CB	-1.15066466301253	Tentative
25	PDCD1	2.37256987726379	Rejected
25	NFATC3	2.59815216044454	Confirmed
25	MAPK13	1.43602619406754	Rejected
25	MAP2K1	4.28453936516784	Tentative
25	JAK2	2.91035366039667	Tentative
25	IFNGR1	1.05433777863562	Tentative
25	HLA-DRA	3.59596940921069	Tentative
25	HLA-DQB2	1.11189423223694	Confirmed
25	HLA-DPB1	5.014926413793	Confirmed
25	HLA-DPA1	2.55291309337764	Confirmed
25	FYN	1.73765790170011	Tentative
25	CD3G	2.11094967067684	Confirmed
25	CD3D	2.17949413276694	Rejected
25	BATF	3.69990961019217	Tentative
25	AKT1	4.39774148879164	Confirmed
25	shadowMax	1.38423230880356	Shadow
25	shadowMean	-0.268009168566255	Shadow
25	shadowMin	-2.36861316661312	Shadow
26	ZAP70	4.14205315257234	Tentative
26	STAT1	4.18941759744451	Tentative
26	RPS6KB2	3.25250104793669	Rejected
26	RICTOR	1.87803505988347	Tentative
26	PPP3CB	7.48640370379896	Confirmed
26	PPP2R5E	0.62303594089721	Tentative
26	PPP2R5D	5.63014711329889	Confirmed
26	PPP2R5C	1.64805949154343	Rejected
26	PPP2R5A	2.69956631921246	Tentative
26	PIK3R3	2.32738127675154	Rejected
26	PIK3R2	7.22040702181289	Confirmed
26	PIK3CB	3.39693561894976	Tentative
26	PDCD1	1.84219463489137	Rejected
26	NFATC3	4.69508649574579	Confirmed
26	MAPK13	-0.0235846643014762	Rejected
26	MAP2K1	5.06767309659813	Tentative
26	JAK2	3.27012908525942	Tentative
26	IFNGR1	2.58236999367264	Tentative
26	HLA-DRA	2.13636310602384	Tentative
26	HLA-DQB2	3.257259931665	Confirmed
26	HLA-DPB1	5.46918646222804	Confirmed
26	HLA-DPA1	3.60131581022606	Confirmed
26	FYN	2.92585224976252	Tentative
26	CD3G	4.41794373889444	Confirmed
26	CD3D	3.67001765657393	Rejected
26	BATF	2.67674844128027	Tentative
26	AKT1	5.18909945813316	Confirmed
26	shadowMax	2.77579569634771	Shadow
26	shadowMean	-0.103245430526422	Shadow
26	shadowMin	-2.98463719415955	Shadow
27	ZAP70	4.53747335228159	Tentative
27	STAT1	2.99949048511054	Tentative
27	RPS6KB2	1.75546598249113	Rejected
27	RICTOR	3.27207051514801	Tentative
27	PPP3CB	7.28034889736315	Confirmed
27	PPP2R5E	2.49406268019996	Tentative
27	PPP2R5D	4.10542467397636	Confirmed
27	PPP2R5C	3.89674119560815	Rejected
27	PPP2R5A	1.03152342496961	Tentative
27	PIK3R3	0.352698454761926	Rejected
27	PIK3R2	8.56498575360225	Confirmed
27	PIK3CB	1.58860869639156	Tentative
27	PDCD1	3.30226341410953	Rejected
27	NFATC3	4.73730285170418	Confirmed
27	MAPK13	2.12037026964292	Rejected
27	MAP2K1	1.74374571668683	Tentative
27	JAK2	2.47367802538035	Tentative
27	IFNGR1	4.40618010286395	Tentative
27	HLA-DRA	1.79445362748935	Tentative
27	HLA-DQB2	5.2425846648802	Confirmed
27	HLA-DPB1	4.28391279291767	Confirmed
27	HLA-DPA1	1.8503274148173	Confirmed
27	FYN	3.53358473133985	Tentative
27	CD3G	4.80012445022658	Confirmed
27	CD3D	1.08033203093954	Rejected
27	BATF	2.90052529327332	Tentative
27	AKT1	4.17098941090308	Confirmed
27	shadowMax	4.89045669072025	Shadow
27	shadowMean	0.135376137950073	Shadow
27	shadowMin	-2.50546736542009	Shadow
28	ZAP70	2.92376860225346	Tentative
28	STAT1	2.86606857244114	Tentative
28	RPS6KB2	4.68253755106285	Rejected
28	RICTOR	3.19602646804801	Tentative
28	PPP3CB	6.31321392537	Confirmed
28	PPP2R5E	1.9892381494202	Tentative
28	PPP2R5D	5.7221726299914	Confirmed
28	PPP2R5C	3.71820075046453	Rejected
28	PPP2R5A	1.05571678019832	Tentative
28	PIK3R2	8.70288884228933	Confirmed
28	PIK3CB	2.27988703354711	Tentative
28	PDCD1	0.737167728917179	Rejected
28	NFATC3	2.77306611378404	Confirmed
28	MAPK13	1.45130141724168	Rejected
28	MAP2K1	3.96004990250772	Tentative
28	JAK2	4.18165526904401	Tentative
28	IFNGR1	3.92086317949503	Tentative
28	HLA-DRA	3.33949912660077	Tentative
28	HLA-DQB2	3.71844427274576	Confirmed
28	HLA-DPB1	4.61430585244206	Confirmed
28	HLA-DPA1	4.54379351130185	Confirmed
28	FYN	4.03878625730646	Tentative
28	CD3G	4.09742892696693	Confirmed
28	CD3D	1.59741315497553	Rejected
28	BATF	2.39457913801729	Tentative
28	AKT1	4.48797885117481	Confirmed
28	shadowMax	3.54976352594199	Shadow
28	shadowMean	0.074987671811866	Shadow
28	shadowMin	-2.68798026595893	Shadow
29	ZAP70	3.79278839770202	Tentative
29	STAT1	3.43182245278253	Tentative
29	RPS6KB2	1.28303221427277	Rejected
29	RICTOR	4.57964541969627	Tentative
29	PPP3CB	6.32253498042931	Confirmed
29	PPP2R5E	2.33268291902333	Tentative
29	PPP2R5D	5.64252162229547	Confirmed
29	PPP2R5C	2.00000686467956	Rejected
29	PPP2R5A	4.12744591325802	Tentative
29	PIK3R2	7.4680001346929	Confirmed
29	PIK3CB	0.308809563034112	Tentative
29	PDCD1	0.901596062318974	Rejected
29	NFATC3	4.67269840441444	Confirmed
29	MAPK13	2.7953412968174	Rejected
29	MAP2K1	3.32494768104894	Tentative
29	JAK2	0.948874531412126	Tentative
29	IFNGR1	2.76910165709405	Tentative
29	HLA-DRA	2.37395364027806	Tentative
29	HLA-DQB2	4.93786258258033	Confirmed
29	HLA-DPB1	3.43691926437006	Confirmed
29	HLA-DPA1	3.59994875517364	Confirmed
29	FYN	2.602483692186	Tentative
29	CD3G	2.99761551121373	Confirmed
29	CD3D	0.301583984584077	Rejected
29	BATF	4.51346634782896	Tentative
29	AKT1	3.87872683938168	Confirmed
29	shadowMax	3.27011703494644	Shadow
29	shadowMean	0.180820323745943	Shadow
29	shadowMin	-2.08282931589499	Shadow
30	ZAP70	3.95100718781403	Tentative
30	STAT1	5.70167498347082	Tentative
30	RPS6KB2	4.0318156225901	Rejected
30	RICTOR	3.25964675057774	Tentative
30	PPP3CB	4.96808164312787	Confirmed
30	PPP2R5E	2.37643261364969	Tentative
30	PPP2R5D	6.96763761345102	Confirmed
30	PPP2R5C	2.40225118057697	Rejected
30	PPP2R5A	1.76255233939734	Tentative
30	PIK3R2	7.92217252755924	Confirmed
30	PIK3CB	2.3852431985904	Tentative
30	PDCD1	1.5617073674836	Rejected
30	NFATC3	3.42080323895884	Confirmed
30	MAPK13	1.20717999683503	Rejected
30	MAP2K1	2.79449257918245	Tentative
30	JAK2	0.545108278052093	Tentative
30	IFNGR1	2.8979202991708	Tentative
30	HLA-DRA	2.7226022661292	Tentative
30	HLA-DQB2	4.58136310956627	Confirmed
30	HLA-DPB1	5.14409504975868	Confirmed
30	HLA-DPA1	2.74570272937059	Confirmed
30	FYN	2.72164382259258	Tentative
30	CD3G	3.99126508603404	Confirmed
30	CD3D	0.900603568147794	Rejected
30	BATF	2.9168579065346	Tentative
30	AKT1	2.32998885358585	Confirmed
30	shadowMax	1.81201087769157	Shadow
30	shadowMean	-0.558358267210808	Shadow
30	shadowMin	-3.2172867715721	Shadow
31	ZAP70	3.19812557362602	Tentative
31	STAT1	3.71562054158348	Tentative
31	RPS6KB2	1.18552715145985	Rejected
31	RICTOR	1.73508459190631	Tentative
31	PPP3CB	5.47548614732135	Confirmed
31	PPP2R5E	3.1427874914462	Tentative
31	PPP2R5D	4.4863661888764	Confirmed
31	PPP2R5C	4.34232131110418	Rejected
31	PPP2R5A	1.847863171223	Tentative
31	PIK3R2	6.65809526190896	Confirmed
31	PIK3CB	1.50258444028006	Tentative
31	PDCD1	3.59432141902678	Rejected
31	NFATC3	4.96544711147194	Confirmed
31	MAPK13	1.5750067436267	Rejected
31	MAP2K1	4.66830556040566	Tentative
31	JAK2	1.51330955453326	Tentative
31	IFNGR1	2.81193023862291	Tentative
31	HLA-DRA	2.29940101739257	Tentative
31	HLA-DQB2	4.2856457859015	Confirmed
31	HLA-DPB1	4.30100699396692	Confirmed
31	HLA-DPA1	4.94759326496794	Confirmed
31	FYN	2.84727676305171	Tentative
31	CD3G	3.99976383326364	Confirmed
31	CD3D	1.27352466320406	Rejected
31	BATF	4.2041484093864	Tentative
31	AKT1	2.03948156758538	Confirmed
31	shadowMax	2.01694532174437	Shadow
31	shadowMean	-0.352971628001704	Shadow
31	shadowMin	-3.69086605942911	Shadow
32	ZAP70	2.95346456917217	Tentative
32	STAT1	3.36443178909794	Tentative
32	RPS6KB2	1.63139183410488	Rejected
32	RICTOR	3.25648490887025	Tentative
32	PPP3CB	6.86816482074223	Confirmed
32	PPP2R5E	3.92547095463808	Tentative
32	PPP2R5D	2.70243505888099	Confirmed
32	PPP2R5C	1.46881983475151	Rejected
32	PPP2R5A	4.03557325919211	Tentative
32	PIK3R2	8.40942457616089	Confirmed
32	PIK3CB	2.0021230827035	Tentative
32	PDCD1	1.67753290038927	Rejected
32	NFATC3	3.38202827698162	Confirmed
32	MAPK13	0.69349494589003	Rejected
32	MAP2K1	3.9654971619062	Tentative
32	JAK2	2.46104850277361	Tentative
32	IFNGR1	2.84356668928075	Tentative
32	HLA-DRA	4.23505951117653	Tentative
32	HLA-DQB2	4.62356531763121	Confirmed
32	HLA-DPB1	3.63935548353634	Confirmed
32	HLA-DPA1	3.67247055664024	Confirmed
32	FYN	1.61443545422555	Tentative
32	CD3G	5.5993375283833	Confirmed
32	CD3D	2.19969144309983	Rejected
32	BATF	3.35059835151394	Tentative
32	AKT1	3.38016009509855	Confirmed
32	shadowMax	2.94717938716871	Shadow
32	shadowMean	-0.0882882791995136	Shadow
32	shadowMin	-2.84187810295269	Shadow
33	ZAP70	3.92703075016861	Tentative
33	STAT1	3.19733506393159	Tentative
33	RPS6KB2	2.84496833604387	Rejected
33	RICTOR	1.93851524177594	Tentative
33	PPP3CB	5.63795819855436	Confirmed
33	PPP2R5E	2.10904597370088	Tentative
33	PPP2R5D	6.25091170574944	Confirmed
33	PPP2R5C	0.644728987078458	Rejected
33	PPP2R5A	2.45542875089499	Tentative
33	PIK3R2	6.93518525072885	Confirmed
33	PIK3CB	2.78446261725013	Tentative
33	PDCD1	1.9116678185634	Rejected
33	NFATC3	4.74230235254715	Confirmed
33	MAPK13	2.56160100999258	Rejected
33	MAP2K1	3.15236820514379	Tentative
33	JAK2	2.07431174882608	Tentative
33	IFNGR1	2.18408878060505	Tentative
33	HLA-DRA	2.94946944767669	Tentative
33	HLA-DQB2	3.99157390304168	Confirmed
33	HLA-DPB1	5.02762431626112	Confirmed
33	HLA-DPA1	5.08476339276709	Confirmed
33	FYN	2.11710369374235	Tentative
33	CD3G	3.86843588759983	Confirmed
33	CD3D	1.96565267981933	Rejected
33	BATF	2.78657574771008	Tentative
33	AKT1	3.76060422384783	Confirmed
33	shadowMax	2.47034615205004	Shadow
33	shadowMean	0.0568408086214187	Shadow
33	shadowMin	-3.55976820492164	Shadow
34	ZAP70	3.83177880078557	Tentative
34	STAT1	3.07338310860317	Tentative
34	RPS6KB2	4.65052469281185	Rejected
34	RICTOR	3.21417303697927	Tentative
34	PPP3CB	6.2911769319087	Confirmed
34	PPP2R5E	2.15984853687343	Tentative
34	PPP2R5D	5.56418232846122	Confirmed
34	PPP2R5C	0.713772508375893	Rejected
34	PPP2R5A	2.89078777547016	Tentative
34	PIK3R2	5.37164987681726	Confirmed
34	PIK3CB	3.18769814557575	Tentative
34	PDCD1	0.485611753519084	Rejected
34	NFATC3	3.55157755417329	Confirmed
34	MAPK13	2.11642325604164	Rejected
34	MAP2K1	3.24441211876563	Tentative
34	JAK2	2.6042969489791	Tentative
34	IFNGR1	3.23463452183192	Tentative
34	HLA-DRA	2.9704061237336	Tentative
34	HLA-DQB2	3.50420960259285	Confirmed
34	HLA-DPB1	5.01513081617241	Confirmed
34	HLA-DPA1	3.31181782394662	Confirmed
34	FYN	3.15141068670048	Tentative
34	CD3G	5.60828414843188	Confirmed
34	CD3D	1.71669317499835	Rejected
34	BATF	2.2715571944605	Tentative
34	AKT1	4.50331186953011	Confirmed
34	shadowMax	3.15014300387448	Shadow
34	shadowMean	-0.0746089079008352	Shadow
34	shadowMin	-2.6815396931271	Shadow
35	ZAP70	2.661304245736	Tentative
35	STAT1	3.20505617427894	Tentative
35	RPS6KB2	4.1813057633403	Rejected
35	RICTOR	3.10626765046109	Tentative
35	PPP3CB	7.85207526779677	Confirmed
35	PPP2R5E	2.35857754611657	Tentative
35	PPP2R5D	3.85637954169343	Confirmed
35	PPP2R5C	1.83447493496131	Rejected
35	PPP2R5A	4.3958113544523	Tentative
35	PIK3R2	8.5502416227804	Confirmed
35	PIK3CB	0.742146932372445	Tentative
35	PDCD1	3.56713070972783	Rejected
35	NFATC3	4.52634988183051	Confirmed
35	MAPK13	2.57992602385651	Rejected
35	MAP2K1	3.77672271162399	Tentative
35	JAK2	3.4017797454559	Tentative
35	IFNGR1	2.2286578338052	Tentative
35	HLA-DRA	1.77257175747033	Tentative
35	HLA-DQB2	3.28911143926314	Confirmed
35	HLA-DPB1	5.36730987935964	Confirmed
35	HLA-DPA1	4.98091209948135	Confirmed
35	FYN	3.99026558695516	Tentative
35	CD3G	3.76729558650702	Confirmed
35	CD3D	1.30617084342405	Rejected
35	BATF	4.16280270512668	Tentative
35	AKT1	4.94824427722592	Confirmed
35	shadowMax	3.63139998616495	Shadow
35	shadowMean	0.19764042602549	Shadow
35	shadowMin	-2.64221496215497	Shadow
36	ZAP70	3.546355056836	Tentative
36	STAT1	2.67475851856102	Tentative
36	RPS6KB2	3.46220828732678	Rejected
36	RICTOR	3.10873515576261	Tentative
36	PPP3CB	5.8624543409681	Confirmed
36	PPP2R5E	0.902545049010274	Tentative
36	PPP2R5D	5.36686920751839	Confirmed
36	PPP2R5C	3.96146025758759	Rejected
36	PPP2R5A	1.97154302554221	Tentative
36	PIK3R2	6.11816461692485	Confirmed
36	PIK3CB	1.99273859632469	Tentative
36	PDCD1	1.5831171169227	Rejected
36	NFATC3	3.78377553411869	Confirmed
36	MAPK13	3.34951218662264	Rejected
36	MAP2K1	5.70819627371549	Tentative
36	JAK2	-0.0435271758561227	Tentative
36	IFNGR1	3.47319468474765	Tentative
36	HLA-DRA	3.76759440065735	Tentative
36	HLA-DQB2	4.67582690340047	Confirmed
36	HLA-DPB1	4.76046912997944	Confirmed
36	HLA-DPA1	3.62119636694336	Confirmed
36	FYN	3.89239461335726	Tentative
36	CD3G	5.39063352338532	Confirmed
36	CD3D	1.9720269903633	Rejected
36	BATF	3.89977241872422	Tentative
36	AKT1	4.38536669378264	Confirmed
36	shadowMax	3.69756619519461	Shadow
36	shadowMean	0.166477603195688	Shadow
36	shadowMin	-1.95262966707181	Shadow
37	ZAP70	3.83132399105453	Tentative
37	STAT1	2.84828552521418	Tentative
37	RPS6KB2	2.93311648060117	Rejected
37	RICTOR	1.92259723464626	Tentative
37	PPP3CB	6.50031582803439	Confirmed
37	PPP2R5E	3.70084091875314	Tentative
37	PPP2R5D	3.77521041727143	Confirmed
37	PPP2R5C	2.02438303449504	Rejected
37	PPP2R5A	3.65860468392583	Tentative
37	PIK3R2	6.96073655273841	Confirmed
37	PIK3CB	2.17754006003839	Tentative
37	PDCD1	0.968873591695148	Rejected
37	NFATC3	4.82557087660041	Confirmed
37	MAPK13	1.51347913771608	Rejected
37	MAP2K1	4.60517986291141	Tentative
37	JAK2	1.8037403530694	Tentative
37	IFNGR1	2.30887038497827	Tentative
37	HLA-DRA	0.897230215802795	Tentative
37	HLA-DQB2	3.37940329866879	Confirmed
37	HLA-DPB1	4.45900937167249	Confirmed
37	HLA-DPA1	4.10948248958297	Confirmed
37	FYN	0.9736406750453	Tentative
37	CD3G	4.20307748965558	Confirmed
37	CD3D	2.55939550551563	Rejected
37	BATF	3.14919534793761	Tentative
37	AKT1	3.93875704763993	Confirmed
37	shadowMax	2.32144821344007	Shadow
37	shadowMean	-0.100186398410728	Shadow
37	shadowMin	-2.58880984451136	Shadow
38	ZAP70	0.722503108377295	Tentative
38	STAT1	3.45884708067154	Tentative
38	RPS6KB2	4.10319415205046	Rejected
38	RICTOR	2.10135543089193	Tentative
38	PPP3CB	7.60371075252792	Confirmed
38	PPP2R5E	1.97496686650352	Tentative
38	PPP2R5D	3.7943586386075	Confirmed
38	PPP2R5C	1.93451562471949	Rejected
38	PPP2R5A	2.15961328694241	Tentative
38	PIK3R2	9.03977169038879	Confirmed
38	PIK3CB	2.36283520092536	Tentative
38	PDCD1	1.93304835863826	Rejected
38	NFATC3	3.6280553056396	Confirmed
38	MAPK13	1.55990084872031	Rejected
38	MAP2K1	4.0071503229034	Tentative
38	JAK2	2.15669696205704	Tentative
38	IFNGR1	2.49707037008736	Tentative
38	HLA-DRA	3.6295300888302	Tentative
38	HLA-DQB2	5.23736215891235	Confirmed
38	HLA-DPB1	5.36539009425733	Confirmed
38	HLA-DPA1	4.2431854917132	Confirmed
38	FYN	2.37819334081476	Tentative
38	CD3G	5.76638431624984	Confirmed
38	CD3D	1.69720480133578	Rejected
38	BATF	2.84871902961713	Tentative
38	AKT1	3.12691989605536	Confirmed
38	shadowMax	4.38405630714725	Shadow
38	shadowMean	-0.221013666564305	Shadow
38	shadowMin	-3.10180352218994	Shadow
39	ZAP70	2.12029783144559	Tentative
39	STAT1	5.13069031002547	Tentative
39	RPS6KB2	0.573202149691724	Rejected
39	RICTOR	3.1800945876069	Tentative
39	PPP3CB	6.50468377431338	Confirmed
39	PPP2R5E	2.38417792776296	Tentative
39	PPP2R5D	3.61932920922652	Confirmed
39	PPP2R5C	1.54398944377539	Rejected
39	PPP2R5A	3.64617474345966	Tentative
39	PIK3R2	8.09296469073318	Confirmed
39	PIK3CB	1.4365584664467	Tentative
39	PDCD1	4.23211282931011	Rejected
39	NFATC3	3.32801086592446	Confirmed
39	MAP2K1	2.84055992285447	Tentative
39	JAK2	2.34670611032555	Tentative
39	IFNGR1	3.16137504956944	Tentative
39	HLA-DRA	5.37782073357129	Tentative
39	HLA-DQB2	4.19052987966243	Confirmed
39	HLA-DPB1	4.83572124972604	Confirmed
39	HLA-DPA1	4.26164534499312	Confirmed
39	FYN	2.85201306775822	Tentative
39	CD3G	4.19676550435752	Confirmed
39	CD3D	1.43915607814805	Rejected
39	BATF	5.60471486337969	Tentative
39	AKT1	4.27294158574289	Confirmed
39	shadowMax	4.43284029223087	Shadow
39	shadowMean	-0.459581213211269	Shadow
39	shadowMin	-2.30257377155774	Shadow
40	ZAP70	2.53872197349721	Tentative
40	STAT1	4.03903066302769	Tentative
40	RPS6KB2	1.75191939419893	Rejected
40	RICTOR	3.05350152772329	Tentative
40	PPP3CB	5.82601798177229	Confirmed
40	PPP2R5E	0.3600110138444	Tentative
40	PPP2R5D	3.74996510627939	Confirmed
40	PPP2R5C	1.99489615192289	Rejected
40	PPP2R5A	3.09534747220525	Tentative
40	PIK3R2	6.34253056446972	Confirmed
40	PIK3CB	1.68775454021201	Tentative
40	PDCD1	0.698133120888319	Rejected
40	NFATC3	4.37255986731414	Confirmed
40	MAP2K1	2.23441860520139	Tentative
40	JAK2	2.76584526145855	Tentative
40	IFNGR1	2.56371247160606	Tentative
40	HLA-DRA	4.29647624561552	Tentative
40	HLA-DQB2	1.60524147099205	Confirmed
40	HLA-DPB1	5.32454564709813	Confirmed
40	HLA-DPA1	4.58078772481011	Confirmed
40	FYN	3.21470825841235	Tentative
40	CD3G	6.10266685360538	Confirmed
40	CD3D	2.99580515895908	Rejected
40	BATF	3.06578105796481	Tentative
40	AKT1	4.29278105222171	Confirmed
40	shadowMax	1.96102498284364	Shadow
40	shadowMean	-0.348259324464508	Shadow
40	shadowMin	-2.10137058037835	Shadow
41	ZAP70	4.19960863635245	Tentative
41	STAT1	5.08895430873923	Tentative
41	RPS6KB2	1.44961741638176	Rejected
41	RICTOR	2.94466237623856	Tentative
41	PPP3CB	5.46084661481073	Confirmed
41	PPP2R5E	1.03157681194293	Tentative
41	PPP2R5D	3.64057558269786	Confirmed
41	PPP2R5C	3.00950080499808	Rejected
41	PPP2R5A	3.5577171019346	Tentative
41	PIK3R2	6.98342592955922	Confirmed
41	PIK3CB	0.980345547358006	Tentative
41	PDCD1	2.04605938882738	Rejected
41	NFATC3	4.24028248212065	Confirmed
41	MAP2K1	2.82550202466148	Tentative
41	JAK2	0.663784538670885	Tentative
41	IFNGR1	2.40873287356873	Tentative
41	HLA-DRA	2.23666236947366	Tentative
41	HLA-DQB2	3.47673320567855	Confirmed
41	HLA-DPB1	6.49716662876359	Confirmed
41	HLA-DPA1	3.28543594628852	Confirmed
41	FYN	3.00081261617481	Tentative
41	CD3G	4.87422176209076	Confirmed
41	CD3D	2.89876077330424	Rejected
41	BATF	3.62064681245039	Tentative
41	AKT1	3.2421328796334	Confirmed
41	shadowMax	2.99492785477012	Shadow
41	shadowMean	-0.518351115173503	Shadow
41	shadowMin	-4.03645987257765	Shadow
42	ZAP70	4.65708493259369	Tentative
42	STAT1	2.74358449158393	Tentative
42	RPS6KB2	1.42469582254565	Rejected
42	RICTOR	4.11829735205641	Tentative
42	PPP3CB	5.41273409149315	Confirmed
42	PPP2R5E	3.448809133009	Tentative
42	PPP2R5D	5.11225379494884	Confirmed
42	PPP2R5C	1.34007313356374	Rejected
42	PPP2R5A	1.80037279446687	Tentative
42	PIK3R2	8.11865598264377	Confirmed
42	PIK3CB	1.22417293295623	Tentative
42	PDCD1	2.00361511135651	Rejected
42	NFATC3	3.43600407058	Confirmed
42	MAP2K1	1.89664502719419	Tentative
42	JAK2	1.99588725170117	Tentative
42	IFNGR1	4.43725266962443	Tentative
42	HLA-DRA	3.21233685043671	Tentative
42	HLA-DQB2	3.2064712623734	Confirmed
42	HLA-DPB1	6.05642812878246	Confirmed
42	HLA-DPA1	4.29027157165118	Confirmed
42	FYN	2.10169425301432	Tentative
42	CD3G	4.08344994101869	Confirmed
42	CD3D	1.96295062493261	Rejected
42	BATF	4.47470606641902	Tentative
42	AKT1	6.07603988586751	Confirmed
42	shadowMax	3.70252642079328	Shadow
42	shadowMean	0.0653269232389407	Shadow
42	shadowMin	-2.9756363625428	Shadow
43	ZAP70	4.46558264368887	Tentative
43	STAT1	2.11727058052326	Tentative
43	RPS6KB2	1.18503628196906	Rejected
43	RICTOR	3.27350548279215	Tentative
43	PPP3CB	7.24482118212914	Confirmed
43	PPP2R5E	2.40007051024916	Tentative
43	PPP2R5D	5.69617044859975	Confirmed
43	PPP2R5C	4.43245567841312	Rejected
43	PPP2R5A	2.2446569880672	Tentative
43	PIK3R2	6.98850451402066	Confirmed
43	PIK3CB	2.57403564531942	Tentative
43	PDCD1	1.70128989478225	Rejected
43	NFATC3	4.92977338831123	Confirmed
43	MAP2K1	3.61223637694125	Tentative
43	JAK2	3.21511674731639	Tentative
43	IFNGR1	2.96394050145093	Tentative
43	HLA-DRA	2.80583605260005	Tentative
43	HLA-DQB2	4.21879896294607	Confirmed
43	HLA-DPB1	6.3975713825024	Confirmed
43	HLA-DPA1	3.549749286009	Confirmed
43	FYN	2.16860023650348	Tentative
43	CD3G	3.70613823962247	Confirmed
43	CD3D	3.11471898350673	Rejected
43	BATF	3.53164547887783	Tentative
43	AKT1	4.93036241349174	Confirmed
43	shadowMax	4.29484308017768	Shadow
43	shadowMean	-0.0822676845056894	Shadow
43	shadowMin	-2.4255091509669	Shadow
44	ZAP70	1.29741178809648	Tentative
44	STAT1	3.81664411455605	Tentative
44	RPS6KB2	1.52369684884015	Rejected
44	RICTOR	1.60877170412804	Tentative
44	PPP3CB	6.04167782373409	Confirmed
44	PPP2R5E	1.56834737045986	Tentative
44	PPP2R5D	4.45540123403214	Confirmed
44	PPP2R5C	3.63282491679669	Rejected
44	PPP2R5A	3.14804429659111	Tentative
44	PIK3R2	6.88952492242113	Confirmed
44	PIK3CB	4.80613178097249	Tentative
44	PDCD1	3.19378874148837	Rejected
44	NFATC3	6.89032759308398	Confirmed
44	MAP2K1	2.55283415379634	Tentative
44	JAK2	1.61223063457558	Tentative
44	IFNGR1	5.16992272366119	Tentative
44	HLA-DRA	2.64482231238181	Tentative
44	HLA-DQB2	4.99563390516836	Confirmed
44	HLA-DPB1	5.25694896402134	Confirmed
44	HLA-DPA1	3.65571469348902	Confirmed
44	FYN	2.55097923368155	Tentative
44	CD3G	2.98817677005971	Confirmed
44	CD3D	2.69072961133001	Rejected
44	BATF	2.61019347063827	Tentative
44	AKT1	3.71830342375326	Confirmed
44	shadowMax	3.47921995726056	Shadow
44	shadowMean	-0.292689374638791	Shadow
44	shadowMin	-2.83499260920782	Shadow
45	ZAP70	1.28300785025246	Tentative
45	STAT1	4.6710858723656	Tentative
45	RPS6KB2	0.879926807446172	Rejected
45	RICTOR	4.99666233784445	Tentative
45	PPP3CB	6.95906644866682	Confirmed
45	PPP2R5E	0.906703299348232	Tentative
45	PPP2R5D	5.77833146294438	Confirmed
45	PPP2R5C	3.7618890733434	Rejected
45	PPP2R5A	4.05994869379177	Tentative
45	PIK3R2	7.29722579195527	Confirmed
45	PIK3CB	1.81713605975668	Tentative
45	NFATC3	4.09237592562069	Confirmed
45	MAP2K1	3.85365884549238	Tentative
45	JAK2	2.74389075046276	Tentative
45	IFNGR1	2.67307621721434	Tentative
45	HLA-DRA	4.2400771609909	Tentative
45	HLA-DQB2	5.13812468598437	Confirmed
45	HLA-DPB1	4.67722007954821	Confirmed
45	HLA-DPA1	4.50127581732371	Confirmed
45	FYN	4.01347019969736	Tentative
45	CD3G	3.74933590490581	Confirmed
45	BATF	3.76805795943504	Tentative
45	AKT1	4.28289748799863	Confirmed
45	shadowMax	4.23593774701985	Shadow
45	shadowMean	0.401414366909263	Shadow
45	shadowMin	-3.1786572659527	Shadow
46	ZAP70	3.1033883201074	Tentative
46	STAT1	4.19840056706295	Tentative
46	RPS6KB2	2.30110492682143	Rejected
46	RICTOR	2.48170677960426	Tentative
46	PPP3CB	7.21928248980467	Confirmed
46	PPP2R5E	2.43399058751434	Tentative
46	PPP2R5D	6.1246810463368	Confirmed
46	PPP2R5C	1.52432370306816	Rejected
46	PPP2R5A	2.50243920813126	Tentative
46	PIK3R2	7.43877514170025	Confirmed
46	PIK3CB	1.74729764837031	Tentative
46	NFATC3	4.58477246577263	Confirmed
46	MAP2K1	3.89469352994785	Tentative
46	JAK2	2.89085766532772	Tentative
46	IFNGR1	3.81760671537483	Tentative
46	HLA-DRA	1.20187588728471	Tentative
46	HLA-DQB2	5.35051151548893	Confirmed
46	HLA-DPB1	4.20201348296951	Confirmed
46	HLA-DPA1	3.91906285498266	Confirmed
46	FYN	2.38224567504047	Tentative
46	CD3G	2.5697671327009	Confirmed
46	BATF	3.44558111038065	Tentative
46	AKT1	5.2436650865872	Confirmed
46	shadowMax	3.14992093381888	Shadow
46	shadowMean	0.195765177039601	Shadow
46	shadowMin	-1.4891416535685	Shadow
47	ZAP70	4.10760133697546	Tentative
47	STAT1	4.84664511269416	Tentative
47	RPS6KB2	5.18650342513583	Rejected
47	RICTOR	4.87584223412601	Tentative
47	PPP3CB	5.74930018916918	Confirmed
47	PPP2R5E	1.81172402673544	Tentative
47	PPP2R5D	6.70175992588262	Confirmed
47	PPP2R5C	2.8478860176958	Rejected
47	PPP2R5A	2.00374147101956	Tentative
47	PIK3R2	8.05372707595581	Confirmed
47	PIK3CB	2.79537430623677	Tentative
47	NFATC3	4.51327117214494	Confirmed
47	MAP2K1	3.90216109308867	Tentative
47	JAK2	2.00821439549172	Tentative
47	IFNGR1	3.17511206758004	Tentative
47	HLA-DRA	5.67915205262821	Tentative
47	HLA-DQB2	3.44712211566268	Confirmed
47	HLA-DPB1	6.37835756484142	Confirmed
47	HLA-DPA1	5.61470091647028	Confirmed
47	FYN	2.71358717566737	Tentative
47	CD3G	4.86148591395513	Confirmed
47	BATF	2.99403143494008	Tentative
47	AKT1	4.51995101153215	Confirmed
47	shadowMax	4.4920899867811	Shadow
47	shadowMean	0.466586086277735	Shadow
47	shadowMin	-1.52777659846127	Shadow
48	ZAP70	2.9620422522363	Tentative
48	STAT1	1.53701013147738	Tentative
48	RPS6KB2	1.87604829277259	Rejected
48	RICTOR	3.53090745482038	Tentative
48	PPP3CB	6.80951175016931	Confirmed
48	PPP2R5E	2.37281770163362	Tentative
48	PPP2R5D	4.65195141731461	Confirmed
48	PPP2R5C	1.95429184255245	Rejected
48	PPP2R5A	2.52265694149724	Tentative
48	PIK3R2	6.8024024235332	Confirmed
48	PIK3CB	2.743011366597	Tentative
48	NFATC3	4.70435922548744	Confirmed
48	MAP2K1	1.96649560712483	Tentative
48	JAK2	2.90524766541915	Tentative
48	IFNGR1	2.80389804735731	Tentative
48	HLA-DRA	3.01967544202638	Tentative
48	HLA-DQB2	5.58671307865493	Confirmed
48	HLA-DPB1	5.2544992424503	Confirmed
48	HLA-DPA1	2.86273093029188	Confirmed
48	FYN	2.73080014000349	Tentative
48	CD3G	3.37753219165808	Confirmed
48	BATF	4.26087244444194	Tentative
48	AKT1	4.30055813873894	Confirmed
48	shadowMax	1.53951624677082	Shadow
48	shadowMean	-0.401471635283321	Shadow
48	shadowMin	-3.32188583013093	Shadow
49	ZAP70	2.82805780571827	Tentative
49	STAT1	4.51401420082771	Tentative
49	RPS6KB2	3.23685783904293	Rejected
49	RICTOR	4.3737160846627	Tentative
49	PPP3CB	6.23252459954962	Confirmed
49	PPP2R5E	0.17657437034543	Tentative
49	PPP2R5D	4.08674192372429	Confirmed
49	PPP2R5C	2.21860089544802	Rejected
49	PPP2R5A	1.4957394202067	Tentative
49	PIK3R2	8.34849383617729	Confirmed
49	PIK3CB	2.08271217934451	Tentative
49	NFATC3	4.2120145651329	Confirmed
49	MAP2K1	1.2628901066977	Tentative
49	JAK2	2.30999142573977	Tentative
49	IFNGR1	3.11532088775735	Tentative
49	HLA-DRA	1.81344694375674	Tentative
49	HLA-DQB2	4.49409308987844	Confirmed
49	HLA-DPB1	4.18046095216562	Confirmed
49	HLA-DPA1	4.0080217545145	Confirmed
49	FYN	2.54806932516941	Tentative
49	CD3G	4.23391187449334	Confirmed
49	BATF	4.4493866316345	Tentative
49	AKT1	2.23324697137658	Confirmed
49	shadowMax	1.51122190737118	Shadow
49	shadowMean	-0.0921621883159429	Shadow
49	shadowMin	-2.1213867894236	Shadow
50	ZAP70	4.30764443467058	Tentative
50	STAT1	3.92018400576241	Tentative
50	RPS6KB2	3.42270143819184	Rejected
50	RICTOR	5.72177197829649	Tentative
50	PPP3CB	5.61711706039127	Confirmed
50	PPP2R5E	3.21935368266799	Tentative
50	PPP2R5D	3.45078417351262	Confirmed
50	PPP2R5C	1.441406719493	Rejected
50	PPP2R5A	2.61403108489357	Tentative
50	PIK3R2	7.28558198837994	Confirmed
50	PIK3CB	3.59243995971284	Tentative
50	NFATC3	3.51892204073584	Confirmed
50	MAP2K1	3.00237946247179	Tentative
50	JAK2	1.82687774771044	Tentative
50	IFNGR1	2.27705980708899	Tentative
50	HLA-DRA	3.86254773206297	Tentative
50	HLA-DQB2	5.91443772529691	Confirmed
50	HLA-DPB1	4.3943386554184	Confirmed
50	HLA-DPA1	3.24652795949844	Confirmed
50	FYN	3.15643177146217	Tentative
50	CD3G	5.20358039821917	Confirmed
50	BATF	3.90946209437978	Tentative
50	AKT1	6.69531391501441	Confirmed
50	shadowMax	3.19781695112262	Shadow
50	shadowMean	-0.3517125929429	Shadow
50	shadowMin	-3.20912998901166	Shadow
51	ZAP70	2.6369091259681	Tentative
51	STAT1	5.12741057977484	Tentative
51	RPS6KB2	1.66979228954929	Rejected
51	RICTOR	4.12423915372357	Tentative
51	PPP3CB	6.35895415001701	Confirmed
51	PPP2R5E	0.668324476917867	Tentative
51	PPP2R5D	4.33135835293331	Confirmed
51	PPP2R5C	1.16322004207202	Rejected
51	PPP2R5A	3.73179326661796	Tentative
51	PIK3R2	8.42167237302712	Confirmed
51	PIK3CB	0.912643934897575	Tentative
51	NFATC3	5.55154330657714	Confirmed
51	MAP2K1	4.25739987673456	Tentative
51	JAK2	1.64445290994375	Tentative
51	IFNGR1	2.87350412694629	Tentative
51	HLA-DRA	1.89486564198768	Tentative
51	HLA-DQB2	4.02543739307812	Confirmed
51	HLA-DPB1	4.34288714009089	Confirmed
51	HLA-DPA1	3.05716865241697	Confirmed
51	FYN	2.63997359714251	Tentative
51	CD3G	4.24801997225019	Confirmed
51	BATF	0.993151727045079	Tentative
51	AKT1	3.80998621715084	Confirmed
51	shadowMax	1.46689180263703	Shadow
51	shadowMean	-0.551411363899419	Shadow
51	shadowMin	-2.12293070308723	Shadow
52	ZAP70	4.5186476736444	Tentative
52	STAT1	2.06949417458655	Tentative
52	RPS6KB2	2.57182739583554	Rejected
52	RICTOR	4.59015230752379	Tentative
52	PPP3CB	7.67524779861718	Confirmed
52	PPP2R5E	2.59483346180457	Tentative
52	PPP2R5D	4.22080462349664	Confirmed
52	PPP2R5C	2.49928436926053	Rejected
52	PPP2R5A	2.97837322640883	Tentative
52	PIK3R2	7.96535137709015	Confirmed
52	PIK3CB	2.45079795435809	Tentative
52	NFATC3	2.68546507895954	Confirmed
52	MAP2K1	3.48179774212677	Tentative
52	JAK2	3.6018556131368	Tentative
52	IFNGR1	1.80474276574796	Tentative
52	HLA-DRA	2.97489955204676	Tentative
52	HLA-DQB2	5.34681810200483	Confirmed
52	HLA-DPB1	4.17707767336225	Confirmed
52	HLA-DPA1	4.2818126102311	Confirmed
52	FYN	3.46205817750631	Tentative
52	CD3G	3.57832858116556	Confirmed
52	BATF	5.05943538323319	Tentative
52	AKT1	5.1938410172071	Confirmed
52	shadowMax	3.14904851583769	Shadow
52	shadowMean	0.201902836082857	Shadow
52	shadowMin	-2.47918075073021	Shadow
53	ZAP70	2.75163550810121	Tentative
53	STAT1	4.17314246071892	Tentative
53	RPS6KB2	0.433968024125911	Rejected
53	RICTOR	4.19174481139076	Tentative
53	PPP3CB	6.11834944272561	Confirmed
53	PPP2R5E	0.124854254977624	Tentative
53	PPP2R5D	4.70952485788787	Confirmed
53	PPP2R5C	2.35475650622111	Rejected
53	PPP2R5A	2.92155830958737	Tentative
53	PIK3R2	7.79753001380825	Confirmed
53	PIK3CB	2.51915138158473	Tentative
53	NFATC3	6.26540023099982	Confirmed
53	MAP2K1	3.34372946433366	Tentative
53	JAK2	2.2463371784811	Tentative
53	IFNGR1	2.1588808031651	Tentative
53	HLA-DRA	4.24054003827954	Tentative
53	HLA-DQB2	4.35324273285876	Confirmed
53	HLA-DPB1	4.29540953088969	Confirmed
53	HLA-DPA1	3.40782589045463	Confirmed
53	FYN	0.731271537913306	Tentative
53	CD3G	2.95778705743973	Confirmed
53	BATF	4.53899981878465	Tentative
53	AKT1	3.92155131440491	Confirmed
53	shadowMax	1.56144941258435	Shadow
53	shadowMean	-0.127931203383174	Shadow
53	shadowMin	-2.20054631073162	Shadow
54	ZAP70	3.80926878201806	Tentative
54	STAT1	3.57794428384246	Tentative
54	RPS6KB2	1.35121859640531	Rejected
54	RICTOR	4.8019243242909	Tentative
54	PPP3CB	6.00561516152351	Confirmed
54	PPP2R5E	2.36950944187135	Tentative
54	PPP2R5D	4.08317560514696	Confirmed
54	PPP2R5C	1.62011457524497	Rejected
54	PPP2R5A	2.91889735821731	Tentative
54	PIK3R2	8.00200698718139	Confirmed
54	PIK3CB	3.17533645453123	Tentative
54	NFATC3	6.56200328216294	Confirmed
54	MAP2K1	2.85469716149464	Tentative
54	JAK2	2.41023404886746	Tentative
54	IFNGR1	4.06003746938737	Tentative
54	HLA-DRA	2.34934149793686	Tentative
54	HLA-DQB2	4.35640541680505	Confirmed
54	HLA-DPB1	4.05084147327405	Confirmed
54	HLA-DPA1	3.59601857838314	Confirmed
54	FYN	2.54238577713852	Tentative
54	CD3G	4.04268548960337	Confirmed
54	BATF	2.14061511998252	Tentative
54	AKT1	5.406051244469	Confirmed
54	shadowMax	2.11785991251599	Shadow
54	shadowMean	0.105015529426596	Shadow
54	shadowMin	-2.56508274626094	Shadow
55	ZAP70	2.92781605287829	Tentative
55	STAT1	2.63975067410921	Tentative
55	RPS6KB2	1.76245296444765	Rejected
55	RICTOR	4.64496726545663	Tentative
55	PPP3CB	5.27182659396642	Confirmed
55	PPP2R5E	2.68314165202716	Tentative
55	PPP2R5D	3.99996575910261	Confirmed
55	PPP2R5C	2.64349884640826	Rejected
55	PPP2R5A	3.1538594479146	Tentative
55	PIK3R2	9.40364058841398	Confirmed
55	PIK3CB	3.02787908504991	Tentative
55	NFATC3	6.07669857742395	Confirmed
55	MAP2K1	4.38473763652479	Tentative
55	JAK2	1.59630987678613	Tentative
55	IFNGR1	3.85780829218097	Tentative
55	HLA-DRA	1.83494696703484	Tentative
55	HLA-DQB2	3.31780781881801	Confirmed
55	HLA-DPB1	2.24080634984981	Confirmed
55	HLA-DPA1	3.72662194362519	Confirmed
55	FYN	1.36422495118408	Tentative
55	CD3G	3.25997853104211	Confirmed
55	BATF	2.85194359027864	Tentative
55	AKT1	4.04759206497364	Confirmed
55	shadowMax	3.82560929233465	Shadow
55	shadowMean	0.299737302656211	Shadow
55	shadowMin	-2.34696637409199	Shadow
56	ZAP70	1.38193211754682	Tentative
56	STAT1	4.76078955537994	Tentative
56	RPS6KB2	0.516147132144919	Rejected
56	RICTOR	2.17860169712636	Tentative
56	PPP3CB	7.8932650785092	Confirmed
56	PPP2R5E	2.8290792417869	Tentative
56	PPP2R5D	5.5671062678333	Confirmed
56	PPP2R5C	2.18054282193284	Rejected
56	PPP2R5A	3.22093450980504	Tentative
56	PIK3R2	8.24707226579314	Confirmed
56	PIK3CB	3.07765372112349	Tentative
56	NFATC3	4.02726586268849	Confirmed
56	MAP2K1	4.47307597514342	Tentative
56	JAK2	3.13370938008578	Tentative
56	IFNGR1	2.55024421131851	Tentative
56	HLA-DRA	4.2227431930061	Tentative
56	HLA-DQB2	5.07844684830609	Confirmed
56	HLA-DPB1	3.61213704055604	Confirmed
56	HLA-DPA1	3.37774150483369	Confirmed
56	FYN	1.29505450093175	Tentative
56	CD3G	4.89005508689767	Confirmed
56	BATF	5.18971615805307	Tentative
56	AKT1	5.19275233987441	Confirmed
56	shadowMax	2.67016503773002	Shadow
56	shadowMean	-0.228403974123009	Shadow
56	shadowMin	-2.2262479571651	Shadow
57	ZAP70	1.95236617731021	Tentative
57	STAT1	1.14164726889327	Tentative
57	RPS6KB2	1.45988729791221	Rejected
57	RICTOR	2.26188294409448	Tentative
57	PPP3CB	5.54136157294563	Confirmed
57	PPP2R5E	2.36610784629097	Tentative
57	PPP2R5D	4.94977034588096	Confirmed
57	PPP2R5C	3.80871256105248	Rejected
57	PPP2R5A	2.00326521309182	Tentative
57	PIK3R2	7.65252931435688	Confirmed
57	PIK3CB	2.55473137455029	Tentative
57	NFATC3	4.25923461399491	Confirmed
57	MAP2K1	5.18926943450806	Tentative
57	JAK2	1.64846751403977	Tentative
57	IFNGR1	2.42771001573441	Tentative
57	HLA-DRA	0.475307991602132	Tentative
57	HLA-DQB2	4.21218836082276	Confirmed
57	HLA-DPB1	4.15308956526976	Confirmed
57	HLA-DPA1	2.98687949589136	Confirmed
57	FYN	1.37383530907846	Tentative
57	CD3G	1.94455966528224	Confirmed
57	BATF	5.2849513572303	Tentative
57	AKT1	4.81072161760361	Confirmed
57	shadowMax	1.28510023747448	Shadow
57	shadowMean	-0.494025488315014	Shadow
57	shadowMin	-2.53059317000231	Shadow
58	ZAP70	2.54294872436161	Tentative
58	STAT1	2.92453764553267	Tentative
58	RPS6KB2	1.84248640681824	Rejected
58	RICTOR	2.81473953477221	Tentative
58	PPP3CB	8.56361411453183	Confirmed
58	PPP2R5E	2.36979614995661	Tentative
58	PPP2R5D	6.36941896269235	Confirmed
58	PPP2R5C	1.90462558191279	Rejected
58	PPP2R5A	3.73759753654039	Tentative
58	PIK3R2	8.42272642247355	Confirmed
58	PIK3CB	2.22223711427504	Tentative
58	NFATC3	5.38945000543753	Confirmed
58	MAP2K1	2.08249972249872	Tentative
58	JAK2	2.74573911141018	Tentative
58	IFNGR1	4.20153770530285	Tentative
58	HLA-DRA	3.46384315738214	Tentative
58	HLA-DQB2	3.42620758437275	Confirmed
58	HLA-DPB1	6.51028826595803	Confirmed
58	HLA-DPA1	3.05761673101615	Confirmed
58	FYN	4.37575320208328	Tentative
58	CD3G	3.88557225497542	Confirmed
58	BATF	3.50601659527661	Tentative
58	AKT1	6.00639715837009	Confirmed
58	shadowMax	2.71191166364809	Shadow
58	shadowMean	0.468475617547192	Shadow
58	shadowMin	-1.3789051827335	Shadow
59	ZAP70	2.75374923894138	Tentative
59	STAT1	4.45368436814869	Tentative
59	RPS6KB2	3.45562379898389	Rejected
59	RICTOR	4.69239636933132	Tentative
59	PPP3CB	6.03361100771682	Confirmed
59	PPP2R5E	2.69063946947034	Tentative
59	PPP2R5D	5.6234709515357	Confirmed
59	PPP2R5C	2.73661957857324	Rejected
59	PPP2R5A	4.13045058006542	Tentative
59	PIK3R2	7.43490566743123	Confirmed
59	PIK3CB	2.02137985528188	Tentative
59	NFATC3	5.34915955097211	Confirmed
59	MAP2K1	4.80016158753846	Tentative
59	JAK2	2.84258642687679	Tentative
59	IFNGR1	3.53259098543752	Tentative
59	HLA-DRA	3.71647293793642	Tentative
59	HLA-DQB2	5.40567587234998	Confirmed
59	HLA-DPB1	5.25118068603017	Confirmed
59	HLA-DPA1	5.02751844433556	Confirmed
59	FYN	2.57787261029791	Tentative
59	CD3G	5.46685972266111	Confirmed
59	BATF	4.01993610719805	Tentative
59	AKT1	3.55993794120039	Confirmed
59	shadowMax	3.63625801581771	Shadow
59	shadowMean	0.12469161774512	Shadow
59	shadowMin	-2.44809084178709	Shadow
60	ZAP70	3.59018684343929	Tentative
60	STAT1	2.43881082774019	Tentative
60	RPS6KB2	1.99070399031043	Rejected
60	RICTOR	4.44159689271115	Tentative
60	PPP3CB	6.81431273558742	Confirmed
60	PPP2R5E	2.79176839634067	Tentative
60	PPP2R5D	6.84495422505451	Confirmed
60	PPP2R5C	1.74121845461916	Rejected
60	PPP2R5A	2.36835044503452	Tentative
60	PIK3R2	6.00128060488405	Confirmed
60	PIK3CB	0.204648687163638	Tentative
60	NFATC3	5.0213261646705	Confirmed
60	MAP2K1	3.66734569071217	Tentative
60	JAK2	1.06234355306051	Tentative
60	IFNGR1	2.0134546347188	Tentative
60	HLA-DRA	2.72551461410705	Tentative
60	HLA-DQB2	6.28160551848462	Confirmed
60	HLA-DPB1	4.72332121090922	Confirmed
60	HLA-DPA1	4.79745416110692	Confirmed
60	FYN	3.30791107278952	Tentative
60	CD3G	3.19508310769639	Confirmed
60	BATF	3.71427091040342	Tentative
60	AKT1	2.69347623224456	Confirmed
60	shadowMax	2.54148767217885	Shadow
60	shadowMean	-0.0477179399588876	Shadow
60	shadowMin	-2.50606557764609	Shadow
61	ZAP70	0.751008407330972	Tentative
61	STAT1	3.72510263418438	Tentative
61	RPS6KB2	3.67198424761003	Rejected
61	RICTOR	2.32539273866671	Tentative
61	PPP3CB	5.70748190965246	Confirmed
61	PPP2R5E	3.24338752277526	Tentative
61	PPP2R5D	5.37859519297008	Confirmed
61	PPP2R5C	2.49518633431004	Rejected
61	PPP2R5A	2.273530098798	Tentative
61	PIK3R2	9.34639316004452	Confirmed
61	PIK3CB	4.91570793775946	Tentative
61	NFATC3	5.49838331522303	Confirmed
61	MAP2K1	4.46127647415485	Tentative
61	JAK2	1.95557861947728	Tentative
61	IFNGR1	4.38019837524629	Tentative
61	HLA-DRA	1.83013317248628	Tentative
61	HLA-DQB2	4.60586755231043	Confirmed
61	HLA-DPB1	4.96693790833318	Confirmed
61	HLA-DPA1	4.69109815590424	Confirmed
61	FYN	3.49935531764312	Tentative
61	CD3G	4.57445598449948	Confirmed
61	BATF	4.23416884646204	Tentative
61	AKT1	4.90479620724772	Confirmed
61	shadowMax	3.03662206082197	Shadow
61	shadowMean	-0.0333257717839076	Shadow
61	shadowMin	-2.15610472103963	Shadow
62	ZAP70	1.31270262417432	Tentative
62	STAT1	1.33495158282525	Tentative
62	RPS6KB2	1.57965899652566	Rejected
62	RICTOR	2.39338472926441	Tentative
62	PPP3CB	4.91558416088783	Confirmed
62	PPP2R5E	1.43210468485022	Tentative
62	PPP2R5D	4.75503434077845	Confirmed
62	PPP2R5C	1.08350408401704	Rejected
62	PPP2R5A	2.08114793477203	Tentative
62	PIK3R2	6.62915847534811	Confirmed
62	PIK3CB	3.73342593194097	Tentative
62	NFATC3	4.34086549772288	Confirmed
62	MAP2K1	2.35512324450038	Tentative
62	JAK2	3.01571442042727	Tentative
62	IFNGR1	0.778462410405659	Tentative
62	HLA-DRA	2.1944632603719	Tentative
62	HLA-DQB2	3.72028310877239	Confirmed
62	HLA-DPB1	4.44733167351729	Confirmed
62	HLA-DPA1	4.0725048078348	Confirmed
62	FYN	3.48128135407006	Tentative
62	CD3G	4.32673418144234	Confirmed
62	BATF	2.13884602869867	Tentative
62	AKT1	3.69980337778374	Confirmed
62	shadowMax	2.21474599737138	Shadow
62	shadowMean	0.131155994455722	Shadow
62	shadowMin	-2.05842787764323	Shadow
63	ZAP70	2.93135283978812	Tentative
63	STAT1	4.67693872084252	Tentative
63	RPS6KB2	3.17396711896299	Rejected
63	RICTOR	4.32159197544358	Tentative
63	PPP3CB	7.89753233861277	Confirmed
63	PPP2R5E	1.63616231726267	Tentative
63	PPP2R5D	6.4038492521278	Confirmed
63	PPP2R5C	4.59241617271997	Rejected
63	PPP2R5A	3.03482763473449	Tentative
63	PIK3R2	7.53670235338383	Confirmed
63	PIK3CB	3.15797662563659	Tentative
63	NFATC3	5.1487896430903	Confirmed
63	MAP2K1	5.14137726279249	Tentative
63	JAK2	1.82454760532372	Tentative
63	IFNGR1	5.37562592971238	Tentative
63	HLA-DRA	2.84427298513981	Tentative
63	HLA-DQB2	5.71640850710773	Confirmed
[truncated: 912 more rows]
