# Supplementary material for: Integrative multi-omics reveals that downregulation of HLA-DPA1/DPB1 drives macrophage immune-metabolic dysregulation in pediatric asthma
Source: Front Immunol. 2026 Jun 3;17:1835475. doi: 10.3389/fimmu.2026.1835475 (PMC13272086; doi:10.3389/fimmu.2026.1835475)
Supplement: Supplementary Table 6 — Candidate genes identified from the intersection of DEGs and ICRGs in GSE65204. [file DataSheet6.csv]

	Feature	Coef
1	VAV1	0.555192604329404
2	TNFRSF14	-0.605500294681316
3	TIRAP	0.200490381408253
4	RPS6KB2	-0.285299585295032
5	RICTOR	-0.300463381591943
6	PPP3CB	-0.101100022910945
7	PPP2R5E	-1.35859342345395
8	PPP2R5D	2.22857283973818
9	PPP2R5C	-1.44069505127782
10	PPP2R5A	-1.01264891653716
11	PPP2R1A	0.712568980160427
12	PLCG1	-0.494093674081682
13	PIK3R3	-0.726390222666514
14	PIK3R2	0.118655401912609
15	PIK3R1	-0.316628651055394
16	PIK3CB	0.509865252332785
17	PDCD1	0.133573015459568
18	NFATC3	1.83769136480485
19	MLST8	0.349394692735016
20	MAP2K6	0.540666957374636
21	MAP2K2	-0.726229015671669
22	MAP2K1	0.344974116795034
23	JAK2	0.443897746905292
24	HLA-DRA	0.568580261127133
25	HLA-DQB2	-0.128190713153606
26	HLA-DPB1	-0.630821896869376
27	HLA-DPA1	-0.115011295940081
28	CSNK2B	-0.486308224473014
29	BATF	-0.449388863144704
