# Supplementary material for: Integrative multi-omics reveals that downregulation of HLA-DPA1/DPB1 drives macrophage immune-metabolic dysregulation in pediatric asthma
Source: Front Immunol. 2026 Jun 3;17:1835475. doi: 10.3389/fimmu.2026.1835475 (PMC13272086; doi:10.3389/fimmu.2026.1835475)
Supplement: Supplementary Table 7 — GSEA enriched pathways of candidate key genes. [file DataSheet7.csv]

	Variables	Accuracy	Kappa	AccuracySD	KappaSD	Feature
1	0	0.634016563146998	0.118494718525393	0.0280332673100946	0.0500480589232718	NA
2	1	0.632525879917184	0.0971221323322052	0.0212462782212047	0.0573647077410332	PPP3CB
3	2	0.608033126293996	-0.008997292367097	0.0217912768593647	0.0677316827186795	PIK3R2
4	3	0.625341614906832	0.0552448936009741	0.0358725086934211	0.0898222425605899	PPP2R5D
5	4	0.642567287784679	0.115796687751278	0.0279647399470718	0.087758786160149	HLA-DQB2
6	5	0.625300207039337	0.0732233806900671	0.0253951000104042	0.0865969612696209	MAPK13
7	6	0.644016563146998	0.114001981382728	0.0328319972999529	0.108922452344463	RPS6KB2
8	7	0.642546583850932	0.115067965002579	0.0411597408223454	0.122535811902813	JAK2
9	8	0.645445134575569	0.116063503252878	0.0383154249719758	0.112619722585781	RICTOR
10	9	0.644016563146998	0.104890442904176	0.036175538691288	0.107791828607806	LSR
11	10	0.645569358178054	0.0924093189932944	0.0330339248770031	0.101848393696473	STAT1
12	11	0.649896480331263	0.10562368563743	0.0342981977187219	0.108619260136734	ZAP70
13	12	0.648426501035197	0.100314395870567	0.0296575690892072	0.102298121329655	HLA-DPB1
14	13	0.635445134575569	0.0663382568814359	0.0295028916889965	0.0898180499447994	AKT1
15	14	0.644140786749482	0.0967230449025286	0.0312451560257194	0.092253330676195	HLA-DPA1
16	15	0.641283643892339	0.0909603113788667	0.0272875438128382	0.0902667719485095	NFATC3
17	16	0.634037267080745	0.0665917194017435	0.0276580240794094	0.0839667988608744	TIRAP
18	17	0.634037267080745	0.0653378303055518	0.0284660810421823	0.0886914554166087	PPP2R5E
19	18	0.646977225672878	0.110359151829173	0.0288541586705292	0.0706919351926475	MLST8
20	19	0.651407867494824	0.117651015147365	0.0324073775037527	0.0960531029096188	PIK3CB
21	20	0.641242236024845	0.0925450332262653	0.0309069042945832	0.0968335159908951	MAP2K1
22	21	0.644140786749482	0.109248232068853	0.0264608909193905	0.0940705305893052	PPP2CB
23	22	0.645548654244306	0.0990154267493248	0.0301015862269262	0.0947883863579267	PLCG1
24	23	0.649834368530021	0.114541374828967	0.0402033279049093	0.114882176448367	PPP2R5C
25	24	0.642691511387164	0.0975085670934382	0.0296094081742685	0.079770556458805	MAP2K6
26	25	0.647018633540373	0.125091412836197	0.0283339718928434	0.0791195210528104	FYN
27	26	0.65424430641822	0.118314289911246	0.0269198912785078	0.095065969375583	BATF
28	27	0.652795031055901	0.116508880910496	0.0207266955624138	0.0841734623245377	CD3G
29	28	0.642732919254658	0.0726773120363764	0.0206708269923757	0.0758795019368088	MAP2K2
30	29	0.648426501035197	0.113917732633434	0.026044281371507	0.104436756397483	HLA-DRA
31	30	0.655693581780538	0.141917291917041	0.027111702645622	0.0728325738935594	TNFRSF14
32	31	0.661449275362319	0.151079727400521	0.0351699921768513	0.102001873041531	PPP2R1A
33	32	0.649958592132505	0.111101636022366	0.0290175395647542	0.0830663176290461	CD3D
34	33	0.644140786749482	0.0916176099541903	0.0281461499532192	0.0877185806999246	CSNK2B
35	34	0.644120082815735	0.0844112025463042	0.0238662570098978	0.0874972759114769	PDCD1
36	35	0.64703933747412	0.101704585841402	0.0234928176773089	0.083531633861692	PPP2R5A
37	36	0.651366459627329	0.103467864680122	0.0220346342586659	0.080856004818124	PIK3R1
38	37	0.649979296066253	0.109369925642244	0.0269635917407207	0.0869040914918195	VAV1
39	38	0.658592132505176	0.139147968949159	0.0239500359686074	0.0791560206020488	PIK3R3
40	39	0.655693581780538	0.142099126662354	0.0254359901456511	0.0724196090201456	IFNGR1
