# Supplementary material for: Integrative multi-omics reveals that downregulation of HLA-DPA1/DPB1 drives macrophage immune-metabolic dysregulation in pediatric asthma
Source: Front Immunol. 2026 Jun 3;17:1835475. doi: 10.3389/fimmu.2026.1835475 (PMC13272086; doi:10.3389/fimmu.2026.1835475)
Supplement: Supplementary Table 8 — List of oligos used in this study. [file DataSheet8.csv]

	Feature	Gain	Cover	Frequency
1	PPP3CB	0.0801199625012012	0.0935096551793793	0.043468667255075
2	PIK3R2	0.0487923171199009	0.054201439912521	0.03045013239188
3	PPP2R5D	0.0470855731452518	0.0498783758540391	0.0386142983230362
4	NFATC3	0.0464718357752671	0.0545806334247113	0.043027360988526
5	HLA-DQB2	0.0448979810537077	0.0516191034374199	0.0364077669902913
6	PIK3CB	0.0386401945018999	0.039881182490366	0.0348631950573698
7	PLCG1	0.0362277155685586	0.0318032656839702	0.0315533980582524
8	PIK3R3	0.0330068558660961	0.0401732785552445	0.0357458075904678
9	MAP2K6	0.0317079436308233	0.027658470373275	0.0326566637246249
10	MAP2K1	0.0311400561693696	0.0305074261300413	0.029567519858782
11	VAV1	0.0311182080404744	0.032874078384406	0.0366284201235658
12	AKT1	0.0280631055791987	0.0279136268208618	0.0275816416593116
13	CSNK2B	0.0276373821496938	0.0289928938901589	0.0355251544571933
14	IFNGR1	0.0273733140992471	0.0280735513330236	0.0317740511915269
15	BATF	0.0265596542312582	0.0251901621320991	0.0255957634598411
16	PPP2R5A	0.0256088809077624	0.0245198454154872	0.0293468667255075
17	ZAP70	0.0239085332527295	0.0207145030604135	0.0231685789938217
18	PIK3R1	0.0238708016610845	0.024164418249783	0.0319947043248014
19	PPP2R5E	0.0237864191782645	0.0172222909121334	0.0251544571932921
20	TNFRSF14	0.0229594473018933	0.0216870740383858	0.0255957634598411
21	CD3G	0.0216361916574997	0.0191788097837737	0.0211827007943513
22	TIRAP	0.0209243835422177	0.0237963227489997	0.0275816416593116
23	PPP2R1A	0.0208592546508519	0.0217680012239959	0.0247131509267432
24	PPP2R5C	0.0204360057268066	0.018661667038083	0.0247131509267432
25	RPS6KB2	0.0199661751608063	0.0169017968390286	0.0225066195939982
26	MAPK13	0.0190393539883386	0.0199990976983627	0.0225066195939982
27	RICTOR	0.0189602021299323	0.0177191648504259	0.0214033539276258
28	MLST8	0.0163724915079609	0.0166532680033039	0.0222859664607237
29	STAT1	0.0162223361160296	0.015519112305651	0.015666372462489
30	LSR	0.0159236388389917	0.0138101969948444	0.0172109443954104
31	PPP2CB	0.0152032484370502	0.01365554522774	0.0185348631950574
32	FYN	0.0145340978412592	0.011912587731872	0.0174315975286849
33	PDCD1	0.0140753540753733	0.0120383841405896	0.0183142100617829
34	MAP2K2	0.0140387754832405	0.0100773624847832	0.0172109443954104
35	HLA-DPA1	0.0137432786743181	0.0132968333361728	0.014783759929391
36	HLA-DPB1	0.01272477384294	0.011201143868176	0.0127978817299206
37	JAK2	0.0122774862063417	0.0085929842926881	0.0154457193292145
38	HLA-DRA	0.0091100995973732	0.0060874416680768	0.0105913503971756
39	CD3D	0.00497667078898617	0.00396500448571284	0.00639894086496028
