# Supplementary material for: Integrative multi-omics reveals that downregulation of HLA-DPA1/DPB1 drives macrophage immune-metabolic dysregulation in pediatric asthma
Source: Front Immunol. 2026 Jun 3;17:1835475. doi: 10.3389/fimmu.2026.1835475 (PMC13272086; doi:10.3389/fimmu.2026.1835475)
Supplement: Supplementary Table 9 — Clinical features and prognosis of the six pediatric asthma patients and three healthy donors. [file DataSheet9.csv]

	logFC	AveExpr	t	p.value	p.adj	B	sig
CCK	1.17704545454545	6.0595652173913	6.5465905763284	7.86614704946877e-09	8.09686217491786e-05	9.59996866918164	Up
CST1	3.43401515151515	6.11014492753623	6.45169986087814	1.16795703929576e-08	8.09686217491786e-05	9.24933754192842	Up
CTSC	0.763611111111111	8.37840579710145	6.24151787271099	2.79024626664594e-08	0.000128955881623487	8.47618825281842	Up
CTSG	1.25727272727273	5.04202898550725	5.9719988864707	8.43310268546107e-08	0.000292312421834795	7.49322302438912	Up
CPA3	1.64393939393939	5.8604347826087	5.65962567313177	2.98542954898068e-07	0.000827859613932343	6.36873366285445	Up
ANO1	0.74651515151515	5.20463768115942	5.51212602663118	5.38208865026986e-07	0.00124371098559986	5.84432141487936	Up
NTRK2	1.04454545454545	5.20376811594203	5.25729674570288	1.47058678714621e-06	0.00291281225768317	4.9498741044252	Up
NPTN	0.380606060606063	8.73130434782609	5.17248390293044	2.04674451629489e-06	0.00354726408980358	4.6557577876914	Not
CXCR6	-0.822020202020202	6.66869565217391	-4.9624791538094	4.59775091914559e-06	0.00699863636582974	3.9360054431179	Down
TMIGD2	-0.860883838383838	6.34811594202899	-4.9380191057015	5.04770022778921e-06	0.00699863636582974	3.85300670555587	Down
TPSD1	1.37239898989899	5.83057971014493	4.843601118991	7.22457190567337e-06	0.00910624449746921	3.53434875041257	Up
TPSAB1	1.37186868686869	5.87	4.74168444752677	1.06029174407245e-05	0.0122507875263038	3.1935711511189	Up
VWF	0.768232323232324	6.56869565217391	4.71283575083682	1.18113870504824e-05	0.0124234312044838	3.09773322383755	Up
ITLN1	2.26368686868687	6.2368115942029	4.69670837587036	1.25443950135429e-05	0.0124234312044838	3.04427925991404	Up
ALOX15	1.0179797979798	8.65202898550725	4.67702138851779	1.34994173486935e-05	0.0124779614359757	2.97914739054974	Up
SLC16A9	0.485050505050506	7.59579710144928	4.55505127767445	2.12010888100089e-05	0.0183720685219233	2.57864724340153	Not
GJB4	0.524318181818181	7.03840579710145	4.51840272082535	2.42543322820972e-05	0.0190096449402239	2.45935285922327	Up
MAP3K4	0.347070707070705	8.23289855072464	4.51366500503697	2.46789476324581e-05	0.0190096449402239	2.44396725692094	Not
CD55	0.522878787878787	10.5682608695652	4.49375961138675	2.65432007871774e-05	0.0193695515218007	2.37941614476589	Up
HLA-DMB	-0.654217171717171	10.0559420289855	-4.45232379220284	3.08726137459238e-05	0.0207735392112875	2.2455207545417	Down
ST6GAL1	0.438964646464644	10.3314492753623	4.44423186571931	3.17946475684175e-05	0.0207735392112875	2.21944847779182	Not
KLRB1	-0.867398989898989	7.29623188405797	-4.43009341823814	3.34701478140646e-05	0.0207735392112875	2.17395432253614	Down
EPHA4	0.578964646464646	6.89449275362319	4.4211606480502	3.45725495829783e-05	0.0207735392112875	2.14525036603481	Up
CDH26	1.02020202020202	9.2731884057971	4.41031404544064	3.59585244191056e-05	0.0207735392112875	2.11043802133921	Up
CEACAM5	0.554545454545456	10.5114492753623	4.39347521264534	3.82175028409096e-05	0.0211954270755685	2.05648392717571	Up
CASP4	-0.214974747474747	11.1908695652174	-4.36767071740107	4.19483454742999e-05	0.0223697619231219	1.97401754895636	Not
HOMER2	0.456161616161613	6.96405797101449	4.34205717861055	4.59993348031141e-05	0.0227684116263977	1.8924212447574	Not
NEU1	0.189722222222223	8.37898550724638	4.33920816099666	4.64726731901953e-05	0.0227684116263977	1.88336133080975	Not
KIF4A	-0.427398989898992	4.72913043478261	-4.33240356573828	4.76223539246687e-05	0.0227684116263977	1.86173574830692	Not
SERPINB2	0.759570707070705	6.04144927536232	4.30418354637694	5.2691091123727e-05	0.0243520659476825	1.77224858817222	Up
RMRP	0.800732323232317	10.385652173913	4.2738879502904	5.87129473919265e-05	0.0262598392125504	1.67653882907557	Up
SLC2A1	0.309646464646466	8.83246376811594	4.25314074365982	6.32152271087925e-05	0.0269559350601802	1.61121119718955	Not
CD6	-0.591136363636365	6.69521739130435	-4.24897919172886	6.41576528659174e-05	0.0269559350601802	1.59812892623461	Down
CCL5	-0.828308080808082	7.95420289855072	-4.22577019941388	6.96677580035699e-05	0.0276435442176354	1.52530097235882	Down
MAOA	0.472222222222221	8.68971014492754	4.21084647850416	7.34493899238668e-05	0.0276435442176354	1.47859039170927	Not
XLOC_002078	0.218939393939394	4.62028985507246	4.20830241619625	7.41135198025903e-05	0.0276435442176354	1.47063692213016	Not
HLA-DOA	-0.974141414141414	9.07478260869565	-4.20549750042533	7.48524661588345e-05	0.0276435442176354	1.46187110882917	Down
CD74	-0.610631313131314	8.73898550724638	-4.20207762285465	7.57630494244604e-05	0.0276435442176354	1.45118792856159	Down
GSN	0.573156565656568	12.0044927536232	4.17367693061419	8.37495836676628e-05	0.0294053818571874	1.36265984921185	Up
KAZALD1	0.537045454545452	7.95231884057971	4.17002591324198	8.48334132194373e-05	0.0294053818571874	1.35130412543938	Up
SCARNA5	0.923282828282824	6.73231884057971	4.1184787166491	0.000101657153084019	0.0343774738417055	1.19158946100422	Up
CAPN14	1.08487373737374	5.71086956521739	4.10731775532993	0.000105701919159095	0.0348942168843061	1.15716002349156	Up
ELOVL5	0.426893939393938	7.59333333333333	4.08100387573887	0.000115861143209087	0.0359459455051815	1.07620316961002	Not
NOX1	-0.683989898989899	5.29768115942029	-4.07843635794075	0.000116901300203483	0.0359459455051815	1.06832034642803	Down
EFCAB11	-0.337020202020203	6.71173913043478	-4.06138177811841	0.000124042186750893	0.0359459455051815	1.0160334430002	Not
HLA-DPB1	-0.752424242424244	11.5165217391304	-4.05814855608101	0.000125442498622998	0.0359459455051815	1.00613544621812	Down
CD8A	-0.754646464646467	7.66202898550725	-4.05553141892795	0.000126587112802962	0.0359459455051815	0.998126913461761	Down
RTN4R	0.329898989898989	5.01666666666667	4.05525011720124	0.000126710737623703	0.0359459455051815	0.997266302317787	Not
CX3CR1	-0.547702020202019	5.50333333333333	-4.03691890427183	0.000135022163125692	0.0359459455051815	0.94126043433597	Down
BDKRB1	0.370934343434343	6.87565217391304	4.03464162872463	0.000136090594549776	0.0359459455051815	0.934313399389318	Not
ZNF831	-0.474747474747476	4.72594202898551	-4.03397998922093	0.00013640253805853	0.0359459455051815	0.932295446154996	Not
TMEM160	0.400227272727273	9.83608695652174	4.03317233400364	0.000136784255893256	0.0359459455051815	0.929832422782742	Not
ACVRL1	-0.50949494949495	6.33478260869565	-4.03186131051574	0.000137406066482122	0.0359459455051815	0.925834954788432	Down
GPR172A	0.23340909090909	10.9108695652174	4.01824674986243	0.000144026166428336	0.0369800518060903	0.884368414134874	Not
GGH	0.37790404040404	8.67898550724638	4.00577563178794	0.000150358557425443	0.0375690228116124	0.84645823161147	Not
SNTG2	0.440782828282828	4.65057971014493	3.99446143424614	0.000156334355670168	0.0375690228116124	0.812126168612842	Not
TK1	-0.500959595959594	10.0068115942029	-3.99376617667058	0.000156708917252857	0.0375690228116124	0.810018369694681	Down
NDC80	-0.325656565656566	6.18797101449275	-3.99293367500727	0.000157158551970683	0.0375690228116124	0.807494781448535	Not
CD3G	-0.563661616161617	7.14652173913043	-3.98378084175822	0.000162184451073995	0.0377661680880469	0.779770445047176	Down
SLC40A1	-0.547954545454545	7.50623188405797	-3.981502746127	0.000163459168631218	0.0377661680880469	0.7728759660217	Down
SLC9A3R2	0.525202020202022	8.59826086956522	3.97674096792892	0.000166154796492669	0.0377661680880469	0.758472520048493	Up
DISP1	0.35411616161616	6.97869565217391	3.96815789259549	0.000171121859916298	0.0377727020496265	0.732536776417246	Not
LRFN4	0.283106060606062	8.41710144927536	3.96728965073438	0.000171632183853334	0.0377727020496265	0.729915076280607	Not
CD200R1	0.547272727272723	6.60159420289855	3.94340766900678	0.000186256145152605	0.0403506476959512	0.657939148995663	Up
TRPM6	0.418257575757577	4.88913043478261	3.92768352434113	0.000196529814900261	0.0419213212860325	0.610694433669358	Not
SH3RF2	0.383383838383838	5.31275362318841	3.92103947920219	0.000201032313173256	0.0422320154870787	0.590766550866663	Not
AKAP1	0.220631313131316	8.98753623188406	3.90135783433425	0.000214958134826853	0.0444556945188626	0.531856143493126	Not
PRODH	0.706742424242423	7.70449275362319	3.89718113610254	0.000218030092122803	0.0444556945188626	0.519378134130308	Up
HNRNPA1	-0.226489898989897	11.3563768115942	-3.87988526968646	0.000231205020694222	0.0464588059699331	0.467794380697405	Not
CD2	-0.743813131313132	8.79434782608696	-3.85891610490948	0.000248202446470519	0.0491618131473392	0.405446706588168	Down
MRGPRG	0.214646464646465	5.43623188405797	3.84712761688206	0.000258277007266949	0.0504367705036091	0.370488653593784	Not
YIPF1	0.222323232323232	8.81144927536232	3.83451762012725	0.000269486626858533	0.051894890019355	0.333168714846894	Not
ACER2	0.325075757575758	4.81536231884058	3.81879202723174	0.000284119117137096	0.0535738109867726	0.286736057098238	Not
IL12RB1	-0.283030303030305	4.71869565217391	-3.81505561066771	0.000287705942541016	0.0535738109867726	0.275721311279189	Not
COL5A1	-0.330227272727274	4.94710144927536	-3.81289782107536	0.000289797030220552	0.0535738109867726	0.269363372606259	Not
SLC39A8	0.479848484848486	7.79550724637681	3.80599887831783	0.000296580691321697	0.053906318342396	0.249050870819627	Not
FAM177A1	0.24111111111111	9.17246376811594	3.80320431587239	0.000299371547952722	0.053906318342396	0.2408294927212	Not
CA2	0.660883838383839	5.94420289855072	3.78513319190048	0.00031803419066721	0.056532616071806	0.187758281492712	Up
CD5	-0.328106060606062	4.69942028985507	-3.78004961161584	0.000323481400898067	0.0567565470721105	0.172857830949734	Not
LRRN3	-0.389469696969697	4.65710144927536	-3.77636884774381	0.000327480978418236	0.0567565470721105	0.162077136728752	Not
DPP4	0.626060606060604	5.24724637681159	3.77210101294374	0.000332177637622236	0.0568597894522506	0.149585347387724	Up
CCL26	1.215	5.70057971014493	3.76780746716215	0.000336967489680327	0.056976271273387	0.137027411164849	Up
NCOA7	-0.659242424242427	9.9036231884058	-3.75879050140435	0.000347242430542724	0.0580062204756009	0.110684025132631	Down
FASLG	-0.430707070707073	5.10376811594203	-3.75504757206167	0.000351594843356495	0.0580340774183071	0.0997608056283612	Not
TNF	-0.782752525252524	6.31130434782609	-3.75053261471929	0.000356914336485648	0.0582190267691002	0.0865938237494559	Down
GCNT3	0.531641414141411	5.39101449275362	3.74007328995001	0.000369534223809943	0.0585089361998245	0.0561303945161278	Up
STMN1	-0.441363636363636	7.65275362318841	-3.73967836023519	0.000370018981556825	0.0585089361998245	0.0549812101272487	Not
LOXL4	0.45641414141414	5.90115942028986	3.73859542991248	0.000371351344073895	0.0585089361998245	0.0518304514540882	Not
GFOD1	0.303611111111112	7.23840579710145	3.72454093167072	0.00038906375157118	0.0606108866913979	0.0109926522209092	Not
KLHDC7B	-0.582424242424242	8.75855072463768	-3.71424694745785	0.000402545293768368	0.0620143388677602	-0.018855207620379	Down
CEP72	0.464040404040402	6.48028985507246	3.70459165238516	0.000415594451815645	0.0625797409696173	-0.0468024724951004	Not
LFNG	0.47530303030303	7.70101449275362	3.69956200116	0.000422550859967188	0.0625797409696173	-0.0613420819229296	Not
CD36	0.850530303030301	7.82739130434783	3.69799380249052	0.000424742411685018	0.0625797409696173	-0.0658727698085517	Up
AFF1	0.311060606060603	6.86623188405797	3.69677922619837	0.000426447219825563	0.0625797409696173	-0.069380947005949	Not
CEBPE	0.949141414141415	5.53217391304348	3.69449783693174	0.000429667082032179	0.0625797409696173	-0.0759684739602138	Up
ATP6V0B	0.225353535353536	10.5066666666667	3.68977109508727	0.000436412121886186	0.0625797409696173	-0.0896085402100129	Not
LRRC8A	0.453661616161616	10.5827536231884	3.68848754145435	0.000438261099859577	0.0625797409696173	-0.0933105543213788	Not
ADRB2	-0.552601010101013	7.6495652173913	-3.685664031449	0.000442354719702242	0.0625797409696173	-0.101451139240892	Down
HLA-DRB1	-0.585959595959601	12.5124637681159	-3.68260090068097	0.00044683695319092	0.0625797409696173	-0.11027798226521	Down
C6orf105	-0.648989898989899	6.03594202898551	-3.67213292153166	0.000462483515079819	0.0641233393658169	-0.140406714801958	Down
MARCH3	0.343358585858583	6.11550724637681	3.66762470935647	0.000469381561388953	0.0644353994916617	-0.15336486065405	Not
SLC24A3	0.594570707070709	4.90536231884058	3.66422595162683	0.000474646700494773	0.064519377474118	-0.163127153261501	Up
HPGD	0.460050505050503	4.81942028985507	3.65095436865643	0.00049574983416614	0.0667337034049857	-0.201190330116163	Not
SMO	-0.350454545454546	6.19594202898551	-3.63921668647574	0.00051515559211773	0.0672880201061074	-0.234778442971173	Not
MMP28	0.320429292929292	5.49536231884058	3.63732366547219	0.000518352222532397	0.0672880201061074	-0.240188757833749	Not
SRGAP1	0.300505050505051	6.68405797101449	3.63499145494272	0.000522316443212997	0.0672880201061074	-0.246851733591396	Not
TMEM44	0.259772727272725	7.26492753623188	3.6347687043552	0.00052269657355737	0.0672880201061074	-0.247487969975142	Not
PCDHGA2	0.248131313131313	5.84188405797101	3.63392828026434	0.000524133153368886	0.0672880201061074	-0.249888218170991	Not
C1QB	-0.783560606060609	9.07724637681159	-3.62524444900348	0.000539198497350177	0.0685870382179835	-0.27466770680155	Down
FAM59A	0.288838383838385	7.86130434782609	3.62112222760412	0.000546493375738499	0.0688830059510389	-0.286416804009143	Not
GINS2	-0.310732323232323	5.03	-3.61587640777198	0.000555912430360729	0.0689782616092214	-0.30135554417754	Not
COMTD1	0.266010101010101	9.31	3.61303234431879	0.000561083384873871	0.0689782616092214	-0.309448691465509	Not
EIF3E	-0.191969696969696	10.1134782608696	-3.61166303390054	0.000563589288019585	0.0689782616092214	-0.31334373100499	Not
VNN2	-0.767121212121216	8.94521739130435	-3.60795924091539	0.000570420838512787	0.0689782616092214	-0.3238743493395	Down
LETM1	0.284848484848483	6.43710144927536	3.60611333039729	0.000573854900550431	0.0689782616092214	-0.329119955639409	Not
NPM1	-0.18441919191919	12.2201449275362	-3.60437912461956	0.000577099051328502	0.0689782616092214	-0.33404649788254	Not
UPK1B	0.721212121212124	7.39173913043478	3.59976389398383	0.000585817846769205	0.0694219183372224	-0.34714978338365	Up
LOC100188947	0.201969696969696	4.51173913043478	3.59642588270704	0.000592201675862281	0.069583696913818	-0.356619890641982	Not
ANKRD13C	0.230555555555555	4.9736231884058	3.59209627847612	0.000600580431950779	0.0698908892484361	-0.368894465010474	Not
OBFC1	0.380252525252525	7.90202898550725	3.58988774694055	0.000604897707162808	0.0698908892484361	-0.375151924214007	Not
THBS1	0.414343434343435	5.30739130434783	3.57908221005866	0.000626449064877866	0.0713997156101249	-0.405730282186063	Not
C1orf183	0.308939393939393	5.69057971014493	3.57819250012499	0.000628255701726307	0.0713997156101249	-0.408245303878828	Not
SNORD17	0.652777777777778	8.03391304347826	3.57304561177715	0.000638804438258859	0.0720083214346267	-0.422786243211116	Up
CMYA5	0.338863636363636	4.72376811594203	3.56077796268523	0.000664629833741309	0.0743152632647036	-0.457388020139356	Not
ND4	0.400883838383836	11.6985507246377	3.55513732864885	0.000676834148919591	0.075074443798161	-0.473270968130792	Not
KCNJ16	0.689520202020201	4.98217391304348	3.54444585572171	0.000700552671050007	0.0766221218049277	-0.503329535679822	Up
INTS10	-0.23156565656566	9.17463768115942	-3.54387551669019	0.000701839846319929	0.0766221218049277	-0.504931300255706	Not
CIITA	-0.633434343434343	7.05739130434783	-3.5371394797827	0.000717212884697295	0.0770736808056437	-0.523835896912206	Down
CD9	0.41896464646465	10.5410144927536	3.53676884409599	0.000718067957658676	0.0770736808056437	-0.524875375103814	Not
OSTalpha	0.358661616161614	7.8231884057971	3.53419201156225	0.00072403961305012	0.0770736808056437	-0.532100275868596	Not
LAMB3	0.518813131313131	9.86159420289855	3.53240374035002	0.000728211481106334	0.0770736808056437	-0.537112120097427	Up
SPOCK2	-0.619646464646464	7.47913043478261	-3.521520804701	0.000754096055763994	0.0779532093611579	-0.567575777309093	Down
NCEH1	0.236616161616162	6.99405797101449	3.52147014459312	0.000754218563823872	0.0779532093611579	-0.567717436637313	Not
VAT1	0.271767676767677	9.11724637681159	3.51970231949062	0.000758505418531916	0.0779532093611579	-0.572659885899006	Not
HDC	0.641616161616158	6.06202898550725	3.51949457724546	0.000759010693383074	0.0779532093611579	-0.573240576757275	Up
PCSK6	0.304999999999999	4.89246376811594	3.51553383888403	0.000768705336184409	0.0783683785749767	-0.584307363596749	Not
GPR68	-0.494015151515153	5.9104347826087	-3.51024468649193	0.000781834667595648	0.0791250924541143	-0.59907268792987	Not
STX1A	0.330732323232322	6.1304347826087	3.49821226806783	0.000812498993488845	0.0816325981501655	-0.632606255498294	Not
ARMCX1	-0.24138888888889	4.72739130434783	-3.48383940066843	0.000850621580671493	0.0848479727770522	-0.67255941722576	Not
SLC10A3	0.21931818181818	8.41927536231884	3.48027918029933	0.000860323152329171	0.0852027179074568	-0.682438588058216	Not
LOC153811	0.332045454545455	6.36869565217391	3.45990285962186	0.000917895084429299	0.0896536601235084	-0.738846910978411	Not
CRB3	0.282196969696969	7.69086956521739	3.45979877308401	0.000918198322216963	0.0896536601235084	-0.739134471847084	Not
C1orf210	0.228838383838386	5.69	3.45440197453943	0.000934051447785166	0.08978923034145	-0.754036093206242	Not
SCML4	-0.551085858585859	5.84884057971014	-3.45039525509752	0.000945988311001644	0.08978923034145	-0.765089059616948	Down
FEZ1	-0.329166666666667	4.74159420289855	-3.44824495891874	0.000952453849868219	0.08978923034145	-0.771017233309651	Not
GALNT5	0.3855303030303	6.85811594202899	3.44755517118175	0.000954536751257684	0.08978923034145	-0.772918375814071	Not
SNORA74B	0.282752525252525	4.92782608695652	3.44696017813745	0.000956336867951962	0.08978923034145	-0.774558041170866	Not
CD247	-0.384116161616163	5.01565217391304	-3.44626552594851	0.000958442559721212	0.08978923034145	-0.776472097172149	Not
SUSD2	0.532095959595958	5.28913043478261	3.43953743182846	0.000979065506293524	0.0906785842229974	-0.794997001823742	Up
LMTK3	0.379444444444442	7.88463768115942	3.43751944809216	0.000985332366069963	0.0906785842229974	-0.800548368955275	Not
GNB1L	0.248207070707072	6.44434782608696	3.43484499438395	0.000993696348172313	0.0906785842229974	-0.807902176077068	Not
TYMS	-0.438712121212123	6.58231884057971	-3.43471764934077	0.00099409627132316	0.0906785842229974	-0.808252231331615	Not
C3	-0.744797979797976	11.0089855072464	-3.42676746260434	0.00101936703318748	0.0923759733015973	-0.8300884713125	Down
RHOD	0.313661616161617	6.30971014492754	3.42377090423009	0.00102904860452657	0.0926477850763696	-0.838309808739706	Not
EXOC3L4	-0.496388888888888	6.51101449275362	-3.42035084091207	0.00104020464161115	0.093047982941539	-0.847686969866743	Not
MPPED2	0.357702020202019	4.72753623188406	3.41612137525977	0.00105415896241539	0.0936917564992912	-0.859274352302367	Not
SPDEF	0.45128787878788	9.81	3.40443437583551	0.00109364315893778	0.0963678762217658	-0.89124110968389	Not
FAM177B	0.517550505050504	6.03275362318841	3.4012243552111	0.00110473017862834	0.0963678762217658	-0.900007925206744	Up
C1QA	-0.576237373737375	6.70753623188406	-3.40012303345791	0.0011085583993047	0.0963678762217658	-0.903014391277263	Down
FA2H	0.410429292929294	9.66898550724638	3.39748552008464	0.00111777743640193	0.0963678762217658	-0.910211699567087	Not
GATA2	0.575050505050505	4.77608695652174	3.39335709500374	0.00113235317925702	0.0963678762217658	-0.921469611602648	Up
TMEM111	0.318787878787878	8.08753623188406	3.39217274807485	0.00113656761585766	0.0963678762217658	-0.924697473220889	Not
SNORA73A	0.537424242424243	7.90463768115942	3.38760661326718	0.00115295494181436	0.0963678762217658	-0.937134805902303	Up
MCM5	-0.334974747474748	6.92159420289855	-3.3862459423627	0.00115788119291311	0.0963678762217658	-0.940838762800147	Not
TMEM63C	0.455555555555554	6.28434782608696	3.38596652739584	0.00115889525811263	0.0963678762217658	-0.941599244716338	Not
GAB3	-0.301313131313131	4.59521739130435	-3.3858904689536	0.00115917143786696	0.0963678762217658	-0.941806244883225	Not
HLA-DMA	-0.492702020202017	9.90202898550725	-3.38406760404246	0.00116580914862455	0.0963678762217658	-0.946766368336386	Not
ENDOD1	0.307348484848483	7.09884057971014	3.38201940799984	0.00117331015613034	0.0963678762217658	-0.952337399349272	Not
CD3D	-0.619393939393941	8.87623188405797	-3.38113360263304	0.00117656828297775	0.0963678762217658	-0.954746031113437	Down
HLA-DRB3	-0.561691919191921	10.5305797101449	-3.37950196238208	0.00118259205861602	0.0963678762217658	-0.959181537510898	Down
ANGPTL4	0.71530303030303	6.51289855072464	3.37790242315253	0.0011885255559987	0.0963678762217658	-0.963528322563109	Up
PHF8	0.334949494949496	5.60202898550725	3.37024452916074	0.00121732368898984	0.0971512796652939	-0.984318822477968	Not
SERINC5	0.396136363636363	6.65304347826087	3.36994283587704	0.00121847159631765	0.0971512796652939	-0.985137214562814	Not
STXBP5	0.222297979797979	5.91173913043478	3.36881938727256	0.0012227551706394	0.0971512796652939	-0.988184298895443	Not
ITGAL	-0.486540404040406	5.97463768115942	-3.36553236650642	0.00123536989206525	0.0971512796652939	-0.997095451936883	Not
HAPLN2	0.43131313131313	9.72594202898551	3.36317484992437	0.00124449288293163	0.0971512796652939	-1.00348294116666	Not
RPL10A	-0.205075757575761	13.5205797101449	-3.3614740542363	0.00125111393481762	0.0971512796652939	-1.00808914612676	Not
SSFA2	0.286388888888886	7.92275362318841	3.36122298502202	0.00125209413434532	0.0971512796652939	-1.0087689691416	Not
CD8B	-0.573181818181819	6.66913043478261	-3.3592025008249	0.00126000870755566	0.0971512796652939	-1.01423855633789	Down
EGFL6	0.644722222222222	6.46304347826087	3.35888671815529	0.00126124993434929	0.0971512796652939	-1.01509319213542	Up
LGALS7	0.817196969696967	10.6466666666667	3.35627836463258	0.00127154659502871	0.0974032792269234	-1.02215028908381	Up
NME4	-0.268611111111111	6.09652173913044	-3.34171185077968	0.00133052104908215	0.10136084805233	-1.06148997926748	Not
TMEM102	0.207045454545453	6.24014492753623	3.33452562625981	0.00136055577751581	0.10308254565714	-1.08085322700785	Not
ANPEP	0.502020202020201	7.00434782608696	3.316475361874	0.00143883713357405	0.105972552831835	-1.12935925404258	Up
RPL24	-0.165075757575755	13.2814492753623	-3.31306446562923	0.00145409806298031	0.105972552831835	-1.13850426727677	Not
FAM125B	-0.354141414141417	8.57492753623188	-3.31304823485964	0.00145417104501133	0.105972552831835	-1.13854776788055	Not
MRPL34	0.14651515151515	9.82159420289855	3.31252514349426	0.00145652498403861	0.105972552831835	-1.13994964059596	Not
COX3	0.339873737373731	13.7188405797101	3.31118502579797	0.00146257195639826	0.105972552831835	-1.1435404065061	Not
ASPH	0.320580808080805	8.63695652173913	3.31095609017512	0.00146360733528109	0.105972552831835	-1.14415372256076	Not
C3orf26	-0.214368686868688	7.60391304347826	-3.31012478286439	0.00146737278845112	0.105972552831835	-1.14638053214044	Not
SH2D1B	0.692904040404037	5.89333333333333	3.30982930676389	0.00146871335845284	0.105972552831835	-1.14717192339083	Up
UNG	-0.232424242424241	8.32782608695652	-3.30912026069635	0.00147193499051015	0.105972552831835	-1.14907079864781	Not
KLC2	0.179015151515152	9.48188405797101	3.30841811513529	0.0014751318208831	0.105972552831835	-1.15095090850658	Not
RNU105A	0.489823232323236	8.81101449275362	3.30243772098292	0.00150262622703433	0.10703398577888	-1.1669528765929	Not
LMNA	0.243686868686867	9.98289855072464	3.30030568617354	0.00151254412642502	0.10703398577888	-1.17265265407655	Not
C5orf63	0.29578282828283	12.0282608695652	3.30019384702336	0.00151306608097082	0.10703398577888	-1.17295157218233	Not
CCL20	-0.690833333333333	5.2595652173913	-3.29175237796907	0.00155295514019113	0.109298086389594	-1.19549264309713	Down
CCR5	-0.548080808080809	7.57768115942029	-3.28590272406729	0.0015811746788087	0.110722156170114	-1.21108865147774	Down
ND5	0.495934343434341	10.3375362318841	3.2841353034747	0.00158979534076252	0.110766393968203	-1.21579694328623	Not
BDKRB2	0.321641414141414	8.39811594202899	3.28063956051646	0.00160697622792198	0.110770939998117	-1.22510403240348	Not
CPA4	0.688636363636363	5.25565217391304	3.27981112087151	0.00161107334662047	0.110770939998117	-1.22730863533739	Up
ZNF710	0.239141414141412	5.56507246376812	3.27925517312794	0.00161382833607065	0.110770939998117	-1.22878787259343	Not
FER1L6	0.370404040404037	6.99840579710145	3.27302378689745	0.00164501230224361	0.112221992686474	-1.24535572878617	Not
CDKN1C	0.324924242424243	8.10376811594203	3.27180909143767	0.00165115661796183	0.112221992686474	-1.24858269936465	Not
RPPH1	0.491893939393937	8.05391304347826	3.26519357868516	0.00168500021543203	0.113772282975833	-1.26614243459811	Not
SBDS	0.298358585858585	7.35536231884058	3.2613453186948	0.00170498576352959	0.113772282975833	-1.27634522891965	Not
CXXC5	0.235934343434344	10.4352173913043	3.26007748120672	0.00171161875647297	0.113772282975833	-1.27970471996962	Not
TOX2	-0.61570707070707	6.29391304347826	-3.25728019045593	0.00172633925924662	0.113772282975833	-1.28711360276029	Down
XLOC_002130	0.828257575757577	5.93304347826087	3.25711621211462	0.0017272058592837	0.113772282975833	-1.28754777254642	Up
CDCA3	-0.433535353535355	5.1495652173913	-3.25646942099314	0.00173062803452665	0.113772282975833	-1.28926014509205	Not
BIRC5	-0.468964646464648	7.45289855072464	-3.25632245072056	0.00173140654222147	0.113772282975833	-1.28964921318225	Not
FAM3C	0.306136363636364	7.43275362318841	3.25441460727302	0.00174154235406292	0.1138985129202	-1.29469861805826	Not
TPD52	0.235176767676768	7.01724637681159	3.25148833444614	0.00175719709489451	0.114086281835073	-1.30243931353491	Not
CNST	0.283510101010099	6.62246376811594	3.25009572348952	0.00176469347927975	0.114086281835073	-1.3061213425698	Not
DKFZP547L112	0.326565656565656	5.71159420289855	3.24901738647349	0.00177051874778029	0.114086281835073	-1.30897165809055	Not
TMEM178	0.280176767676768	4.78739130434783	3.24689432271895	0.00178204050942439	0.114086281835073	-1.31458145570568	Not
ZBTB7C	0.282777777777778	7.59420289855072	3.24624924646955	0.00178555522237367	0.114086281835073	-1.3162854248485	Not
EEF1B2	-0.18638888888889	12.0194202898551	-3.24222797504831	0.00180761232743714	0.114245151894887	-1.32690210660995	Not
NTS	0.835833333333333	6.88608695652174	3.24192867767318	0.0018092641881129	0.114245151894887	-1.32769191100164	Up
GPRC5A	0.457954545454548	6.60014492753623	3.24129591421874	0.00181276115520196	0.114245151894887	-1.32936151298134	Not
SPON2	0.552702020202018	9.53927536231884	3.23961888862626	0.00182205994148557	0.11431158863664	-1.3337853539371	Up
PNPLA2	0.255075757575757	8.47884057971014	3.23457383477878	0.00185030436365828	0.114569894507735	-1.34708377275827	Not
LAPTM5	-0.58439393939394	7.62449275362319	-3.23378470325821	0.00185475924110991	0.114569894507735	-1.34916251470572	Down
GAS5	-0.291590909090909	10.6969565217391	-3.23355854381855	0.001856037830898	0.114569894507735	-1.34975819963045	Not
CCL25	-0.590176767676772	5.74753623188406	-3.23299451459252	0.0018592301669124	0.114569894507735	-1.35124367385134	Down
ADCY4	0.35853535353535	5.92463768115942	3.22836790715444	0.00188561127494615	0.115179277383224	-1.36342161414869	Not
CCBL1	0.392474747474747	5.04173913043478	3.22584490650721	0.0019001450529321	0.115179277383224	-1.37005721872156	Not
TM4SF1	0.673762626262626	9.14971014492754	3.22553309670723	0.00190194851357191	0.115179277383224	-1.37087703156125	Up
LOC100131094	0.394065656565656	6.0368115942029	3.22546407113018	0.00190234796399266	0.115179277383224	-1.3710585064041	Not
IL20RB	0.430378787878787	9.26666666666667	3.2198460568296	0.00193512442380746	0.116654348417784	-1.38581936524239	Not
GPR119	0.220984848484847	4.7868115942029	3.21720638850146	0.00195070685689781	0.117084634506009	-1.39274842695019	Not
LOC401397	-0.161060606060605	8.78536231884058	-3.2121218195853	0.00198105401946693	0.118393594740987	-1.40608366381753	Not
SNX3	-0.180050505050506	10.5266666666667	-3.20964946596187	0.0019959695877429	0.118466023120092	-1.41256233925444	Not
CREB3L1	0.290782828282826	9.10565217391304	3.2090908142981	0.00199935444717645	0.118466023120092	-1.41402575504287	Not
ATP6V0A1	0.201944444444443	8.65869565217391	3.20585893126914	0.0020190421744477	0.118787946789816	-1.42248819804522	Not
PAG1	-0.297348484848485	5.04971014492754	-3.20538858336272	0.00202192249855006	0.118787946789816	-1.42371925178803	Not
ANKRD58	-0.428888888888888	6.2195652173913	-3.198672431376	0.00206347321673811	0.120717536498202	-1.4412832676394	Not
RPL19	-0.182121212121212	14.513768115942	-3.19421207260706	0.00209150859568456	0.12181344077326	-1.45293312444251	Not
TPBG	0.24949494949495	7.10623188405797	3.19290723303617	0.00209977730579222	0.12181344077326	-1.45633894914401	Not
RPL5	-0.210479797979799	12.6359420289855	-3.19123910720842	0.00211039273276608	0.121919146832507	-1.46069152662969	Not
IL21R	-0.576767676767677	5.56695652173913	-3.18240120573761	0.00216747774791828	0.124189803492921	-1.48372422042104	Down
DYTN	0.311439393939392	6.96188405797101	3.18238076637731	0.00216761142771632	0.124189803492921	-1.48377743390595	Not
FZD1	0.273030303030303	6.05942028985507	3.17046874360775	0.00224684623980296	0.128031369904722	-1.51474761443827	Not
CCR6	-0.430000000000001	5.58565217391304	-3.16954088103466	0.00225313049093056	0.128031369904722	-1.51715640283711	Not
LOC100289090	-0.553964646464647	5.12521739130435	-3.16760376895669	0.00226630324927516	0.128055857071331	-1.52218359961076	Down
NCR3	-0.620277777777781	6.0163768115942	-3.16676443433418	0.00227203323761611	0.128055857071331	-1.52436114274131	Down
TBC1D10C	-0.625126262626264	9.18536231884058	-3.15515883656575	0.00235266448377507	0.132063534686402	-1.5544269180723	Down
ACYP2	-0.224873737373739	7.66115942028985	-3.15181334086239	0.002376399823546	0.132857998199457	-1.56307879005705	Not
GBP5	-0.699621212121213	7.75710144927536	-3.15038133891377	0.00238662772825504	0.132893949607454	-1.56678006389006	Down
CHEK1	-0.204040404040403	4.80869565217391	-3.14026903998789	0.00246003330235714	0.136433446948727	-1.59288191754972	Not
FBXO32	0.354595959595959	6.67985507246377	3.13705558868624	0.00248379807608618	0.137202630776633	-1.60116352473857	Not
DEFB1	0.69290404040404	9.19333333333333	3.13500040577612	0.00249910925070606	0.137500594289839	-1.60645679928666	Up
HPGDS	0.338232323232324	4.90101449275362	3.13202005436372	0.00252146965360247	0.138182516787345	-1.61412836471692	Not
TMBIM1	0.282702020202018	8.53840579710145	3.13052639557052	0.00253274614908834	0.138254036839015	-1.6179710864191	Not
TCN1	0.76691919191919	8.7604347826087	3.12803584051917	0.00255165359167335	0.138739909994317	-1.62437550229571	Up
MS4A6A	-0.384646464646466	6.09507246376812	-3.12549675313929	0.00257106510067517	0.139249287581489	-1.63090084023535	Not
GSTM2	-0.279217171717173	5.34159420289855	-3.12167169745336	0.00260056840716426	0.139645455913892	-1.64072365947567	Not
BTN3A1	-0.29	5.56869565217391	-3.12135638520088	0.00260301451270287	0.139645455913892	-1.64153299061519	Not
GFI1	-0.224949494949497	4.61536231884058	-3.11962151192963	0.00261651164651176	0.139645455913892	-1.645984913138	Not
GPC1	0.32873737373737	9.01666666666667	3.11926267192865	0.00261931152605647	0.139645455913892	-1.64690551709407	Not
SPAG5	-0.347045454545456	7.3568115942029	-3.1180570693623	0.0026287388383358	0.139645455913892	-1.64999791605958	Not
TMEM211	0.432626262626261	5.70420289855072	3.11324759272252	0.00266666302520464	0.141119400169704	-1.66232552443218	Not
C5orf13	-0.34608585858586	5.29246376811594	-3.10742249200222	0.00271327934773447	0.143040373218017	-1.67723748012433	Not
CD44	0.387373737373736	9.9636231884058	3.10402106529442	0.00274085028353918	0.143946549929056	-1.68593537279502	Not
ACOX2	-0.232651515151515	5.59376811594203	-3.10059129475043	0.00276891540942538	0.144422827690517	-1.69469858140542	Not
BRD3	0.282752525252524	7.25782608695652	3.09988618045663	0.00277471833532834	0.144422827690517	-1.69649928621912	Not
LYSMD2	-0.275000000000003	7.6331884057971	-3.09910408694234	0.00278116804856604	0.144422827690517	-1.6984962227972	Not
ATP1A1	0.309520202020201	11.3639130434783	3.09507866855865	0.00281458633428019	0.145612834047742	-1.70876848569821	Not
ATP6	0.330631313131315	13.2815942028986	3.0925560729921	0.00283571890458904	0.146160753204933	-1.71520070862992	Not
NAA40	-0.260227272727272	4.74695652173913	-3.08925873325604	0.00286356483922687	0.146404585623514	-1.72360252136294	Not
MOCS1	0.27381313131313	4.7004347826087	3.08871275299677	0.00286820015060078	0.146404585623514	-1.72499306668133	Not
CCDC97	-0.120479797979799	10.2328985507246	-3.08825080909129	0.00287212746408914	0.146404585623514	-1.72616943866885	Not
PVRL4	0.362676767676763	9.81376811594203	3.08695467658626	0.002883173587757	0.146429310601651	-1.72946942961046	Not
HPDL	0.638106060606059	7.67565217391304	3.07994376597748	0.00294361268171323	0.148953247561875	-1.74730151096195	Up
RAP1GAP	0.262373737373736	4.83173913043478	3.07377827525256	0.00299773716233466	0.151137314279868	-1.76295828440133	Not
DOCK8	-0.397499999999999	6.77927536231884	-3.07255612440513	0.00300857545915929	0.151137314279868	-1.76605905677796	Not
ATG16L1	0.225934343434339	8.12333333333333	3.06880925338473	0.00304203142913103	0.151869513699933	-1.77555966338681	Not
CEP350	0.210631313131311	7.37231884057971	3.06794489392388	0.00304979835976735	0.151869513699933	-1.77775011229017	Not
PCMT1	0.149444444444444	7.89130434782609	3.06571193885149	0.00306994872946813	0.151869513699933	-1.78340670287158	Not
GLCE	0.239419191919191	5.37855072463768	3.0640345580164	0.0030851670188341	0.151869513699933	-1.7876538689068	Not
LRRC8D	0.325959595959594	7.60188405797101	3.06203739029762	0.00310337822130727	0.151869513699933	-1.7927084736309	Not
NEURL3	-0.521111111111113	7.85478260869565	-3.06173176134087	0.00310617391700303	0.151869513699933	-1.79348176814312	Down
ZDHHC21	0.323232323232323	7.18652173913044	3.06143969294656	0.00310884776028938	0.151869513699933	-1.79422069806551	Not
SLC34A3	0.218510101010102	5.12855072463768	3.05944609951965	0.00312715612503263	0.151869513699933	-1.79926305819001	Not
CLTB	0.231868686868688	4.98521739130435	3.05835042258242	0.00313726107481218	0.151869513699933	-1.8020332865248	Not
FUT3	0.299772727272721	10.3791304347826	3.05609547968531	0.00315815314422701	0.151869513699933	-1.80773217718045	Not
ESD	-0.289772727272728	6.75608695652174	-3.0549382745015	0.00316892487187246	0.151869513699933	-1.81065554492435	Not
PRCP	-0.166035353535349	9.89913043478261	-3.05491264073028	0.00316916386789969	0.151869513699933	-1.81072029235823	Not
ZNF497	0.29462121212121	6.66159420289855	3.0542111091173	0.00317571110133766	0.151869513699933	-1.81249210806552	Not
ZNF713	0.290479797979797	9.02579710144927	3.05361118732697	0.00318132001672922	0.151869513699933	-1.81400705198748	Not
SLC17A5	0.273232323232323	9.24710144927536	3.05104841314331	0.00320538441413698	0.151869513699933	-1.8204761473116	Not
KIAA1324	0.327424242424241	9.97840579710145	3.05082423023657	0.00320749752388051	0.151869513699933	-1.8210418483012	Not
UTP20	0.233535353535354	7.20608695652174	3.05062681927043	0.00320935935911147	0.151869513699933	-1.82153996740869	Not
RGS14	-0.211237373737375	5.87130434782609	-3.04939932287026	0.00322095878872308	0.151899978250495	-1.82463671662842	Not
GIMAP6	-0.415808080808082	5.48608695652174	-3.04494735012656	0.00326335652721643	0.153281571767152	-1.83586037957238	Not
XLOC_000670	0.277979797979795	5.28927536231884	3.04400831693718	0.00327236532586204	0.153281571767152	-1.83822615993879	Not
SNORD3B-1	0.741515151515152	12.1053623188406	3.04219706506117	0.00328980730537722	0.153579724878974	-1.84278784087435	Up
HYAL2	0.195202020202021	10.2827536231884	3.03804555064815	0.0033301122807596	0.154588232132677	-1.85323582754184	Not
TIMP1	0.328484848484848	9.2395652173913	3.03767730871352	0.0033337094415918	0.154588232132677	-1.85416205243296	Not
NMB	0.218257575757576	9.36811594202899	3.03494122832608	0.00336055014217043	0.154725420880168	-1.86104136537826	Not
KNTC1	-0.176414141414141	5.09159420289855	-3.03362127173199	0.00337357052252638	0.154725420880168	-1.86435845718076	Not
RILPL1	0.15712121212121	5.60985507246377	3.03294797717245	0.0033802301174037	0.154725420880168	-1.86605004887969	Not
KLRG2	0.405656565656562	6.80376811594203	3.03264454246437	0.00338323540100525	0.154725420880168	-1.86681230873215	Not
FAM83E	0.193232323232323	9.26869565217391	3.03090076101843	0.00340055440501535	0.154725420880168	-1.87119175742431	Not
RSC1A1	0.273585858585857	7.23304347826087	3.02978294490513	0.00341169971703485	0.154725420880168	-1.87399811719677	Not
ADAP2	-0.330707070707072	7.34927536231884	-3.02872439217954	0.0034222854316369	0.154725420880168	-1.87665497285904	Not
FGFR4	0.250858585858586	5.15391304347826	3.02835931672002	0.00342594332565537	0.154725420880168	-1.87757111150282	Not
PCDHGA8	0.258964646464644	6.94753623188406	3.02680098682011	0.00344159800003009	0.154927780098757	-1.88148072669029	Not
KIAA0101	-0.349621212121211	6.11304347826087	-3.02366434972334	0.00347330982814231	0.155849322871175	-1.88934547660455	Not
CPT1A	0.240505050505049	7.08942028985507	3.02114078080743	0.00349902034492487	0.156324839282235	-1.89566856470311	Not
FAM108C1	0.270631313131312	7.2536231884058	3.0204140710746	0.00350645690708799	0.156324839282235	-1.89748867954708	Not
SPEN	0.35128787878788	6.61115942028986	3.01385019452051	0.00357429478766764	0.156673791357159	-1.91391356191274	Not
C17orf76-AS1	-0.213560606060607	11.0146376811594	-3.01256989509361	0.00358766799607708	0.156673791357159	-1.91711412697692	Not
POLR1D	-0.197550505050507	7.83420289855072	-3.01114226550118	0.0036026349181452	0.156673791357159	-1.920681784085	Not
CMAS	-0.323459595959597	6.27275362318841	-3.01013686217325	0.00361321009956262	0.156673791357159	-1.92319352725867	Not
OXR1	0.22729797979798	6.85768115942029	3.00980909257241	0.00361666392048924	0.156673791357159	-1.92401223870451	Not
ARX	0.206944444444444	5.04797101449275	3.00923798545745	0.00362268919858514	0.156673791357159	-1.92543860383339	Not
RNF222	0.469570707070707	7.30347826086957	3.00909135789949	0.00362423764766327	0.156673791357159	-1.92580477957728	Not
SLC7A1	0.301616161616161	6.36130434782609	3.00902447112646	0.00362494420441382	0.156673791357159	-1.9259718126846	Not
THEMIS	-0.281969696969699	4.72652173913044	-3.00762950329192	0.00363970909626738	0.156673791357159	-1.92945475833378	Not
ARL4A	0.315202020202022	5.27202898550725	3.00741080084547	0.00364202898711994	0.156673791357159	-1.93000070222753	Not
RPL19P12	-0.16237373737374	12.993768115942	-3.00734721911535	0.00364270368923946	0.156673791357159	-1.93015941478565	Not
C6orf48	-0.284419191919193	10.1213043478261	-3.00667129444518	0.00364988349140732	0.156673791357159	-1.93184649931231	Not
HDGFL1	0.220883838383838	5.92463768115942	3.00292066524987	0.00368996271231585	0.157653769673019	-1.94120272382785	Not
VLDLR	0.272904040404038	5.55086956521739	3.00240970085778	0.00369545439190271	0.157653769673019	-1.94247667824634	Not
MESP1	0.4219696969697	8.33985507246377	2.99984461299952	0.0037231379550848	0.158347569776843	-1.9488695641446	Not
LOC100132273	0.276540404040404	5.79579710144928	2.99838281633559	0.00373900029657792	0.15844031300467	-1.95251090086942	Not
NPAS1	0.229772727272727	5.33927536231884	2.99754010225222	0.00374817328997705	0.15844031300467	-1.95460949107518	Not
CDC42EP2	0.332222222222222	7.98333333333333	2.99447897087791	0.00378166990701143	0.159370374652624	-1.96222878810283	Not
B4GALT1	0.256843434343431	6.68855072463768	2.9921617547226	0.00380721068568049	0.15996053380897	-1.96799251890935	Not
TSPAN5	0.270429292929292	6.14260869565217	2.98963835389024	0.00383520606172013	0.160416003013836	-1.97426525187978	Not
LOC254559	0.255378787878784	5.25536231884058	2.98910111273377	0.00384119098453615	0.160416003013836	-1.97560022066461	Not
LOC389834	0.248762626262628	5.59797101449275	2.98706316745254	0.00386397276880014	0.16088283014839	-1.98066257193921	Not
HLA-DQA1	-0.901439393939393	9.8336231884058	-2.98596214401918	0.00387633297797734	0.160914241735496	-1.98339647441548	Down
RPS6KB2	0.169393939393936	10.045652173913	2.98116651262667	0.00393059819752552	0.162234872332239	-1.99529535967092	Not
GALNT1	0.300227272727271	7.40057971014493	2.98108309702475	0.00393154829452812	0.162234872332239	-1.9955022011907	Not
LAMP2	0.162247474747474	8.41101449275362	2.97613277110618	0.00398831495314141	0.162861754516744	-2.00776939396716	Not
ITGB7	-0.45997474747475	8.7463768115942	-2.97601516733664	0.00398967274087717	0.162861754516744	-2.00806063421926	Not
SPINT2	0.173611111111109	13.0205797101449	2.9757421204958	0.00399282684061929	0.162861754516744	-2.00873678820929	Not
PNRC1	-0.230252525252528	8.69289855072464	-2.97492622006428	0.00400226549176605	0.162861754516744	-2.01075694523929	Not
DCN	-0.688737373737375	5.01884057971014	-2.97282167804329	0.004026707217107	0.162861754516744	-2.01596581195208	Down
DOCK10	-0.446338383838383	6.23652173913043	-2.97279426718955	0.00402702647207862	0.162861754516744	-2.01603363692639	Not
FAM83D	0.405353535353532	7.04391304347826	2.97262798166662	0.00402896370712176	0.162861754516744	-2.01644508093253	Not
RBM12B	0.183409090909092	5.34811594202899	2.96410348433197	0.00412943958542349	0.165350918549566	-2.03751393526033	Not
PTPRCAP	-0.700606060606059	6.34507246376812	-2.96206184395745	0.00415384601797562	0.165350918549566	-2.04255313367308	Down
HS6ST2	0.422020202020201	4.69927536231884	2.95919854326338	0.00418830003603785	0.165350918549566	-2.04961589803916	Not
APBB1IP	-0.525833333333332	6.78565217391304	-2.95784490334705	0.00420468033617127	0.165350918549566	-2.0529530400079	Down
HMG20B	0.163484848484847	10.9468115942029	2.95772246051207	0.00420616493091753	0.165350918549566	-2.05325484203743	Not
TMEM198	0.193106060606061	5.17014492753623	2.95716337906651	0.00421294985276316	0.165350918549566	-2.05463276722744	Not
HMHA1	-0.556161616161619	9.76376811594203	-2.95685834939354	0.00421665591621804	0.165350918549566	-2.0553844665894	Down
CSNK1A1	0.205883838383837	6.71347826086957	2.95678063972873	0.0042176005591599	0.165350918549566	-2.05557596080366	Not
SLC45A4	0.265959595959594	7.26724637681159	2.95584529759722	0.00422898601748743	0.165350918549566	-2.05788055400023	Not
EHF	0.246565656565654	9.41985507246377	2.95568284857597	0.00423096632816107	0.165350918549566	-2.05828075600965	Not
PTPN22	-0.271969696969698	4.86840579710145	-2.95493739130396	0.00424006473225435	0.165350918549566	-2.06011701506763	Not
BOK	0.264823232323232	6.6336231884058	2.95436697293959	0.00424703899715499	0.165350918549566	-2.06152186779853	Not
FST	0.345984848484849	4.53869565217391	2.95381565837521	0.00425378978253022	0.165350918549566	-2.06287947381565	Not
TNNC1	0.458737373737372	5.81115942028986	2.95351276425471	0.00425750291541254	0.165350918549566	-2.06362526481045	Not
PIGH	-0.248686868686867	7.30115942028986	-2.9490032732158	0.00431314024298624	0.167043825332414	-2.07472169258342	Not
PREX1	-0.548207070707073	7.91246376811594	-2.94715494191928	0.00433613853237202	0.167235159660383	-2.07926610219812	Down
TMEM71	0.386363636363635	6.30188405797101	2.94560727498859	0.00435548300618434	0.167235159660383	-2.0830696043941	Not
PHF21B	0.217828282828283	5.40971014492754	2.94496709802279	0.00436350798580074	0.167235159660383	-2.08464243793042	Not
ACOX1	0.181590909090911	8.84231884057971	2.94441988711025	0.0043703784306681	0.167235159660383	-2.08598665818794	Not
BDNF	0.268409090909088	4.59579710144927	2.94352959700881	0.00438157776841335	0.167235159660383	-2.08817324161655	Not
FXYD3	0.207297979797978	14.3372463768116	2.94212857378123	0.0043992556381377	0.167235159660383	-2.09161317778419	Not
RPL7A	-0.165151515151521	14.355652173913	-2.94187104089566	0.0044025123170602	0.167235159660383	-2.09224536249508	Not
CDK19	0.191161616161615	8.42579710144927	2.94002950272767	0.00442586492245604	0.167639992520622	-2.09676468462313	Not
SOX13	0.345277777777775	5.6668115942029	2.93909178858275	0.00443780010286118	0.167639992520622	-2.09906509732699	Not
LOC100129129	0.210277777777778	4.9763768115942	2.93817934043875	0.00444944228255238	0.167639992520622	-2.10130298720538	Not
ALOX15B	0.40598484848485	5.67333333333333	2.93643372171287	0.00447179390555761	0.167970859192075	-2.1055828446137	Not
ALDH1A3	0.518257575757575	8.14463768115942	2.93560406847712	0.0044824535089122	0.167970859192075	-2.10761628059202	Up
TEKT4	-0.395353535353537	5.89463768115942	-2.9339126120247	0.00450425864540035	0.167973683991397	-2.11176058518215	Not
HBQ1	0.207070707070708	4.8631884057971	2.9317782066582	0.00453191402272589	0.167973683991397	-2.11698756102784	Not
FGFBP1	0.645328282828281	8.44942028985507	2.93091905835262	0.00454309023176557	0.167973683991397	-2.11909071751348	Up
ARNTL2	0.262323232323229	6.19565217391304	2.93077641554957	0.00454494826289636	0.167973683991397	-2.11943985489183	Not
CD244	-0.286515151515151	4.93536231884058	-2.929891945293	0.00455648486109609	0.167973683991397	-2.12160442317062	Not
C9orf7	0.165858585858585	10.6595652173913	2.92987698914488	0.00455668017445559	0.167973683991397	-2.12164102111067	Not
TMEM43	0.243383838383838	6.60304347826087	2.92812259607917	0.00457964471578703	0.167973683991397	-2.12593305435336	Not
USP54	0.226742424242421	9.52405797101449	2.92716593932135	0.00459221214990355	0.167973683991397	-2.12827263449827	Not
PFKP	0.21962121212121	10.6291304347826	2.92638275972896	0.0046025243788463	0.167973683991397	-2.13018752526139	Not
ARGLU1	0.348181818181817	7.0368115942029	2.9262952226455	0.00460367832071625	0.167973683991397	-2.13040153083381	Not
SLPI	0.271136363636359	14.0678260869565	2.91862025671194	0.0047058984916433	0.17125271020114	-2.14914570891127	Not
LCK	-0.454823232323236	6.71724637681159	-2.91695206398855	0.00472839234708505	0.171620837414487	-2.15321484148637	Not
NOA1	-0.207398989898991	8.38057971014493	-2.91567737253344	0.00474564717914553	0.171628555802484	-2.15632292082866	Not
P2RY1	0.333813131313132	6.65173913043478	2.91277618682123	0.004785136185476	0.171628555802484	-2.16339298059461	Not
HLA-DPA1	-0.605151515151515	11.2227536231884	-2.91183510088735	0.00479801070071623	0.171628555802484	-2.1656852005286	Down
TOB1	0.252752525252525	8.43550724637681	2.91107327780831	0.00480845624720163	0.171628555802484	-2.16754036877889	Not
B3GAT2	0.194797979797979	4.52072463768116	2.91088167875697	0.00481108661440955	0.171628555802484	-2.16800688606815	Not
RPL23A	-0.132449494949498	13.8969565217391	-2.91074485611633	0.00481296579739597	0.171628555802484	-2.16834001586551	Not
SYT8	0.381919191919191	5.66289855072464	2.91057825919444	0.00481525482922224	0.171628555802484	-2.16874562249512	Not
SLAMF7	-0.545808080808085	6.94826086956522	-2.90813828066405	0.00484889544165357	0.171947193792975	-2.1746840872626	Down
TUFT1	0.207171717171716	8.95536231884058	2.90788953259131	0.0048523371636982	0.171947193792975	-2.1752892792842	Not
LOC91948	0.207727272727271	4.55231884057971	2.907235358643	0.00486139920424424	0.171947193792975	-2.17688066235011	Not
NDOR1	0.205454545454547	9.86507246376812	2.90615696698045	0.00487637191882682	0.172037904973369	-2.17950342040303	Not
C1orf140	0.241818181818181	4.61101449275362	2.9028946072219	0.00492192725191979	0.173002865584964	-2.18743324099158	Not
FYN	-0.435000000000001	6.49971014492754	-2.90230854114823	0.00493015256280035	0.173002865584964	-2.18885706415876	Not
HIST1H3E	-0.46977272727273	7.79217391304348	-2.90091828989288	0.00494971524092189	0.173002865584964	-2.19223373438562	Not
PGRMC2	0.222449494949494	8.23	2.90064039615212	0.00495363416063692	0.173002865584964	-2.19290853854287	Not
TRIM59	-0.18507575757576	5.01768115942029	-2.89953079576085	0.00496931057247963	0.173114299214648	-2.19560246288789	Not
MARCKS	-0.22431818181818	9.76811594202899	-2.89602409663684	0.00501915480148925	0.174026412973734	-2.20411090947984	Not
TNRC6B	-0.190656565656565	7.31840579710145	-2.89592317448496	0.00502059611896817	0.174026412973734	-2.20435566325405	Not
CDCA7	-0.473560606060604	5.32231884057971	-2.89459793726029	0.00503955795203169	0.174248057368876	-2.20756898257719	Not
C10orf47	0.209747474747473	5.55913043478261	2.89215158336606	0.00507473477747238	0.175027854949389	-2.21349770141584	Not
ABCG1	0.302196969696968	7.64797101449275	2.88626713708198	0.00516027919018948	0.177118276394187	-2.22774273028385	Not
CHPF	0.254696969696969	10.9965217391304	2.88622522953291	0.0051608931599893	0.177118276394187	-2.22784409929717	Not
LMO7	0.316893939393936	7.94260869565217	2.88143626055646	0.00523149994560001	0.179098140112948	-2.23942049791754	Not
MEF2C	-0.633459595959597	5.57434782608696	-2.87933602992015	0.00526274518176823	0.179724044200041	-2.24449269860702	Down
C20orf27	-0.282095959595959	8.11797101449275	-2.87815456429864	0.00528039746737346	0.179803811710983	-2.24734475930734	Not
LOC96610	-1.12265151515152	5.85275362318841	-2.87718955794068	0.00529485613605598	0.179803811710983	-2.2496736136691	Down
CD3E	-0.219949494949496	4.62797101449275	-2.87658149305676	0.00530398550232903	0.179803811710983	-2.2511407485579	Not
RUSC1	0.195454545454548	6.95652173913043	2.87468869269699	0.00533249664284427	0.179910660198996	-2.25570614537481	Not
F3	0.2899494949495	11.4085507246377	2.87438649812895	0.00533706164352624	0.179910660198996	-2.25643481691826	Not
C12orf54	0.362727272727272	5.93652173913044	2.87362459394386	0.00534858709454154	0.179910660198996	-2.25827170695524	Not
CDC7	-0.178358585858588	5.56057971014493	-2.87220044825158	0.00537019194775827	0.179910660198996	-2.26170419522203	Not
HSD17B14	0.169873737373736	4.61014492753623	2.87152974150222	0.00538039468086628	0.179910660198996	-2.26332028111571	Not
DHX35	0.351363636363638	7.88695652173913	2.871227859466	0.00538499271421445	0.179910660198996	-2.26404757839098	Not
RPS16	-0.138030303030309	13.5476811594203	-2.86854988479434	0.00542594045231815	0.180047482279292	-2.27049678352038	Not
UBASH3A	-0.297348484848485	4.8863768115942	-2.86845949122826	0.00542732761564468	0.180047482279292	-2.27071439138765	Not
CXCR7	-0.391944444444446	8.28550724637681	-2.86841273447991	0.00542804526453256	0.180047482279292	-2.27082694859569	Not
ANKRD44	-0.236919191919194	4.79942028985507	-2.86678706652638	0.00545305139239316	0.180445244762604	-2.27473952222662	Not
SLK	0.302247474747474	6.88405797101449	2.86395793309381	0.0054968226460375	0.181393022298942	-2.28154442578278	Not
PCDHGA12	0.146363636363636	4.6	2.86300210956446	0.00551168380446099	0.181393022298942	-2.28384228444717	Not
GNAI2	-0.171085858585865	12.1071014492754	-2.86240787626574	0.00552094160909869	0.181393022298942	-2.28527055738775	Not
IGSF9	0.245606060606059	7.98086956521739	2.86110535918262	0.00554128420870355	0.181630982396394	-2.28840042371577	Not
ACAA2	-0.222878787878789	4.70826086956522	-2.86025805645821	0.00555455436493103	0.181636547806058	-2.29043584406916	Not
CD109	0.346868686868686	4.88855072463768	2.85630353451224	0.00561687680990575	0.183242345810219	-2.29992933373272	Not
VEGFA	0.41671717171717	8.5068115942029	2.85372464355133	0.00565786594816117	0.184146270824541	-2.30611488533872	Not
FCRL5	-0.779873737373738	5.27492753623188	-2.85193112398454	0.00568653456199139	0.184645905625318	-2.31041413412615	Down
AKAP12	0.385126262626262	6.04275362318841	2.85048511413155	0.00570974573921095	0.184966412790093	-2.31387883402979	Not
SH3BGRL	-0.170984848484849	8.58260869565217	-2.84903438066178	0.00573312039118324	0.185290709146283	-2.31735347631107	Not
HEXB	0.181590909090906	8.46565217391304	2.84531537762906	0.00579344514666478	0.186804923159319	-2.32625453918731	Not
ANKRD13A	-0.195707070707072	7.66304347826087	-2.84292133128439	0.00583258680961389	0.187451777430166	-2.33197965397152	Not
EVL	-0.346565656565659	8.90797101449275	-2.84136726090961	0.00585812536205325	0.187451777430166	-2.33569404070839	Not
CYTB	0.297222222222224	13.3784057971014	2.84028470158138	0.00587597619697167	0.187451777430166	-2.33828053146471	Not
EDN1	0.339292929292929	5.44550724637681	2.84011031002605	0.00587885649991689	0.187451777430166	-2.33869712227817	Not
CYP17A1	0.213838383838382	4.94217391304348	2.8394141828541	0.00589036689522384	0.187451777430166	-2.34035984899326	Not
FBXO30	0.182727272727274	5.88594202898551	2.83915698075091	0.00589462495200523	0.187451777430166	-2.3409741056913	Not
MOP-1	0.22030303030303	5.00797101449275	2.83673532891516	0.00593485523997598	0.18751761531677	-2.3467554269723	Not
CYP24A1	-0.361691919191922	4.84492753623188	-2.83516743451565	0.00596103686017711	0.18751761531677	-2.35049647903909	Not
BATF	-0.330353535353536	9.43521739130435	-2.83398090307991	0.00598092085745224	0.18751761531677	-2.35332651145585	Not
GMNN	-0.262247474747475	6.87347826086957	-2.83377513815437	0.00598437528671296	0.18751761531677	-2.35381719350508	Not
ATIC	-0.218333333333334	7.59942028985507	-2.83375708736956	0.00598467841503771	0.18751761531677	-2.35386023739499	Not
MCF2L	0.355959595959598	7.85753623188406	2.83351778313732	0.00598869840615097	0.18751761531677	-2.35443086186729	Not
XLOC_004881	0.312499999999999	4.57304347826087	2.83335900666792	0.00599136700939987	0.18751761531677	-2.35480944592125	Not
SOX21	0.31780303030303	6.66884057971015	2.83139753497172	0.00602442441018591	0.188127577583846	-2.35948497987007	Not
SNCAIP	-0.262878787878786	5.78405797101449	-2.82667905768281	0.00610463509486301	0.189974586807107	-2.37072198080688	Not
HDAC7	0.191818181818181	6.75159420289855	2.82630855321834	0.00611097480821995	0.189974586807107	-2.37160371230802	Not
DUSP8	0.244242424242423	7.44985507246377	2.82549669019745	0.00612488779734782	0.189981139396482	-2.37353547864652	Not
SEMA3F	0.18212121212121	7.07289855072464	2.82223880513533	0.00618101202855572	0.191119941344517	-2.38128299958772	Not
FYB	-0.38179292929293	5.32231884057971	-2.8217674709768	0.00618917083762625	0.191119941344517	-2.38240329191168	Not
CD48	-0.466919191919192	5.23275362318841	-2.81964732958587	0.00622599313687605	0.191610892120498	-2.38744074573337	Not
GALNTL4	0.262525252525252	8.46333333333333	2.8187142178335	0.00624226301941477	0.191610892120498	-2.38965687843062	Not
CD276	0.150176767676768	9.59623188405797	2.81754378475035	0.00626272613135118	0.191610892120498	-2.39243583480373	Not
TLK2	0.272398989898988	8.05	2.81526853371533	0.00630268172365492	0.191610892120498	-2.3978353694742	Not
SIGLECP3	0.345277777777778	4.68014492753623	2.81519809570724	0.00630392241333694	0.191610892120498	-2.39800247557123	Not
CDCA8	-0.287777777777778	6.67652173913044	-2.81487174579462	0.00630967364547104	0.191610892120498	-2.39877666054339	Not
PRSS8	0.295959595959593	11.936231884058	2.81463310803014	0.00631388218707378	0.191610892120498	-2.39934272546031	Not
SLC16A3	0.280075757575757	12.4085507246377	2.81275654767511	0.00634706663971305	0.191610892120498	-2.40379274208438	Not
CDR2L	0.345656565656567	6.08246376811594	2.81259872190921	0.00634986487074001	0.191610892120498	-2.40416689907238	Not
EML4	-0.169368686868692	10.0040579710145	-2.81228839822059	0.00635537017702781	0.191610892120498	-2.40490253433078	Not
LRFN2	0.225328282828282	4.7936231884058	2.81141689957029	0.00637085448738739	0.191610892120498	-2.40696811779337	Not
TNS4	0.355858585858586	8.38869565217391	2.81141396471684	0.0063709066907717	0.191610892120498	-2.40697507299101	Not
CELF1	0.254494949494949	7.63217391304348	2.80993779089226	0.0063972138457168	0.191899476303237	-2.41047267924346	Not
IGLL1	-1.12383838383839	6.20971014492754	-2.80932392473287	0.00640818301683366	0.191899476303237	-2.41192673276435	Down
ESRP1	0.2410101010101	6.71695652173913	2.8074698216812	0.00644141897915256	0.192020130761776	-2.41631699882798	Not
C16orf54	-0.362904040404043	7.71550724637681	-2.80722660175411	0.00644579057908394	0.192020130761776	-2.41689274202476	Not
RFXANK	-0.154292929292929	9.46101449275362	-2.80678360768397	0.00645375989433735	0.192020130761776	-2.41794128419685	Not
RIMS1	-0.326944444444444	6.72942028985507	-2.80399021203607	0.00650422098555537	0.192714108081115	-2.42455010224704	Not
LOC283270	0.235025252525252	4.86565217391304	2.80235345761085	0.0065339561371467	0.192714108081115	-2.42842005293466	Not
psiTPTE22	0.211843434343433	4.66507246376812	2.80204378012186	0.00653959611819356	0.192714108081115	-2.42915205627785	Not
BCL11B	-0.285757575757578	5.78666666666667	-2.8018802007346	0.00654257710136514	0.192714108081115	-2.42953869307768	Not
CTSL2	0.618813131313131	6.20710144927536	2.80104745195086	0.00655777202555096	0.192714108081115	-2.43150670595954	Up
MPP5	0.2410101010101	7.35028985507246	2.8008992140328	0.00656048027510178	0.192714108081115	-2.43185698445554	Not
ZNHIT3	-0.115555555555556	9.1063768115942	-2.79775382910222	0.00661818789675329	0.193990863113793	-2.43928593039808	Not
HK2	0.324141414141412	8.76275362318841	2.79700867937434	0.00663192709094396	0.193990863113793	-2.44104490506046	Not
LY9	-0.383813131313133	5.64884057971014	-2.79544457351457	0.00666085154485803	0.194054437020295	-2.44473588059544	Not
SH3PXD2A	0.260404040404039	8.79434782608696	2.7953776096813	0.00666209246459866	0.194054437020295	-2.4448938655328	Not
IDO1	-0.661590909090911	10.6839130434783	-2.79244268247119	0.00671668911101523	0.195234579715359	-2.45181518961039	Down
CPE	0.362121212121211	5.6068115942029	2.7905706620108	0.00675172735403691	0.195842468124941	-2.45622691302984	Not
LRRC26	0.349520202020202	10.028115942029	2.78595740886084	0.00683878994404821	0.197953700572502	-2.46708885488869	Not
HM13	0.214116161616159	9.05898550724638	2.78504194226122	0.00685618889722658	0.198043873041763	-2.46924264472097	Not
XLOC_014192	-0.575252525252525	6.00289855072464	-2.78358304959415	0.00688399991118804	0.198433802013767	-2.47267378321432	Down
CECR1	-0.473434343434342	8.27753623188406	-2.78045263522058	0.00694402491021291	0.199748766348759	-2.48003135383661	Not
PRR15	0.245909090909092	6.84405797101449	2.77815855541909	0.00698831777750192	0.200606679058104	-2.48541909883055	Not
LOC401286	0.288257575757574	7.01797101449275	2.77738370607534	0.00700333659317364	0.200622441868497	-2.48723807307746	Not
SLC47A2	-0.301313131313131	4.64521739130435	-2.77558947378267	0.00703822768491341	0.200956788398103	-2.49144853178249	Not
SAP30BP	0.190656565656562	7.45159420289855	2.77529365098622	0.00704399561207919	0.200956788398103	-2.4921425219721	Not
VWA1	0.256944444444445	10.0940579710145	2.77370549475144	0.0070750355060077	0.20142785891334	-2.49586728392157	Not
AHNAK2	0.428106060606058	6.14275362318841	2.77085701078073	0.00713102236806497	0.202176342277168	-2.50254372075834	Not
TLR7	-0.242525252525254	5.1004347826087	-2.77065363571626	0.00713503519103663	0.202176342277168	-2.50302019539463	Not
C20orf134	0.19343434343434	7.57971014492754	2.77014547276721	0.00714507087744769	0.202176342277168	-2.50421061759642	Not
OXT	0.239595959595959	5.25985507246377	2.76429661746961	0.00726151478366153	0.20505275453252	-2.51789971528165	Not
SLAMF1	-0.419873737373737	5.39275362318841	-2.76320618287291	0.00728341544185632	0.205253160775077	-2.5204493192189	Not
OIP5	-0.268358585858586	5.09695652173913	-2.7606070642105	0.00733586128565096	0.206007053922363	-2.52652324909297	Not
LOC284379	0.357929292929294	6.90826086956522	2.76040843458911	0.00733988349351947	0.206007053922363	-2.52698724437748	Not
SPATA2L	0.176969696969696	8.35869565217391	2.75848569649644	0.00737892309751465	0.206489919172413	-2.5314773604103	Not
GUCY1B3	0.22080808080808	4.47550724637681	2.75796312427014	0.00738956631684672	0.206489919172413	-2.53269728049271	Not
SUSD3	-0.425050505050509	8.59217391304348	-2.75736496348015	0.00740176630571145	0.206489919172413	-2.53409343385014	Not
VNN3	-0.319494949494949	5.15724637681159	-2.75432542440542	0.00746404578244632	0.206845057304724	-2.54118424573733	Not
SFN	0.403636363636362	12.0602898550725	2.75359311136921	0.00747912227689107	0.206845057304724	-2.54289170152805	Not
SLC38A9	0.164772727272724	6.93536231884058	2.7529421610501	0.00749254712218974	0.206845057304724	-2.54440915053625	Not
ACP6	0.255555555555555	5.37333333333333	2.75253922079315	0.00750086819594135	0.206845057304724	-2.54534831368153	Not
SLC45A3	0.362171717171713	7.39623188405797	2.75226632534745	0.00750650853418833	0.206845057304724	-2.54598430972466	Not
FBL	-0.162550505050506	11.4657971014493	-2.75214797027688	0.00750895596259501	0.206845057304724	-2.54626012640556	Not
PDCD1	-0.505833333333333	6.28275362318841	-2.75166619484119	0.00751892599218037	0.206845057304724	-2.54738276709284	Down
AIF1	-0.505151515151518	9.08159420289855	-2.74953396237083	0.00756319684969509	0.207201676297323	-2.5523494577886	Down
TMEM30B	0.254873737373734	7.92782608695652	2.749524441139	0.00756339507004749	0.207201676297323	-2.55237162911185	Not
POLR2G	-0.133863636363641	9.97985507246377	-2.74877572590943	0.00757899730176213	0.207201676297323	-2.55411491112422	Not
AFAP1L1	-0.293106060606062	5.29768115942029	-2.74816881297162	0.00759166617807718	0.207201676297323	-2.55552774937828	Not
ADAMDEC1	-0.310505050505052	4.66405797101449	-2.74663299756011	0.00762381187963774	0.20766669263742	-2.5591018827949	Not
CSF1R	-0.496565656565657	8.71971014492754	-2.74505732407262	0.00765692128087836	0.20766669263742	-2.56276712599857	Not
CD52	-0.704065656565659	10.0347826086957	-2.74486910900341	0.00766088500390616	0.20766669263742	-2.56320482973273	Down
RN7SL1	0.472222222222229	13.7797101449275	2.74450231209303	0.00766861497514309	0.20766669263742	-2.56405776619745	Not
NONO	-0.118914141414143	8.67492753623188	-2.74356064723037	0.00768849255800824	0.207799121475213	-2.56624706582888	Not
ND1	0.281262626262626	9.49826086956522	2.74201466075589	0.00772122903054579	0.208277899822018	-2.56984007411392	Not
MYADM	0.269772727272724	8.20014492753623	2.74031225275677	0.00775742527532716	0.208568231083954	-2.57379475927008	Not
GJB5	0.233131313131313	7.49739130434783	2.73913592833907	0.00778252667288299	0.208568231083954	-2.57652621525891	Not
CSF3	-0.897272727272727	6.65579710144928	-2.73843018585467	0.00779762204231758	0.208568231083954	-2.57816452056232	Down
KLF4	0.333484848484847	8.55884057971014	2.73820791396883	0.00780238183631726	0.208568231083954	-2.57868043139532	Not
CLINT1	0.150883838383841	8.97811594202899	2.73798276020546	0.0078072060535573	0.208568231083954	-2.57920299737349	Not
PROSC	0.156792929292929	7.40028985507246	2.73694168826041	0.00782954789659487	0.2087628492044	-2.58161880785054	Not
CXCL13	-0.849545454545455	5.34130434782609	-2.73576806213855	0.00785480453037952	0.209034289469697	-2.58434133512936	Down
KIRREL2	0.228939393939395	5.58884057971015	2.73328130410719	0.00790856640787434	0.209263504649387	-2.59010694183396	Not
LOC648771	-0.200454545454544	12.9808695652174	-2.73274575056339	0.00792018863578608	0.209263504649387	-2.59134808963254	Not
TNFRSF21	0.161767676767679	10.3931884057971	2.73256356426064	0.00792414588148522	0.209263504649387	-2.59177026313507	Not
XKRX	-0.238914141414142	5.71565217391304	-2.73250105749844	0.00792550399955052	0.209263504649387	-2.59191510255872	Not
LOC541471	0.362979797979798	6.29695652173913	2.73188584912764	0.00793888232568175	0.209263504649387	-2.59334051053099	Not
ZNF281	-0.150934343434344	5.58579710144928	-2.72937516832789	0.00799369399769922	0.210308476808538	-2.59915498891363	Not
KRTAP2-1	0.243661616161615	4.85985507246377	2.72771925525314	0.00803003403477434	0.210566179350513	-2.60298758494354	Not
CHMP3	0.149141414141416	8.52478260869565	2.72615755260737	0.00806444489893722	0.210566179350513	-2.60660043529578	Not
ACY3	-0.252020202020202	4.62608695652174	-2.72596577187153	0.00806867991438655	0.210566179350513	-2.60704398820013	Not
STK11	0.194873737373737	8.5631884057971	2.72473438927472	0.0080959205031381	0.210566179350513	-2.60989135343942	Not
ND2	0.320454545454542	11.4450724637681	2.72451878292398	0.00810069877627525	0.210566179350513	-2.61038980148125	Not
RAB3D	0.227651515151516	5.2336231884058	2.72397456029069	0.00811277131934515	0.210566179350513	-2.61164781906722	Not
TRIM31	-0.671540404040404	7.64478260869565	-2.72388907060412	0.00811466923918595	0.210566179350513	-2.6118454176648	Down
SERF1B	0.210909090909089	8.64246376811594	2.72299968708448	0.00813443814814201	0.210566179350513	-2.61390082216097	Not
GIMAP7	-0.505378787878788	6.30420289855072	-2.72231687429018	0.00814964533421795	0.210566179350513	-2.61547846976225	Down
GPR18	-0.438914141414141	4.87797101449275	-2.72206067380924	0.00815535797412372	0.210566179350513	-2.61607034288864	Not
ATP8	0.486944444444442	11.7107246376812	2.71724199315237	0.00826348667777553	0.211322670579342	-2.62719416525094	Not
HIST1H3B	-0.486136363636367	8.26	-2.71679386840834	0.00827360864815431	0.211322670579342	-2.6282278531447	Not
GCFC1	0.207853535353535	5.06420289855072	2.71655149726557	0.00827908789974708	0.211322670579342	-2.62878687322113	Not
HLA-DPB2	-0.617601010101009	6.63565217391304	-2.71591736284536	0.00829343937851778	0.211322670579342	-2.63024929263269	Down
ZC3H12A	-0.484545454545457	8.05173913043478	-2.71538975613058	0.00830539728231238	0.211322670579342	-2.63146583390666	Not
LOC728978	0.381212121212121	8.53768115942029	2.7141816520837	0.00833283761644636	0.211322670579342	-2.63425073736551	Not
SLC12A2	0.253888888888887	6.82579710144928	2.71399620802574	0.00833705703410885	0.211322670579342	-2.63467813271554	Not
C21orf91	-0.195454545454548	6.01347826086957	-2.71384080709388	0.00834059438199697	0.211322670579342	-2.63503626933634	Not
PSMB9	-0.367171717171718	10.7911594202899	-2.71349717356767	0.00834842128396096	0.211322670579342	-2.63582814825577	Not
FCGR3A	-0.905757575757576	7.79985507246377	-2.71301649090848	0.00835938099520533	0.211322670579342	-2.63693571287098	Down
DEFB4A	-1.05121212121212	10.2894202898551	-2.71170942325125	0.00838924902393461	0.211322670579342	-2.63994660009536	Down
NIPSNAP1	-0.162803030303032	5.29202898550725	-2.71128761537345	0.00839890861189579	0.211322670579342	-2.64091800573965	Not
UBE2DNL	0.236893939393939	4.64753623188406	2.71120367052133	0.00840083219789282	0.211322670579342	-2.64111131278111	Not
PRR4	0.746287878787879	6.58057971014493	2.71032304588449	0.00842103586825771	0.211322670579342	-2.64313891502408	Up
SLA	-0.52171717171717	7.90507246376812	-2.71022056854879	0.00842338982766582	0.211322670579342	-2.64337483074581	Down
CXCR3	-0.545479797979801	6.80782608695652	-2.7099973000022	0.00842852050705921	0.211322670579342	-2.64388879837437	Down
HYAL4	0.290681818181817	8.61347826086956	2.7077158670956	0.00848111132888181	0.211762228277985	-2.64913875406231	Not
COX6B2	0.304621212121209	9.86347826086956	2.7072771677825	0.0084912583613306	0.211762228277985	-2.65014786917661	Not
GSR	0.254722222222222	8.93289855072464	2.70681017528624	0.00850207198936505	0.211762228277985	-2.65122192198154	Not
CALB1	0.695429292929292	5.06768115942029	2.70659129468209	0.00850714469173008	0.211762228277985	-2.65172528239639	Up
GLRX3	0.185050505050502	7.40260869565217	2.70187770962056	0.00861705783937353	0.214093976852222	-2.66255723579487	Not
MS4A7	-0.35469696969697	5.41130434782609	-2.70090079923768	0.008639999344157	0.214093976852222	-2.66480031564935	Not
PDIA5	0.28242424242424	7.12492753623188	2.70041844582503	0.00865134735003812	0.214093976852222	-2.66590760611221	Not
CENPF	-0.298989898989902	6.86855072463768	-2.69994141312802	0.00866258355673252	0.214093976852222	-2.6670025267928	Not
TGFBI	-0.438383838383839	8.31188405797101	-2.69796293796044	0.00870932761312169	0.214866240846855	-2.67154201755791	Not
SYTL2	0.228106060606057	8.14507246376812	2.69573336492685	0.00876227995636093	0.215574293811904	-2.67665444632866	Not
HADH	-0.165858585858587	9.57376811594203	-2.6954461000423	0.00876912381607747	0.215574293811904	-2.67731290103021	Not
SALL4	0.23270202020202	4.58898550724638	2.69383607943338	0.0088075716401379	0.216136249186747	-2.6810022729697	Not
MUC21	0.631540404040402	7.91768115942029	2.69081028281151	0.00888024503815541	0.217534624477075	-2.68793112852248	Up
BEX2	-0.215580808080809	7.94449275362319	-2.6887183429389	0.00893080846973684	0.217802909390035	-2.69271787265914	Not
CCNB2	-0.360808080808081	6.56811594202899	-2.68834210594534	0.00893993015182759	0.217802909390035	-2.69357845579867	Not
CDKL5	0.176035353535354	5.36942028985507	2.68818776777746	0.00894367446232324	0.217802909390035	-2.6939314522487	Not
ARHGAP15	-0.272449494949497	4.58057971014493	-2.6877611293436	0.00895403233698667	0.217802909390035	-2.69490715912373	Not
TMEM108	-0.238737373737376	4.84695652173913	-2.68655243842071	0.00898343620982177	0.218135451925007	-2.69767071821988	Not
PC	0.133838383838383	7.05376811594203	2.68519015829229	0.00901668197889332	0.218397649085804	-2.70078425030153	Not
LOC339807	0.173686868686868	4.91304347826087	2.68481988519621	0.00902573767949266	0.218397649085804	-2.70163030173749	Not
MTNR1A	-0.281616161616163	4.76579710144928	-2.68369828369499	0.00905321910705383	0.218680980695647	-2.70419252183815	Not
FAM118A	0.341994949494948	8.01449275362319	2.68271031689214	0.00907748939580736	0.218885896474555	-2.70644875158603	Not
HSPG2	0.246969696969696	9.75855072463768	2.68143769981919	0.00910883978501014	0.219191074042961	-2.70935405801177	Not
LGI1	-0.561338383838385	6.2831884057971	-2.68038560620392	0.0091348321637409	0.219191074042961	-2.71175508786075	Down
MAGEA6	0.227171717171719	5.20246376811594	2.68027485025178	0.00913757236183421	0.219191074042961	-2.71200780498431	Not
SERPINB13	0.533636363636359	6.46144927536232	2.67834257336461	0.00918549928076201	0.219700201218986	-2.71641542454916	Up
RPS2P32	-0.201919191919194	11.9676811594203	-2.67814196905509	0.00919048804233767	0.219700201218986	-2.71687286676208	Not
LOC400968	0.146742424242424	4.85565217391304	2.677047092073	0.00921775971669816	0.219972871724647	-2.71936905297353	Not
CYP1B1	0.882929292929294	6.97217391304348	2.67396986944749	0.00929480390522793	0.22067716564864	-2.72638035688151	Up
RMI2	-0.306515151515153	7.65492753623188	-2.67385728681919	0.00929763372167986	0.22067716564864	-2.72663674817988	Not
PCNA	-0.138156565656566	7.56913043478261	-2.67361287824344	0.00930377974634212	0.22067716564864	-2.7271933249164	Not
IRX5	0.28070707070707	6.92130434782609	2.67268379243852	0.00932717681446651	0.22067716564864	-2.7293087023342	Not
COMP	0.420353535353533	5.60173913043478	2.6698796168582	0.00939811949428238	0.22067716564864	-2.73568977189097	Not
ABCC5	0.294166666666666	8.24347826086957	2.66954099938378	0.00940671933709679	0.22067716564864	-2.73645995193197	Not
SMARCD3	-0.363787878787883	7.79565217391304	-2.66943650315149	0.00940937466710479	0.22067716564864	-2.73669761108907	Not
C11orf16	-0.296111111111112	4.96550724637681	-2.66927291408512	0.00941353296275836	0.22067716564864	-2.73706965196996	Not
CXorf65	-0.386262626262627	5.7036231884058	-2.66840965384773	0.00943550404292763	0.22067716564864	-2.73903260979015	Not
IRF3	-0.200833333333335	6.92521739130435	-2.66838410852683	0.00943615491504375	0.22067716564864	-2.73909068923391	Not
HLA-DRB4	-0.507171717171724	9.57144927536232	-2.66648876662931	0.00948456077270962	0.22067716564864	-2.74339866182918	Down
FZD10	0.217272727272727	5.04942028985507	2.66493510157097	0.00952440896028402	0.22067716564864	-2.74692819189069	Not
KIAA1875	0.342702020202021	9.19304347826087	2.66480020312346	0.00952787600005939	0.22067716564864	-2.74723456862037	Not
S100A3	0.254292929292929	4.71449275362319	2.66464034008768	0.00953198614535037	0.22067716564864	-2.74759762791302	Not
PRRX1	-0.215378787878788	5.04550724637681	-2.66461182365367	0.00953271948441768	0.22067716564864	-2.74766238873716	Not
TOP1MT	-0.25419191919192	7.06768115942029	-2.66422712154215	0.00954261764760473	0.22067716564864	-2.74853599276589	Not
BLK	-0.635934343434343	5.05608695652174	-2.6639438686171	0.00954991156277389	0.22067716564864	-2.74917915518563	Down
INPP5D	-0.49578282828283	7.02739130434783	-2.66348655147416	0.00956169843996534	0.22067716564864	-2.75021743680658	Not
AADAC	0.316717171717172	4.58797101449275	2.66267965649614	0.00958252763354124	0.22067716564864	-2.75204904154246	Not
LOC100132352	0.271464646464642	8.19739130434783	2.66168203316318	0.00960833740050047	0.22067716564864	-2.75431297109052	Not
LYN	-0.253560606060608	10.243768115942	-2.66159285423378	0.00961064765009603	0.22067716564864	-2.75451531363532	Not
SEC22A	0.194141414141413	6.77159420289855	2.6612667663828	0.00961909951575045	0.22067716564864	-2.7552551442532	Not
C12orf36	0.442196969696971	5.36434782608696	2.66101920591322	0.00962552054948788	0.22067716564864	-2.75581676262012	Not
C9orf30	-0.213055555555553	6.04550724637681	-2.6608751151229	0.00962925966227389	0.22067716564864	-2.75614362918642	Not
LIMK2	-0.178560606060607	9.55623188405797	-2.65934145760629	0.00966913963007173	0.220952367043844	-2.75962181213048	Not
MGST2	0.120959595959597	10.2015942028986	2.65918793201827	0.00967314005017046	0.220952367043844	-2.7599699040124	Not
KRT73	0.209873737373736	5.66101449275362	2.65816529598577	0.00969982536544508	0.221018443748804	-2.76228813585641	Not
ZNF576	0.154242424242424	7.1695652173913	2.65782850537898	0.00970862845047798	0.221018443748804	-2.76305145528575	Not
HDAC8	0.111060606060606	6.13521739130435	2.65660781402869	0.00974059604458807	0.221018443748804	-2.76581743959057	Not
IGLL5	-1.57467171717172	8.38115942028985	-2.65612494290517	0.00975326794517276	0.221018443748804	-2.7669113025503	Down
SIAH2	0.192954545454544	9.09188405797101	2.65603094069685	0.00975573657225155	0.221018443748804	-2.76712423004532	Not
ACAP1	-0.307651515151515	4.71463768115942	-2.65220675020659	0.00985664845892688	0.222514282436845	-2.7757813806376	Not
C17orf28	0.241666666666662	8.99942028985507	2.65219373090731	0.00985699362549843	0.222514282436845	-2.77581083637781	Not
KDELR1	0.203585858585861	8.10985507246377	2.65170688769072	0.00986990866921453	0.222514282436845	-2.77691221960272	Not
LPIN1	-0.303535353535357	6.99739130434783	-2.64940488179221	0.00993118534930619	0.22346427697923	-2.78211782910593	Not
FLJ43860	0.243888888888888	5.04724637681159	2.64863192256374	0.00995183809291891	0.22346427697923	-2.78386493213811	Not
RPL6	-0.173383838383836	14.2934782608696	-2.64801530143495	0.00996834163500558	0.22346427697923	-2.78525837266532	Not
IL2RB	-0.480833333333337	6.36913043478261	-2.64771024532292	0.0099765155030756	0.22346427697923	-2.78594764174307	Not
LOC100509196	0.30391414141414	4.72159420289855	2.64695955135373	0.00999665604217293	0.223554251652787	-2.78764354912868	Not
QPRT	-0.255681818181817	5.44144927536232	-2.64334359518182	0.010094188386043	0.225143568139023	-2.79580698884739	Not
TMEM87B	0.200530303030302	7.64826086956522	2.64312168876351	0.0101002019028108	0.225143568139023	-2.79630767489544	Not
PSAT1	-0.327272727272727	5.5531884057971	-2.64172635169323	0.0101380893098522	0.225447969079587	-2.79945518740125	Not
VSIG2	0.288207070707065	10.0852173913043	2.64142171909459	0.010146378125183	0.225447969079587	-2.80014217971645	Not
ZAP70	-0.340656565656563	5.28347826086957	-2.63518699352227	0.0103173792196452	0.228653633740239	-2.81418836126311	Not
SYNPO2	-0.269166666666668	4.94623188405797	-2.63475492716312	0.0103293260868342	0.228653633740239	-2.8151607673253	Not
MIA3	0.203737373737374	7.71144927536232	2.63436478034486	0.0103401246559776	0.228653633740239	-2.81603871874748	Not
KRT23	0.394696969696968	10.4128985507246	2.63339035594643	0.0103671398109026	0.228885976876058	-2.81823101687069	Not
LINC00482	0.206969696969697	5.06434782608696	2.63222951322148	0.0103994069742003	0.229233350870091	-2.82084187007747	Not
YPEL4	0.199545454545452	5.10623188405797	2.62927937158201	0.0104818211108237	0.230683253494557	-2.82747284754745	Not
PIM2	-0.300782828282828	7.61246376811594	-2.62839497985848	0.0105066425124186	0.230863072004254	-2.8294595057871	Not
NACC1	0.190631313131313	7.95188405797101	2.62577228499701	0.0105805655199265	0.231970972427817	-2.83534782969813	Not
ALG13	0.163939393939392	7.18159420289855	2.62536448313721	0.01059210212244	0.231970972427817	-2.83626297546174	Not
PTTG1	-0.302676767676767	8.18753623188406	-2.62428733209373	0.0106226293893514	0.231970972427817	-2.83867965025096	Not
TOM1L2	0.174318181818181	8.34246376811594	2.62423952544343	0.0106239861155185	0.231970972427817	-2.83878688969222	Not
PHF19	-0.330353535353537	6.34855072463768	-2.62077116835882	0.0107228370086486	0.23286051649717	-2.84656285408102	Not
ZDHHC7	0.160454545454546	7.57826086956522	2.61994906834188	0.0107463895942691	0.23286051649717	-2.84840475878559	Not
CERS3	0.318888888888893	5.65304347826087	2.61969847433989	0.0107535782701264	0.23286051649717	-2.84896611834303	Not
RCC1	0.219343434343434	6.07898550724638	2.61896261075932	0.0107747128919716	0.23286051649717	-2.85061428635192	Not
FAIM2	0.321641414141413	5.96478260869565	2.6178717377821	0.0108061130697555	0.23286051649717	-2.8530569044605	Not
C3orf37	-0.164823232323234	5.88188405797101	-2.61740163681144	0.0108196702599304	0.23286051649717	-2.85410927230864	Not
ACAD8	-0.295631313131315	5.89333333333333	-2.61674822665952	0.0108385395263207	0.23286051649717	-2.85557174149025	Not
MUC5AC	0.561161616161614	11.5088405797101	2.61653878087303	0.0108445942485482	0.23286051649717	-2.85604046249332	Up
RPL12	-0.189494949494945	14.5550724637681	-2.61590813058129	0.0108628438213044	0.23286051649717	-2.8574516179064	Not
SMCR2	0.257247474747476	5.69391304347826	2.6156661769176	0.0108698528004072	0.23286051649717	-2.85799294492687	Not
TMEM106B	0.213863636363635	7.96521739130435	2.61562663056213	0.0108709987800911	0.23286051649717	-2.85808141879506	Not
PNLDC1	-0.341742424242424	5.16260869565217	-2.6153162852921	0.0108799958150946	0.23286051649717	-2.85877569154617	Not
LINC00106	0.298434343434343	6.12449275362319	2.61521067229845	0.0108830591193773	0.23286051649717	-2.85901194291382	Not
SHD	0.213737373737374	4.79	2.61226051110098	0.0109689454736124	0.233989773756608	-2.86560818875482	Not
SLC7A4	0.309595959595957	6.91304347826087	2.61223848186459	0.01096958910507	0.233989773756608	-2.86565742105516	Not
TNC	0.453914141414141	6.4931884057971	2.61133710593713	0.0109959541444792	0.234191865150851	-2.8676715827918	Not
FAM155B	0.221868686868687	4.73333333333333	2.60986849782413	0.0110390337671457	0.234615778786687	-2.87095203974585	Not
EPB41L4A-AS1	-0.24588383838384	9.40565217391304	-2.60939093916336	0.0110530752571135	0.234615778786687	-2.8720184485283	Not
CADM4	0.278611111111109	5.52536231884058	2.60893071548977	0.0110666223820046	0.234615778786687	-2.87304599762927	Not
ACTN4	0.159494949494951	8.10260869565217	2.60808573395001	0.0110915344448943	0.234784923783908	-2.87493221890765	Not
CARD11	-0.256010101010102	5.91188405797101	-2.60593414612122	0.0111551982076956	0.235198168930411	-2.87973288894429	Not
RGNEF	0.26459595959596	7.0395652173913	2.60575462927724	0.0111605249187964	0.235198168930411	-2.88013328541279	Not
PPP1R3G	0.192601010101009	4.73594202898551	2.60570671649688	0.0111619470000873	0.235198168930411	-2.88024014685017	Not
IL32	-0.467474747474749	7.00579710144928	-2.60476155244786	0.0111900336787951	0.23543219568512	-2.88234785071996	Not
CDCA5	-0.267979797979801	5.80927536231884	-2.60408703102423	0.0112101170646654	0.235497383487252	-2.88385164505518	Not
SLC38A7	0.191439393939393	7.31927536231884	2.60195872673586	0.011273700247172	0.236427016995888	-2.88859446304455	Not
LOC440297	0.193787878787878	4.90898550724638	2.60146578341062	0.0112884735125336	0.236427016995888	-2.88969251263866	Not
VPS18	0.190606060606058	8.31217391304348	2.59762806468515	0.0114040896324134	0.238101282695966	-2.89823538845323	Not
ULBP2	0.428737373737375	6.13217391304348	2.59732802495217	0.0114131737926968	0.238101282695966	-2.89890285348414	Not
RNU1-5	0.538964646464652	10.4202898550725	2.5971049592238	0.0114199316980034	0.238101282695966	-2.89939904235869	Up
BTN3A2	-0.285530303030304	7.28072463768116	-2.59467265184949	0.0114938556006232	0.239282744598559	-2.90480723251532	Not
AHDC1	0.202752525252525	7.02608695652174	2.59323171296235	0.0115378536290549	0.239838591554492	-2.90800918807087	Not
PVRIG	-0.612676767676768	6.47246376811594	-2.59165165289254	0.0115862750111416	0.24048458537347	-2.91151862477126	Down
SLC6A14	0.405151515151514	9.1895652173913	2.58991051799984	0.0116398457531102	0.24095087391276	-2.91538380414406	Not
ODF3L2	0.331287878787877	5.78072463768116	2.58979211197245	0.011643496972344	0.24095087391276	-2.91564657917505	Not
SEPT1	-0.343585858585861	4.98376811594203	-2.58859147931149	0.0116805788439982	0.241089664872935	-2.91831055540664	Not
RAB27B	0.246237373737375	5.83695652173913	2.58844919194901	0.0116849805116922	0.241089664872935	-2.91862619739277	Not
C9orf152	0.213383838383836	8.84072463768116	2.58588235298999	0.0117646442949789	0.242315444773454	-2.92431789536531	Not
SNHG1	-0.264520202020204	7.9495652173913	-2.58541042440785	0.0117793443762934	0.242315444773454	-2.92536384701401	Not
MGAT3	0.363131313131311	6.62188405797101	2.58400601024089	0.011823188873696	0.2428570573834	-2.92847557815539	Not
CDC45	-0.302929292929293	5.8604347826087	-2.58303640222721	0.0118535453113685	0.243024614567937	-2.93062311405922	Not
GGT7	-0.258232323232321	5.75405797101449	-2.58251908244016	0.0118697703896467	0.243024614567937	-2.93176863073184	Not
LOC100129846	0.19020202020202	4.6068115942029	2.5820681426913	0.0118839299442525	0.243024614567937	-2.93276700747704	Not
PYGB	0.259242424242425	9.43101449275362	2.57899277041105	0.011980905474533	0.244047019095297	-2.93957206339819	Not
UNC119	-0.194646464646465	6.53753623188406	-2.57884256272638	0.0119856602623716	0.244047019095297	-2.93990426725574	Not
ND3	0.304015151515156	11.913768115942	2.57880875677772	0.0119867306169417	0.244047019095297	-2.93997903133772	Not
MPEG1	-0.424898989898993	6.2404347826087	-2.57735148373822	0.0120329527317891	0.244462912431884	-2.94320112635375	Not
DES	0.163560606060606	5.31594202898551	2.5769343014121	0.0120462146865573	0.244462912431884	-2.94412326123717	Not
NAGA	0.156439393939396	9.37434782608696	2.5764994377099	0.0120600528022653	0.244462912431884	-2.94508434913863	Not
RPS25	-0.11656565656566	13.8713043478261	-2.57348277428318	0.0121564450150874	0.245789518982351	-2.95174780126669	Not
LOC643650	0.329015151515152	5.47014492753623	2.57226497915758	0.0121955546652964	0.245789518982351	-2.95443596034289	Not
CAMK2N2	0.171262626262626	4.61420289855073	2.57181861281952	0.0122099182675289	0.245789518982351	-2.95542100844534	Not
MILR1	-0.266262626262628	4.49623188405797	-2.57170585326828	0.0122135491729528	0.245789518982351	-2.95566982586535	Not
EIF3F	-0.173005050505052	8.14579710144928	-2.57168767012091	0.01221413476948	0.245789518982351	-2.95570994831783	Not
PTS	0.220126262626261	8.89666666666667	2.57003998853351	0.012267304672377	0.246501709105084	-2.95934471696597	Not
LCP1	-0.575454545454544	9.32855072463768	-2.56944860792798	0.0122864392506444	0.246528914920672	-2.96064883234073	Down
LRRC18	-0.305833333333333	5.68376811594203	-2.56759180534708	0.0123466931394104	0.247379913840933	-2.96474186839689	Not
GIMAP1	-0.344848484848486	5.16159420289855	-2.56593836670372	0.0124005726334492	0.248100922890004	-2.96838458408254	Not
IRF2BP1	0.168005050505051	4.54492753623188	2.56484642342065	0.0124362715524004	0.248456635553359	-2.97078920895945	Not
PPIC	0.205909090909089	7.9431884057971	2.56360044839463	0.0124771197448002	0.248914050736194	-2.97353201267626	Not
CD19	-0.686843434343436	7.64376811594203	-2.56073037021863	0.0125716747088972	0.250095236918518	-2.97984585725706	Down
PKD1	0.259242424242423	10.164347826087	2.56050694256008	0.0125790626616364	0.250095236918518	-2.98033712984155	Not
IL3RA	0.397752525252526	5.76115942028986	2.56016304520394	0.0125904417864497	0.250095236918518	-2.98109322256762	Not
LOC100134240	0.144469696969697	4.74173913043478	2.5579298348412	0.0126645625711674	0.250933071202386	-2.98600113635919	Not
XLOC_006252	0.246691919191919	4.83173913043478	2.55780200591856	0.0126688171541053	0.250933071202386	-2.98628195917595	Not
NUP62	-0.129444444444447	9.62246376811594	-2.55638901940196	0.0127159323094187	0.251440342278959	-2.98938533355571	Not
NRM	-0.359141414141413	5.11231884057971	-2.55580526409031	0.0127354434516678	0.251440342278959	-2.99066703871581	Not
GZMA	-0.474116161616159	7.63202898550725	-2.5554051479014	0.0127488323564449	0.251440342278959	-2.99154540358545	Not
CSTA	0.522752525252525	7.5663768115942	2.55227643766741	0.0128539663679261	0.251604017070613	-2.99840989697723	Up
GNB2L1	-0.181035353535353	11.5713043478261	-2.55208696113206	0.0128603584318667	0.251604017070613	-2.99882539347758	Not
TMTC3	0.233863636363639	5.71898550724638	2.55202977938951	0.0128622880440562	0.251604017070613	-2.99895078036579	Not
AMN	0.255075757575757	7.37217391304348	2.5515137501778	0.0128797134144157	0.251604017070613	-3.00008221392812	Not
TMEM65	0.353459595959595	5.8695652173913	2.55101212572834	0.012896672803035	0.251604017070613	-3.00118188422161	Not
NUSAP1	-0.280176767676768	5.40260869565217	-2.5509370305133	0.0128992134278033	0.251604017070613	-3.00134649407659	Not
CD96	-0.282424242424243	4.93173913043478	-2.55091436775247	0.0128999802441852	0.251604017070613	-3.00139617041335	Not
P2RX6	0.592550505050502	5.73855072463768	2.55032817855121	0.0129198288359289	0.251604017070613	-3.00268096021419	Up
PQLC1	0.203409090909089	9.59521739130435	2.55030980232743	0.0129204515077012	0.251604017070613	-3.00272123269192	Not
SBK2	0.151616161616158	4.5463768115942	2.54972684687073	0.0129402188219633	0.251635531509848	-3.00399868731239	Not
C17orf109	0.227499999999999	9.28202898550725	2.54570932731878	0.0130771925908841	0.253942962566678	-3.01279593404825	Not
UGT2A1	0.268207070707071	5.25144927536232	2.54472263123474	0.0131110327826912	0.254244013331488	-3.01495478282582	Not
C6orf89	0.17611111111111	8.82855072463768	2.54281146389848	0.0131768040809344	0.255162553885692	-3.01913438206304	Not
MSR1	-0.308888888888889	4.63884057971014	-2.54221439212695	0.013197412817362	0.255205200436157	-3.02043961111282	Not
REXO1	0.179368686868685	9.18115942028986	2.54070414687473	0.013249670926771	0.255858896099832	-3.02373996055675	Not
LSR	0.174722222222219	8.05782608695652	2.53914933731549	0.0133036661547131	0.256544271536991	-3.02713601470256	Not
TSPAN14	0.230909090909091	7.4895652173913	2.53788078985976	0.013347867157126	0.256978693459088	-3.02990554344834	Not
LINC00487	0.221893939393939	5.2563768115942	2.53743983405946	0.0133632627467726	0.256978693459088	-3.03086798443491	Not
CLEC4M	0.191287878787877	4.87434782608696	2.53614198082411	0.0134086692162404	0.257494735018246	-3.03369991371841	Not
MPV17L2	0.167323232323231	7.77942028985507	2.53490130446878	0.0134522054264354	0.25782948579301	-3.03640596970331	Not
GPR171	-0.408863636363639	6.0863768115942	-2.53421471270781	0.0134763532058338	0.25782948579301	-3.03790303665045	Not
ZNF701	0.223737373737373	7.64521739130435	2.53353188712832	0.0135004073119549	0.25782948579301	-3.03939156117497	Not
MYO6	0.20909090909091	7.48	2.5335297200658	0.0135004837133592	0.25782948579301	-3.03939628473467	Not
N4BP1	0.194393939393938	7.94536231884058	2.53191148879772	0.0135576446968083	0.258520098502872	-3.04292262641934	Not
SLC1A5	0.195858585858586	6.87855072463768	2.53145138963407	0.0135739366541717	0.258520098502872	-3.04392490569243	Not
PHLDA2	0.282020202020201	8.4095652173913	2.53053838976046	0.0136063179809637	0.258781342669494	-3.0459133397226	Not
ADA	-0.472550505050507	6.98739130434783	-2.52931143813044	0.0136499439648037	0.259255442564388	-3.04858460440137	Not
ATP8A1	-0.320833333333335	5.89260869565217	-2.52470764233007	0.0138147654788442	0.261358919243084	-3.05859828306403	Not
JARID2	0.234494949494949	7.41173913043478	2.52450782586649	0.0138219596181055	0.261358919243084	-3.05903256232758	Not
ASPG	0.450959595959596	6.9004347826087	2.52416042643868	0.013834475337806	0.261358919243084	-3.05978752970306	Not
FAM110C	0.253282828282827	6.68608695652174	2.5238957945202	0.0138440160574685	0.261358919243084	-3.0603625696004	Not
ASPM	-0.232954545454545	5.09724637681159	-2.5235928728622	0.0138549445109028	0.261358919243084	-3.06102075142748	Not
PYY2	0.383383838383837	8.23608695652174	2.52247861251963	0.0138952104506816	0.26136844150679	-3.06344123338561	Not
NAT2	0.309570707070707	5.02333333333333	2.52233427229954	0.0139004341732141	0.26136844150679	-3.06375471592517	Not
AIG1	-0.172323232323235	7.88463768115942	-2.52201480361538	0.0139120021516055	0.26136844150679	-3.06444849534488	Not
RFC4	-0.145101010101014	6.97217391304348	-2.51940461772688	0.0140068427289884	0.262794146735351	-3.07011423749908	Not
PRAM1	-0.289494949494951	6.54289855072464	-2.51803314451518	0.0140569081206754	0.263181580925263	-3.07308925890037	Not
IL33	-0.411414141414141	8.26898550724638	-2.51779941916918	0.014065456290344	0.263181580925263	-3.07359612653052	Not
FBLN5	-0.236691919191919	7.83347826086957	-2.51703636633198	0.0140933964779707	0.263348978661811	-3.07525064845616	Not
PGBD2	0.139873737373736	6.04115942028985	2.5157430917762	0.0141408656760968	0.263795293544915	-3.07805390255382	Not
GYPC	-0.343030303030306	5.96739130434783	-2.5152130336355	0.0141603628675657	0.263795293544915	-3.07920249394092	Not
ANP32A-IT1	0.269646464646463	7.38159420289855	2.51483292266991	0.0141743594439929	0.263795293544915	-3.0800260396016	Not
XRRA1	-0.187828282828282	4.59260869565217	-2.512875167432	0.0142466462072123	0.264785187215817	-3.08426607274648	Not
ARHGAP9	-0.48280303030303	7.14840579710145	-2.51139007235095	0.0143017021397546	0.264789940102376	-3.08748062019353	Not
KIF2C	-0.282474747474749	5.73565217391304	-2.51066505988843	0.0143286495985207	0.264789940102376	-3.08904936924838	Not
NSL1	0.152373737373737	4.80101449275362	2.50988746133704	0.0143576024143903	0.264789940102376	-3.09073148647591	Not
PLA2R1	0.189267676767677	4.84753623188406	2.50964223952905	0.0143667438347636	0.264789940102376	-3.09126186620587	Not
SLC36A1	0.199873737373736	6.84246376811594	2.50938835544846	0.0143762136916908	0.264789940102376	-3.09181093615319	Not
QKI	0.286565656565658	6.88072463768116	2.50929041793645	0.01437986825584	0.264789940102376	-3.09202273137431	Not
SUPT7L	-0.194166666666666	7.38202898550725	-2.50927118595711	0.0143805860005113	0.264789940102376	-3.09206432077948	Not
RUNX1	0.235631313131313	9.04202898550725	2.50596901717442	0.0145043036122389	0.266370231663478	-3.09920140390215	Not
SPC24	-0.232601010101009	4.9431884057971	-2.50595491231761	0.0145048341078923	0.266370231663478	-3.09923187254492	Not
ESRP2	0.179797979797979	9.0595652173913	2.50410797078624	0.0145744502550282	0.267115294862415	-3.10322032510668	Not
TMX4	-0.229368686868686	8.52942028985507	-2.50385691506543	0.0145839364017921	0.267115294862415	-3.10376229010286	Not
HMGN2	-0.178409090909096	13.0578260869565	-2.50227870165493	0.0146436966416881	0.267856007832461	-3.10716822100525	Not
ADAM10	0.217550505050505	6.68289855072464	2.49876513864882	0.0147775326891283	0.2699479456321	-3.11474444527912	Not
TNK1	0.192474747474744	7.55405797101449	2.49676456139104	0.0148542280799592	0.270991937274519	-3.11905431895168	Not
TGM2	-0.399444444444444	7.64492753623188	-2.49387750837746	0.0149655393838168	0.27234834572309	-3.12526891010857	Not
COL9A2	-0.241464646464648	6.74159420289855	-2.49292456671702	0.0150024447497154	0.27234834572309	-3.12731888107686	Not
FAM113B	-0.418989898989901	6.40594202898551	-2.4928042801562	0.0150071090018997	0.27234834572309	-3.12757759583197	Not
EXTL3	0.132121212121209	8.6168115942029	2.49215934732364	0.0150321392800301	0.27234834572309	-3.12896455425211	Not
PIP5K1C	0.134116161616161	5.15391304347826	2.49144848894918	0.0150597716722456	0.27234834572309	-3.13049294472999	Not
TRPM4	0.178560606060604	7.57710144927536	2.49142966334324	0.01506050407926	0.27234834572309	-3.13053341607131	Not
IKZF1	-0.492676767676769	7.62507246376812	-2.49128640168197	0.0150660786995752	0.27234834572309	-3.13084139211129	Not
SIK1	0.302247474747475	5.72405797101449	2.48611991977955	0.0152683620408083	0.275645624603916	-3.14193821582617	Not
POLR2J4	-0.180404040404041	4.63072463768116	-2.48518180027642	0.0153053531004778	0.275954123196521	-3.14395110925381	Not
GBP6	0.253535353535352	10.1331884057971	2.48379559624459	0.0153601601008602	0.27658262311484	-3.14692429192094	Not
FLOT2	-0.147196969696973	9.13289855072464	-2.4819723737652	0.0154325142915839	0.277525046242296	-3.15083271614439	Not
SHROOM2	0.299040404040404	5.01086956521739	2.47993059851081	0.0155139051801789	0.278540214420696	-3.1552068272814	Not
TNFAIP2	-0.426641414141416	10.753768115942	-2.47954937953408	0.0155291443019977	0.278540214420696	-3.15602318520337	Not
PRDM14	0.176641414141413	5.09246376811594	2.47869990196609	0.0155631503219626	0.278789508028438	-3.15784191710582	Not
TRIM13	-0.156893939393941	8.59086956521739	-2.47772352455734	0.0156023189959163	0.278949417041872	-3.15993170354322	Not
TPX2	-0.230555555555554	5.35304347826087	-2.47747470157706	0.015612315010782	0.278949417041872	-3.16046416192308	Not
GINS1	-0.244848484848485	5.17376811594203	-2.47600860507206	0.0156713297111181	0.27964348319775	-3.16360057387823	Not
SP9	0.196969696969698	5.18913043478261	2.4754650085362	0.0156932619482712	0.279674906057558	-3.16476309564259	Not
HMX1	0.492575757575756	7.41942028985507	2.47362344256247	0.0157677678313327	0.280148803212833	-3.16869984847563	Not
TMEM63B	0.181464646464645	6.44376811594203	2.47319546143284	0.0157851284803156	0.280148803212833	-3.16961440437499	Not
ORMDL2	0.143560606060602	10.7555072463768	2.47244736035561	0.0158155157269014	0.280148803212833	-3.17121271154461	Not
PNPLA7	0.32431818181818	8.58739130434783	2.47195073184645	0.0158357173696562	0.280148803212833	-3.17227352963423	Not
ILVBL	0.155909090909088	9.33710144927536	2.47192513185726	0.0158367593428848	0.280148803212833	-3.17232820742899	Not
CSRP2	-0.388989898989898	9.71492753623188	-2.4715221060398	0.0158531714553615	0.280148803212833	-3.17318894910638	Not
SAA4	-0.636818181818183	7.40289855072464	-2.47132283696001	0.01586129177945	0.280148803212833	-3.17361448477683	Down
FAM46A	0.273434343434342	6.75478260869565	2.47080650527076	0.0158823499592533	0.280163845019143	-3.17471696969158	Not
RPA1	-0.132373737373737	8.62942028985507	-2.46726453060768	0.0160274846638354	0.28222463459717	-3.18227473135961	Not
CFTR	0.322070707070707	6.36985507246377	2.4664015037133	0.016063027658566	0.28222463459717	-3.18411486893786	Not
FKBP2	0.157297979797978	12.1611594202899	2.46607147380597	0.0160766383380637	0.28222463459717	-3.18481841419504	Not
GDA	-0.407499999999999	5.37405797101449	-2.46597555988428	0.0160805958407331	0.28222463459717	-3.18502286519715	Not
HIST1H1C	0.297424242424242	12.1627536231884	2.46357677506948	0.0161798569027946	0.283303945310074	-3.1901339887267	Not
CCNA2	-0.169823232323234	4.50594202898551	-2.46350202474368	0.0161829588666123	0.283303945310074	-3.19029319387442	Not
CARD17	-0.26878787878788	4.62188405797101	-2.46197688553205	0.0162463652226301	0.283863934312067	-3.19354059780137	Not
UGT1A6	0.282020202020201	8.14289855072464	2.46174815895608	0.0162558935336301	0.283863934312067	-3.19402746994715	Not
LDHAL6A	0.359217171717172	6.44014492753623	2.46079012317324	0.0162958579811753	0.284007580233148	-3.19606635632934	Not
MEX3A	-0.202853535353537	4.64173913043478	-2.45972016329422	0.0163405955294597	0.284007580233148	-3.19834265918638	Not
CXCL6	-0.55247474747475	6.67811594202899	-2.4595935786489	0.0163458956152358	0.284007580233148	-3.19861190922891	Down
MCM7	-0.220580808080806	9.65855072463768	-2.45919591152008	0.0163625559308425	0.284007580233148	-3.19945768641616	Not
PCDHB11	0.266414141414141	5.83536231884058	2.45843842917041	0.0163943329038411	0.284007580233148	-3.20106842101325	Not
ICOS	-0.367777777777778	5.48478260869565	-2.45833331700051	0.0163987468124912	0.284007580233148	-3.20129190228184	Not
TMEM213	-0.424747474747475	7.77869565217391	-2.45812480028866	0.0164075060776597	0.284007580233148	-3.20173521068049	Not
CDK18	0.172424242424241	4.62086956521739	2.45593404181641	0.0164997883696689	0.28524883509409	-3.20639089259238	Not
PRC1	-0.259343434343438	6.15014492753623	-2.45431443695226	0.01656831071843	0.28554954071309	-3.20983056965203	Not
ODC1	-0.204974747474747	8.75608695652174	-2.4538183311238	0.016589350995482	0.28554954071309	-3.21088380934092	Not
IL7R	-0.557828282828283	6.5495652173913	-2.45363439288126	0.0165971580621782	0.28554954071309	-3.21127426781222	Down
LOC283070	0.194949494949494	8.63898550724638	2.45357776601431	0.0165995621936351	0.28554954071309	-3.21139446868918	Not
ITM2A	-0.381010101010103	5.73666666666667	-2.45129029096459	0.0166969399531164	0.285801074057973	-3.21624812237404	Not
KCNJ15	-0.274444444444444	6.21347826086957	-2.4512859554963	0.0166971249991669	0.285801074057973	-3.21625731796211	Not
PLEKHF2	-0.160883838383839	7.92333333333333	-2.451152707163	0.0167028131887802	0.285801074057973	-3.21653993291361	Not
ARL6IP4	-0.124267676767682	11.7030434782609	-2.45110922994629	0.0167046695477547	0.285801074057973	-3.21663214376906	Not
NEU3	0.295151515151516	5.49884057971015	2.45081470143447	0.0167172499863697	0.285801074057973	-3.21725677361744	Not
EVI5L	0.168333333333333	7.82449275362319	2.44954765003928	0.0167714675217871	0.28637487338618	-3.21994319682103	Not
C10orf35	-0.253863636363638	7.34057971014493	-2.44693456047833	0.0168837805015149	0.287775819616458	-3.2254798593046	Not
PTAR1	0.171287878787879	7.90391304347826	2.44624590941525	0.016913491372849	0.287775819616458	-3.22693816644247	Not
FAM110A	0.13040404040404	9.91652173913043	2.44606199691908	0.0169214339399629	0.287775819616458	-3.22732756694034	Not
KRT6A	1.05931818181818	9.41420289855072	2.44491570449744	0.0169710138746377	0.287775819616458	-3.22975407813273	Up
PARP16	-0.220833333333334	5.35478260869565	-2.44441662379589	0.0169926409772141	0.287775819616458	-3.23081025319912	Not
RPL30	-0.127702020202021	12.5024637681159	-2.44405853041515	0.0170081737661767	0.287775819616458	-3.23156795440858	Not
MS4A1	-0.706641414141414	5.09768115942029	-2.44323708568271	0.0170438531290016	0.287775819616458	-3.23330572603881	Down
ANKRD9	0.212171717171715	8.65463768115942	2.4429095828051	0.0170580968698595	0.287775819616458	-3.23399842474987	Not
DAPP1	-0.193737373737373	7.65376811594203	-2.44153387625351	0.0171180456049717	0.287775819616458	-3.23690732524568	Not
DTX2P1-UPK3BP1-PMS2P11	0.208964646464647	7.68144927536232	2.44122433358642	0.0171315604344343	0.287775819616458	-3.23756165799538	Not
NAPG	0.185101010101011	9.12536231884058	2.44121592192884	0.0171319278261189	0.287775819616458	-3.2375794381751	Not
GIMAP5	-0.325883838383838	5.13724637681159	-2.4409894827983	0.0171418205455681	0.287775819616458	-3.23805805573066	Not
SPRNP1	0.238358585858584	6.80405797101449	2.44045841171141	0.0171650421670332	0.287775819616458	-3.23918041945621	Not
EPS8L1	0.216717171717168	11.6824637681159	2.43902093311102	0.0172280388077864	0.287775819616458	-3.24221736004073	Not
AREG	0.526414141414141	6.16101449275362	2.43860212660169	0.0172464316687836	0.287775819616458	-3.24310188589934	Up
CREB3L4	0.289772727272727	9.32057971014493	2.43750588605295	0.0172946589166253	0.287775819616458	-3.24541656318796	Not
SLC5A3	0.251742424242424	6.64710144927536	2.4372042167412	0.0173079515221398	0.287775819616458	-3.24605337609693	Not
C15orf39	0.211818181818177	8.81202898550725	2.43678201757277	0.0173265704584894	0.287775819616458	-3.24694451273693	Not
TANC1	0.187020202020202	7.57333333333333	2.43647281880034	0.0173402174661163	0.287775819616458	-3.24759705751465	Not
MSN	-0.28638888888889	8.25391304347826	-2.43634269109997	0.017345963748351	0.287775819616458	-3.2478716632787	Not
PSME2	-0.189469696969697	12.8914492753623	-2.43606662838295	0.0173581599913847	0.287775819616458	-3.24845419214173	Not
FOSL2	0.315858585858586	7.13449275362319	2.43594212456602	0.0173636629884821	0.287775819616458	-3.248716893651	Not
AMMECR1	0.210555555555554	6.7431884057971	2.43590207519989	0.0173654334794921	0.287775819616458	-3.2488013949355	Not
PRR19	-0.1654797979798	4.66275362318841	-2.43557747462486	0.0173797892955286	0.287775819616458	-3.24948623605229	Not
ACBD7	0.209873737373736	5.02101449275362	2.43515841591417	0.0173983383413885	0.287775819616458	-3.25037025198854	Not
CRLF2	0.171666666666667	4.62289855072464	2.43487259307186	0.0174110000550484	0.287775819616458	-3.25097313036784	Not
HIST1H2BK	0.272272727272728	8.59478260869565	2.43465380863615	0.0174206975974699	0.287775819616458	-3.25143456655211	Not
CLGN	-0.49260101010101	5.35420289855072	-2.43433878955554	0.0174346692014298	0.287775819616458	-3.252098909538	Not
PPP1R13L	0.202323232323231	8.92768115942029	2.43365723898772	0.0174649314071512	0.287932549298633	-3.25353598438969	Not
CCZ1	0.125707070707069	9.48710144927536	2.43290157187982	0.0174985395059444	0.288144002672113	-3.25512894411538	Not
SLC9A1	0.224242424242421	5.78942028985507	2.43087378977095	0.017589010909439	0.288989928139859	-3.25940150396074	Not
LOC100653210	-1.01603535353536	5.86231884057971	-2.4308159525675	0.0175915975009045	0.288989928139859	-3.25952332397496	Down
STAG1	0.152752525252524	4.62666666666667	2.43006190076669	0.0176253513235968	0.289130688295254	-3.26111132938658	Not
RGS1	0.448484848484849	5.91217391304348	2.42888753840616	0.0176780350690739	0.289130688295254	-3.26358367404455	Not
GGT5	0.428106060606058	4.73608695652174	2.42796570356336	0.0177194887207713	0.289130688295254	-3.26552368193372	Not
ETV3	0.189949494949494	4.8563768115942	2.42757772148352	0.0177369617394503	0.289130688295254	-3.26634000900541	Not
ST14	0.17550505050505	9.40550724637681	2.42757283436622	0.0177371819321698	0.289130688295254	-3.26635029096611	Not
ARTN	0.219949494949495	5.04869565217391	2.42742472945013	0.0177438560702276	0.289130688295254	-3.26666187932197	Not
RHOB	0.258661616161618	7.08101449275362	2.42704763686726	0.0177608593591504	0.289130688295254	-3.26745514832758	Not
C15orf33	-0.216818181818182	4.48536231884058	-2.42691170496477	0.0177669921693153	0.289130688295254	-3.26774107557677	Not
LOC100133161	0.233510101010095	13.2063768115942	2.42629600408426	0.0177947943486626	0.289243638504345	-3.26903600987958	Not
TPP1	0.257196969696968	9.25782608695652	2.42383668314354	0.0179062344906734	0.290198793366077	-3.27420568389894	Not
MYH7	-0.245580808080811	4.62217391304348	-2.42383115488388	0.0179064856965234	0.290198793366077	-3.27421729977277	Not
ZNF562	0.205075757575756	6.64942028985507	2.42298012283647	0.0179451944787693	0.290198793366077	-3.27600520798201	Not
ADCYAP1R1	-0.19169191919192	4.4836231884058	-2.4228231234816	0.0179523436913681	0.290198793366077	-3.27633498596784	Not
KCTD3	0.181060606060605	7.57173913043478	2.42257361335679	0.0179637107694372	0.290198793366077	-3.27685904656702	Not
KRT16P2	0.734090909090909	5.55391304347826	2.42223518377675	0.0179791390913422	0.290198793366077	-3.2775697977532	Up
GAK	0.115782828282828	8.92434782608696	2.4211747249486	0.0180275600563945	0.290642000211523	-3.27979637739194	Not
CMTM3	-0.316616161616162	8.40420289855073	-2.42006478708529	0.0180783651472525	0.290997344913896	-3.28212597183401	Not
C4orf34	0.155555555555555	8.62449275362319	2.41881052583131	0.0181359304129332	0.290997344913896	-3.28475740441142	Not
JAZF1	-0.112272727272728	4.53536231884058	-2.41878545609539	0.0181370826763314	0.290997344913896	-3.2848099889357	Not
COX1	0.289141414141412	13.0444927536232	2.41874012705037	0.0181391662709156	0.290997344913896	-3.28490506681211	Not
PCDHB13	0.239444444444443	5.63159420289855	2.41811099200674	0.0181681071977426	0.290997344913896	-3.28622452649835	Not
HIST1H2AC	0.348510101010101	6.9163768115942	2.41794981076527	0.0181755283588485	0.290997344913896	-3.286562519244	Not
OSBPL7	0.232777777777779	9.04478260869565	2.41653226201355	0.018240912450223	0.29131949999919	-3.2895342691192	Not
USP45	0.338863636363636	5.60376811594203	2.41625319079355	0.0182538092901147	0.29131949999919	-3.29011914236382	Not
NUBPL	-0.216060606060608	7.71333333333333	-2.41614776690317	0.018258683411417	0.29131949999919	-3.2903400734504	Not
LOC731275	0.362525252525248	8.43884057971015	2.41306121102529	0.0184019025553135	0.292664301802089	-3.29680482387352	Not
TRAF3IP2	-0.162979797979798	8.72072463768116	-2.41296623192216	0.0184063255572586	0.292664301802089	-3.29700364663893	Not
RNF208	0.201843434343433	7.23985507246377	2.41271765903811	0.0184179056365713	0.292664301802089	-3.29752396111965	Not
TMEM184B	0.148636363636358	10.7939130434783	2.41231147472819	0.0184368422557746	0.292664301802089	-3.29837409234216	Not
JPH1	0.235530303030304	5.04652173913043	2.41206137769692	0.0184485106220719	0.292664301802089	-3.29889747809647	Not
TAF13	0.304520202020201	7.31797101449275	2.40902992313709	0.018590469945478	0.294485355111924	-3.30523788239923	Not
LOC100133050	0.270631313131313	6.51695652173913	2.40870417496799	0.0186057822631118	0.294485355111924	-3.30591879987987	Not
PHACTR2	0.189015151515149	6.7904347826087	2.40646370787046	0.0187114046647435	0.295458991522121	-3.31059999996404	Not
STAB1	-0.2889898989899	5.19376811594203	-2.40570261789065	0.0187474064451825	0.295458991522121	-3.31218937987291	Not
SMOX	0.266085858585857	5.23246376811594	2.4055753076193	0.0187534346301276	0.295458991522121	-3.31245520005858	Not
GLCCI1	0.168232323232321	6.28565217391304	2.4041494767877	0.018821066585294	0.295458991522121	-3.31543148827962	Not
UBE2S	0.136489898989898	7.97333333333333	2.40375419361978	0.0188398547237899	0.295458991522121	-3.31625634295149	Not
STAMBP	0.132954545454543	6.62724637681159	2.40277283086892	0.0188865721483668	0.295458991522121	-3.3183037039124	Not
CD40LG	-0.345429292929296	4.77492753623188	-2.40260981620361	0.0188943424153878	0.295458991522121	-3.31864372419165	Not
RBM39	0.150732323232324	9.4431884057971	2.40242194052871	0.0189033012498323	0.295458991522121	-3.31903557622533	Not
SDCBP2	0.289621212121213	8.16231884057971	2.4023346390893	0.0189074655017632	0.295458991522121	-3.31921765197219	Not
GEM	-0.133383838383839	4.54434782608696	-2.40158423751637	0.0189432932235987	0.295458991522121	-3.32078245951578	Not
IFFO1	-0.355454545454545	6.75	-2.40121415043054	0.0189609852439199	0.295458991522121	-3.32155404876493	Not
PTPRC	-0.554141414141418	7.80391304347826	-2.40112997027776	0.0189650115368355	0.295458991522121	-3.32172954083439	Down
SLC4A11	0.229015151515153	10.2313043478261	2.40062421482761	0.018989217632276	0.295458991522121	-3.32278379083442	Not
PML	-0.255252525252528	9.5231884057971	-2.40054166777699	0.0189931710561066	0.295458991522121	-3.32295584293068	Not
SAA1	-0.702121212121217	11.4924637681159	-2.40049984054757	0.0189951745670782	0.295458991522121	-3.32304302116519	Down
RTN2	0.174848484848482	5.95971014492754	2.40022691044171	0.0190082524657578	0.295458991522121	-3.32361184335805	Not
POU2AF1	-0.667702020202019	6.55739130434783	-2.39950166228731	0.0190430430056671	0.295493114132536	-3.32512309215583	Down
IRF1	-0.359570707070706	8.35391304347826	-2.39929281507973	0.0190530720544166	0.295493114132536	-3.32555821020793	Not
RFC5	-0.155479797979799	7.08797101449275	-2.3961227948488	0.019205879592661	0.297530190561168	-3.33215881605258	Not
FXR1	-0.152878787878787	9.00478260869565	-2.39438010108574	0.0192903494681135	0.298505240374323	-3.33578432731248	Not
ZBTB16	0.334696969696969	4.82159420289855	2.39183790035438	0.019414166736714	0.299861375019317	-3.34106916606633	Not
SIK2	0.107449494949496	5.41333333333333	2.39169307751128	0.0194212415987989	0.299861375019317	-3.34137008822817	Not
HCST	-0.425656565656565	9.10579710144927	-2.39097217841499	0.0194564930797489	0.300071497831723	-3.34286779076512	Not
RUNX2	0.230909090909088	6.05289855072464	2.38887180685851	0.0195595254998912	0.30111413532003	-3.34722925130859	Not
RNF144B	0.215732323232324	6.21710144927536	2.38830737571321	0.0195872961565704	0.30111413532003	-3.3484007540684	Not
TRPV6	0.178232323232323	4.83420289855072	2.38826769299662	0.0195892499140762	0.30111413532003	-3.34848310861706	Not
SIT1	-0.405353535353536	5.06608695652174	-2.38778577179308	0.0196129909262407	0.301145203978214	-3.34948316014334	Not
NBEA	-0.309444444444448	8.30188405797101	-2.38573277842962	0.0197144158505963	0.301894611477003	-3.35374149801121	Not
SIX2	0.214116161616159	6.79565217391304	2.38549646693928	0.0197261204163919	0.301894611477003	-3.35423145990505	Not
ARHGAP44	-0.253712121212123	8.12884057971015	-2.38547629262441	0.0197271199421684	0.301894611477003	-3.35427328689714	Not
FAM25A	0.876691919191921	6.3504347826087	2.38365427399407	0.019817577329278	0.302944553109636	-3.3580496143378	Up
ABAT	-0.308686868686871	6.9331884057971	-2.38270181711801	0.0198650107995291	0.303219916995181	-3.36002271687219	Not
SAA2	-0.634040404040409	11.5476811594203	-2.38240614001336	0.0198797564403303	0.303219916995181	-3.36063510446036	Down
MPST	-0.123383838383837	9.50623188405797	-2.38197652563333	0.0199011990238453	0.303219916995181	-3.3615247804991	Not
B2M	-0.202828282828282	14.4214492753623	-2.38145888710253	0.0199270623871499	0.30322469355023	-3.36259656395678	Not
KCTD2	0.183914141414142	5.53231884057971	2.38109519011889	0.019945252110913	0.30322469355023	-3.36334949041607	Not
TRAF3IP3	-0.450656565656567	6.09942028985507	-2.37936685207048	0.0200318946187503	0.304116363136954	-3.3669261781979	Not
EMX1	0.164116161616161	4.93289855072464	2.37740855863636	0.0201304701492103	0.304116363136954	-3.37097610347244	Not
TSPAN8	0.40631313131313	9.26623188405797	2.37720529701789	0.0201407265458862	0.304116363136954	-3.37139630584761	Not
RASAL3	-0.45040404040404	9.2731884057971	-2.37650534748957	0.0201760809994865	0.304116363136954	-3.37284307887225	Not
BCAP31	0.13083333333333	12.1782608695652	2.37567934742069	0.0202178733915465	0.304116363136954	-3.37454993294997	Not
TMEM176B	-0.403257575757577	5.85536231884058	-2.3749860180833	0.0202530126849596	0.304116363136954	-3.37598224940044	Not
GBGT1	0.146085858585857	4.71652173913043	2.37484330434102	0.0202602524470505	0.304116363136954	-3.37627703132175	Not
FGF13	0.261717171717171	5.87927536231884	2.37480286516547	0.0202623043155626	0.304116363136954	-3.37636055762174	Not
SLC20A2	0.203712121212119	8.38173913043478	2.37469203839474	0.0202679285730833	0.304116363136954	-3.37658946193921	Not
BIRC3	-0.330631313131314	7.17507246376812	-2.37387418499345	0.0203094761698268	0.304116363136954	-3.37827839820236	Not
TTC28	0.302045454545455	6.8063768115942	2.37360964046315	0.0203229314712127	0.304116363136954	-3.37882460011398	Not
CASP1	-0.291262626262628	7.9431884057971	-2.3734490220943	0.0203311047393226	0.304116363136954	-3.37915620191965	Not
LYPD3	0.648383838383837	6.98434782608696	2.37316322149972	0.0203456553036536	0.304116363136954	-3.37974619974106	Up
NAPB	0.151237373737374	6.44405797101449	2.37292740095472	0.0203576682879815	0.304116363136954	-3.38023297525458	Not
SEMA3B	0.253308080808082	6.48579710144928	2.37274912640336	0.0203667540029129	0.304116363136954	-3.38060093857016	Not
PITRM1	0.17580808080808	7.25869565217391	2.37216112604875	0.0203967468932043	0.304116363136954	-3.38181442156112	Not
COL9A3	-0.346338383838384	6.44536231884058	-2.37204313733354	0.0204027700324211	0.304116363136954	-3.38205788970672	Not
SSR3	0.208106060606059	5.55463768115942	2.37171912650667	0.0204193184274648	0.304116363136954	-3.38272642927339	Not
RPL4	-0.165303030303033	12.2273913043478	-2.37136278378176	0.0204375319313789	0.304116363136954	-3.38346159122035	Not
LEPREL4	0.229696969696968	7.4368115942029	2.37126395857561	0.0204425856793106	0.304116363136954	-3.38366545860072	Not
HNRNPA1L2	-0.192777777777774	10.9527536231884	-2.37051947019732	0.0204806932998409	0.304217627491688	-3.3852010401121	Not
SASH3	-0.417070707070707	6.15057971014493	-2.37004339849202	0.0205050948091326	0.304217627491688	-3.38618277252546	Not
ZDHHC3	0.144191919191917	8.46159420289855	2.36984606612266	0.0205152168557323	0.304217627491688	-3.38658965324288	Not
H1F0	0.242803030303028	8.26971014492754	2.36707172144264	0.0206579969936305	0.305544270106801	-3.39230706767566	Not
RGS10	-0.232222222222221	9.88550724637681	-2.36561974356643	0.0207330743649803	0.305544270106801	-3.39529707684627	Not
CHDH	0.226944444444444	5.33173913043478	2.36534841453988	0.0207471308713611	0.305544270106801	-3.39585564405481	Not
PIK3CD	-0.252777777777778	5.70478260869565	-2.36485995384034	0.0207724575136938	0.305544270106801	-3.39686106978521	Not
IFI16	-0.262095959595959	7.27173913043478	-2.36456341399287	0.0207878464994783	0.305544270106801	-3.39747136877678	Not
ABI3	-0.361742424242424	6.32550724637681	-2.36402131622548	0.0208160049897678	0.305544270106801	-3.39858687569306	Not
GIMAP4	-0.47780303030303	5.60101449275362	-2.36393099708436	0.0208206997859213	0.305544270106801	-3.39877270981666	Not
GNPNAT1	0.216111111111109	8.32942028985507	2.36345710100606	0.0208453483907337	0.305544270106801	-3.39974766593755	Not
CCL17	0.506868686868689	6.91869565217391	2.36330941440113	0.0208530352731903	0.305544270106801	-3.40005147092637	Up
DNAJB11	0.122272727272726	8.6331884057971	2.36305602669392	0.0208662296287614	0.305544270106801	-3.400572675545	Not
UST	0.170176767676767	4.78	2.36302049360473	0.0208680804948114	0.305544270106801	-3.40064576139264	Not
GPA33	-0.235378787878788	4.84840579710145	-2.36300043449543	0.020869125408665	0.305544270106801	-3.40068701934391	Not
RRBP1	0.239545454545453	9.20376811594203	2.3622643346036	0.0209075023535124	0.305728365470313	-3.40220083904948	Not
PLS1	0.202146464646464	7.2763768115942	2.36191379211953	0.0209258001320827	0.305728365470313	-3.40292160424832	Not
DDA1	0.144141414141414	6.87884057971015	2.36052374844092	0.0209984986524798	0.306200051929032	-3.40577884335141	Not
HYAL3	0.169368686868688	5.29927536231884	2.360452063301	0.0210022538322762	0.306200051929032	-3.40592615390007	Not
TMC8	-0.377095959595962	6.47507246376812	-2.35975447707571	0.0210388276485004	0.306411077044599	-3.40735947300805	Not
LAMA4	0.357550505050507	5.52260869565217	2.35844955493351	0.0211073957196671	0.30708713709673	-3.41003971549029	Not
POLR2J2	0.31911616161616	7.2104347826087	2.35802688723151	0.0211296476861654	0.307088642734469	-3.41090758478271	Not
RBM15	0.169520202020203	5.29420289855072	2.35741473051122	0.02116191258314	0.307204830700145	-3.41216430165614	Not
ZWINT	-0.222575757575756	6.06144927536232	-2.35703487038672	0.0211819558708503	0.307204830700145	-3.41294399064639	Not
PPT2	0.223686868686868	6.31913043478261	2.35654187889496	0.0212079937047685	0.307261058220078	-3.41395573138373	Not
FAM129A	-0.172272727272729	10.0407246376812	-2.35414348838118	0.0213350736713336	0.308703821278447	-3.41887527388743	Not
CENPT	0.197777777777778	5.08652173913043	2.35382298176782	0.0213521070758046	0.308703821278447	-3.41953237180143	Not
KREMEN2	0.182373737373736	4.73333333333333	2.3533557354302	0.021376960666284	0.308741207956278	-3.4204901779535	Not
CSMD1	-0.304141414141414	4.63101449275362	-2.35284398119562	0.0214042112191666	0.308813099431576	-3.42153903636208	Not
HLA-DRA	-0.371035353535353	10.0521739130435	-2.35220914676558	0.02143805862997	0.308979919859183	-3.42283988422204	Not
MCM3	-0.135353535353538	8.7236231884058	-2.35152437820308	0.0214746217215623	0.309185493426232	-3.42424272034145	Not
TM2D3	0.162525252525252	5.08449275362319	2.35088883888746	0.0215086058246116	0.30922746491327	-3.42554439528527	Not
C14orf1	-0.180101010101011	7.78391304347826	-2.35040426967255	0.0215345492428299	0.30922746491327	-3.42653666224008	Not
SPC25	-0.231035353535353	4.59188405797101	-2.35021957260372	0.0215444450851943	0.30922746491327	-3.42691482648875	Not
C11orf82	-0.255151515151516	4.56869565217391	-2.34753826275386	0.0216885624136391	0.310273903406827	-3.43240193593336	Not
TIMP3	0.296363636363636	5.65159420289855	2.34735320468812	0.0216985406100902	0.310273903406827	-3.43278044875857	Not
HGSNAT	0.145328282828281	8.89855072463768	2.34668525416389	0.0217345899664214	0.310273903406827	-3.43414644707752	Not
KLF7	0.150833333333333	4.83869565217391	2.34612786895049	0.0217647128325309	0.310273903406827	-3.43528608123177	Not
GRASP	0.323308080808082	5.80898550724638	2.34585001157653	0.021779742980031	0.310273903406827	-3.43585410509413	Not
SALL2	-0.202474747474747	5.18405797101449	-2.34580322798978	0.0217822745531082	0.310273903406827	-3.4359497391909	Not
ADRA2A	0.514343434343434	6.0295652173913	2.34580010061107	0.0217824437924615	0.310273903406827	-3.43595613206004	Up
XLOC_008174	0.149141414141412	5.59811594202899	2.34518580153588	0.0218157094993917	0.310273903406827	-3.43721171923207	Not
PRKCB	-0.381313131313132	5.50014492753623	-2.34511546473297	0.0218195212779139	0.310273903406827	-3.43735546531925	Not
MMP14	0.167121212121211	6.89507246376812	2.34469529956149	0.0218423037152407	0.310273903406827	-3.43821407355306	Not
FXC1	-0.180707070707074	9.40420289855073	-2.34430450259829	0.0218635127030992	0.310273903406827	-3.43901255102121	Not
SNX10	-0.328611111111114	5.43188405797101	-2.34305745739575	0.0219313136526381	0.310917856639905	-3.44155976459262	Not
C15orf58	0.194646464646465	6.31246376811594	2.34227009653101	0.0219742180417326	0.311205629537957	-3.44316743685025	Not
KITLG	0.240075757575758	6.10768115942029	2.3413473695087	0.0220245936063471	0.311205629537957	-3.4450509246444	Not
ADAM15	0.188434343434341	12.4271014492754	2.34041227339524	0.0220757490856124	0.311205629537957	-3.4469590198485	Not
RPS11	-0.110681818181822	13.9371014492754	-2.33973487081927	0.0221128730434152	0.311205629537957	-3.44834087982163	Not
LOC283663	-0.718333333333333	5.85855072463768	-2.33948296068103	0.0221266927110885	0.311205629537957	-3.44885467479915	Down
SERINC3	0.12391414141414	8.48434782608696	2.33885775121451	0.022161024548024	0.311205629537957	-3.45012964739085	Not
ATP6V0C	0.11648989898989	13.8528985507246	2.3384483668659	0.0221835305040002	0.311205629537957	-3.4509643374503	Not
MAP4K1	-0.341565656565657	5.34724637681159	-2.33837816888344	0.0221873916849669	0.311205629537957	-3.45110745106262	Not
RPS6	-0.128257575757578	14.4321739130435	-2.33829807130687	0.022191798113807	0.311205629537957	-3.4512707426745	Not
PON3	0.423712121212116	6.67985507246377	2.33755932068722	0.0222324758476209	0.311205629537957	-3.45277657974458	Not
ADD3	-0.137474747474748	8.09463768115942	-2.3373714661447	0.0222428302125733	0.311205629537957	-3.45315943002155	Not
RPS3A	-0.160909090909088	13.8002898550725	-2.33715072268515	0.0222550028558857	0.311205629537957	-3.4536092750999	Not
GVINP1	-0.309040404040404	5.03057971014493	-2.33702247889212	0.0222620774281308	0.311205629537957	-3.45387060194949	Not
MARVELD2	0.156994949494949	8.58797101449275	2.3369541403182	0.0222658481429249	0.311205629537957	-3.45400985288654	Not
CAMK1D	0.15540404040404	9.0295652173913	2.33574153999516	0.0223328501188812	0.311594186419373	-3.45648014952741	Not
C19orf33	0.237121212121213	12.6149275362319	2.33549941499549	0.0223462501058303	0.311594186419373	-3.45697327400523	Not
SART1	0.13669191919192	5.25768115942029	2.3349580610926	0.0223762362219311	0.311594186419373	-3.45807566716883	Not
LIPH	0.285631313131313	8.70478260869565	2.33482626412203	0.0223835419887267	0.311594186419373	-3.45834402091051	Not
RPS7	-0.115656565656566	13.6908695652174	-2.33403572549814	0.0224274075707093	0.311831208219378	-3.45995337892455	Not
RBM47	0.153257575757571	9.44086956521739	2.33370862138249	0.0224455803062116	0.311831208219378	-3.46061915398054	Not
GINS3	-0.171919191919192	6.32333333333333	-2.33330467477266	0.0224680401739025	0.311831208219378	-3.46144122220476	Not
FAM117A	-0.178257575757575	7.20942028985507	-2.33205233991566	0.0225377981952365	0.312175445162576	-3.46398907174228	Not
SMAP1	0.208131313131314	6.60434782608696	2.332050984005	0.0225378738267392	0.312175445162576	-3.46399182968664	Not
RANGAP1	0.132272727272724	10.9550724637681	2.3310501309333	0.022593762019943	0.31263723593464	-3.46602721050744	Not
C2orf44	-0.127676767676768	5.16884057971015	-2.33021454968433	0.0226405155153333	0.312971832123725	-3.46772591988539	Not
RAN	-0.120732323232321	11.0491304347826	-2.32792627645528	0.022768991659952	0.314221700561669	-3.47237526222687	Not
SLC26A2	0.369722222222224	8.52623188405797	2.32754187073446	0.0227906376402079	0.314221700561669	-3.4731559227353	Not
MRPS27	-0.16588383838384	7.27739130434783	-2.32709155702935	0.0228160181351137	0.314221700561669	-3.47407029177312	Not
LOC100287314	0.191439393939395	5.42594202898551	2.32653113250658	0.0228476396959157	0.314221700561669	-3.47520803304766	Not
LOC644686	0.147474747474748	4.85724637681159	2.32641424026806	0.0228542401568612	0.314221700561669	-3.47544531158711	Not
C1orf141	-0.288611111111111	5.28608695652174	-2.32618995933857	0.0228669091862044	0.314221700561669	-3.47590054919217	Not
CTTNBP2	0.195757575757575	5.04304347826087	2.32571803193216	0.0228935874508842	0.314276821788623	-3.47685832942976	Not
CD53	-0.52227272727273	7.47811594202899	-2.32347036729284	0.0230210281843055	0.31540642339702	-3.48141772002934	Down
EPAS1	-0.315656565656568	12.8865217391304	-2.32343016948148	0.0230233130826755	0.31540642339702	-3.48149922730589	Not
PNOC	-0.524545454545455	4.79086956521739	-2.32306430122019	0.0230441187811887	0.31540642339702	-3.48224102677185	Down
KLF13	0.163282828282828	9.84579710144927	2.32207665709748	0.0231003660666137	0.315662838061817	-3.4842429845987	Not
C1QBP	-0.106212121212122	10.9757971014493	-2.32133118590751	0.0231429019644667	0.315662838061817	-3.48575357876355	Not
SPRR3	0.755151515151514	13.4088405797101	2.32109053184588	0.0231566482845413	0.315662838061817	-3.48624114302823	Up
NUBP1	-0.130530303030303	8.45492753623188	-2.32092169934906	0.0231662964298841	0.315662838061817	-3.48658317145855	Not
TSPYL5	-0.184646464646466	7.90275362318841	-2.32073993999656	0.0231766872807017	0.315662838061817	-3.48695136409278	Not
CNTD1	-0.252853535353537	5.42898550724638	-2.31984143104993	0.0232281141299183	0.316052799226023	-3.4887711275913	Not
PDE4D	0.271186868686868	6.14057971014493	2.31846988211175	0.0233068108820387	0.316523236551074	-3.49154779266664	Not
SORCS2	0.554116161616162	5.9763768115942	2.3179355411298	0.0233375342280235	0.316523236551074	-3.492629174738	Up
SERPINB3	0.411060606060603	12.8450724637681	2.31706595414565	0.0233876101863893	0.316523236551074	-3.49438856446076	Not
RAPGEF3	0.169368686868685	4.94594202898551	2.31706433256002	0.0233877036557733	0.316523236551074	-3.49439184480629	Not
STX19	0.220808080808078	6.98884057971014	2.3166263350905	0.0234129622772257	0.316523236551074	-3.49527780931832	Not
ATP7A	0.196565656565655	7.05710144927536	2.3165049816653	0.0234199648136046	0.316523236551074	-3.49552325322059	Not
SPNS3	-0.225631313131314	7.0431884057971	-2.3164612072081	0.0234224912153914	0.316523236551074	-3.49561178676158	Not
OR4C15	0.296641414141414	5.45173913043478	2.31587808784658	0.0234561684510021	0.316632370704256	-3.4967910061826	Not
RAB38	0.236262626262624	6.67144927536232	2.31506979118914	0.0235029214552243	0.316632370704256	-3.49842517586748	Not
BEND5	-0.184065656565656	4.65942028985507	-2.31474298419482	0.0235218478602532	0.316632370704256	-3.49908575871501	Not
CDCP1	0.145934343434342	7.44159420289855	2.31474183730396	0.0235219143040305	0.316632370704256	-3.49908807681365	Not
RPL28	-0.135681818181816	13.8340579710145	-2.31329991264031	0.0236055821930702	0.317226635684825	-3.50200172684675	Not
CD7	-0.324797979797982	5.02144927536232	-2.31319258772264	0.0236118202687876	0.317226635684825	-3.50221853313056	Not
PRSS30P	-0.232752525252525	4.85826086956522	-2.31106082175233	0.0237360284956094	0.318174252806361	-3.50652312723604	Not
BTBD6	-0.125227272727273	10.8840579710145	-2.31101034919639	0.023738976301591	0.318174252806361	-3.50662500368446	Not
IRX2	0.360025252525252	4.66420289855072	2.31080115820293	0.0237511973786213	0.318174252806361	-3.50704722557571	Not
PI4KAP2	-0.166136363636364	4.9836231884058	-2.30954184769708	0.0238248849704064	0.31864255708379	-3.50958827610087	Not
ACIN1	0.268484848484849	7.14159420289855	2.30941840303836	0.0238321191270025	0.31864255708379	-3.50983730072568	Not
STMN3	-0.16257575757576	4.97942028985507	-2.30709269602875	0.0239687753018833	0.319288683100994	-3.51452682928513	Not
COPS2	0.133939393939392	7.59927536231884	2.30704850408802	0.0239713786799227	0.319288683100994	-3.51461589850926	Not
BAG1	0.18507575757576	12.1889855072464	2.3063023068072	0.0240153755096295	0.319288683100994	-3.5161196462743	Not
DTL	-0.17189393939394	4.86971014492754	-2.30622809412554	0.0240197550996295	0.319288683100994	-3.51626917814936	Not
ASB2	-0.402398989898991	7.25217391304348	-2.30594302620235	0.0240365846855655	0.319288683100994	-3.51684352631476	Not
OSR2	0.144116161616159	4.62246376811594	2.30566392415103	0.0240530721787323	0.319288683100994	-3.51740579608599	Not
FAM162A	0.172297979797982	9.22565217391304	2.30515919234197	0.0240829138082829	0.319288683100994	-3.51842246512987	Not
MAP3K6	0.19628787878788	7.2136231884058	2.30473347708578	0.0241081091641935	0.319288683100994	-3.51927982587424	Not
BLVRB	0.191691919191918	10.7597101449275	2.30440317576868	0.0241276736562715	0.319288683100994	-3.51994493683098	Not
HNRNPD	-0.100656565656568	10.1953623188406	-2.30433519562995	0.0241317020170679	0.319288683100994	-3.52008181491631	Not
CARHSP1	-0.148762626262629	8.64753623188406	-2.30305966588838	0.0242073977253498	0.319288683100994	-3.52264945859045	Not
ATP8A2	-0.221717171717172	4.83492753623188	-2.30283002597715	0.0242210479026154	0.319288683100994	-3.52311159567402	Not
LOC145474	0.188257575757574	4.94913043478261	2.30269374595903	0.0242291518342196	0.319288683100994	-3.52338583281729	Not
A4GALT	0.225454545454545	11.0255072463768	2.30269175758061	0.0242292700914936	0.319288683100994	-3.52338983394156	Not
PDXK	0.123232323232324	9.11884057971015	2.30259184346186	0.0242352130646471	0.319288683100994	-3.5235908828348	Not
FNBP1	-0.194141414141418	8.42507246376812	-2.30188379085309	0.0242773655962342	0.319288683100994	-3.52501542568531	Not
ZC3H11A	0.217525252525251	8.5931884057971	2.30054529967932	0.0243572273841307	0.319288683100994	-3.52770733987573	Not
C9orf169	0.560530303030303	8.35942028985507	2.30046725799925	0.0243618909478915	0.319288683100994	-3.5278642527373	Up
DEK	-0.174368686868688	6.90811594202899	-2.30036529553478	0.0243679851449748	0.319288683100994	-3.52806925459457	Not
SNORD116-19	-0.267752525252527	5.55333333333333	-2.29990917899779	0.0243952633060123	0.319288683100994	-3.52898621050034	Not
SLC29A3	0.225227272727274	5.50811594202899	2.2997515190489	0.0244046984807901	0.319288683100994	-3.52930312688599	Not
DNAL4	-0.276439393939395	6.13304347826087	-2.29955688098003	0.0244163510690365	0.319288683100994	-3.52969434845133	Not
FAM66A	-0.184823232323232	5.39811594202899	-2.29868890644802	0.0244683749094742	0.319288683100994	-3.5314386299061	Not
LOC100652758	-0.214217171717173	5.32550724637681	-2.29857187048898	0.0244753972000444	0.319288683100994	-3.53167378245877	Not
MTMR9LP	0.217424242424244	5.24434782608696	2.29778020870386	0.0245229446547433	0.319288683100994	-3.53326414805844	Not
TARP	-0.35507575757576	6.36898550724638	-2.29736736233469	0.0245477727463559	0.319288683100994	-3.53409332812631	Not
PDZD2	0.218484848484844	5.98217391304348	2.2967798629477	0.0245831426074348	0.319288683100994	-3.53527307081325	Not
NOS2	0.531085858585856	8.82739130434783	2.29676757018067	0.0245838831635247	0.319288683100994	-3.53529775286424	Up
CD37	-0.527904040404042	5.89608695652174	-2.29645006539594	0.0246030175195342	0.319288683100994	-3.53593521635479	Down
FBXL6	0.161919191919191	8.50144927536232	2.29631129026133	0.0246113849096692	0.319288683100994	-3.53621381561599	Not
IL16	-0.391666666666668	5.71898550724638	-2.29584134152089	0.0246397389785896	0.319288683100994	-3.53715715892107	Not
SH2D1A	-0.317651515151516	5.02608695652174	-2.29580929396657	0.0246416736002309	0.319288683100994	-3.53722148302448	Not
MINK1	0.11790404040404	4.83333333333333	2.29547893253552	0.0246616244339579	0.319288683100994	-3.53788452190212	Not
VDR	0.233358585858586	7.28811594202899	2.29490994474865	0.0246960196358759	0.319288683100994	-3.53902629587876	Not
UXS1	0.195075757575756	6.35086956521739	2.29475805501581	0.0247052085136939	0.319288683100994	-3.53933104854978	Not
KCTD13	-0.134469696969697	4.55014492753623	-2.29468768386376	0.0247094667845198	0.319288683100994	-3.53947223592014	Not
PPIL1	-0.139823232323231	8.57492753623188	-2.29395393505306	0.0247539057889778	0.319451543621825	-3.54094415446711	Not
LOC644962	0.170328282828283	5.48826086956522	2.29347046786069	0.0247832252757183	0.319451543621825	-3.54191378264392	Not
PRB3	0.962954545454545	5.76028985507246	2.29333920619489	0.0247911908357074	0.319451543621825	-3.54217700728934	Up
NPDC1	0.309696969696969	8.96188405797101	2.29179796086819	0.0248848901961907	0.320361190872965	-3.5452667724088	Not
ABLIM1	0.165378787878783	11.7950724637681	2.2894690593953	0.0250270689448464	0.320460781816316	-3.5499322091285	Not
FCER1G	-0.426868686868689	7.2863768115942	-2.28942683919523	0.0250296530903807	0.320460781816316	-3.55001675060904	Not
PLEKHB2	0.105353535353535	9.15405797101449	2.28932109982562	0.0250361260495146	0.320460781816316	-3.55022847666947	Not
HIST1H3F	-0.33638888888889	7.68115942028986	-2.28927581463716	0.0250388986878912	0.320460781816316	-3.55031915041768	Not
EXOC3	0.20861111111111	6.67550724637681	2.28926489796476	0.0250395671144739	0.320460781816316	-3.55034100845295	Not
ARMC7	0.142954545454546	6.84913043478261	2.28918683811172	0.0250443471699463	0.320460781816316	-3.55049730211962	Not
NSMAF	-0.154141414141414	7.56927536231884	-2.28867244733234	0.0250758664665343	0.320460781816316	-3.55152711641706	Not
CORO1A	-0.513383838383838	7.98275362318841	-2.28864532066098	0.0250775296264481	0.320460781816316	-3.55158141874543	Down
LYPD6B	0.17199494949495	7.01579710144928	2.28771972595895	0.0251343371100257	0.32077862351428	-3.55343395081044	Not
SLC12A6	0.168712121212121	6.98014492753623	2.28706260383996	0.0251747363660365	0.32077862351428	-3.55474876044845	Not
RCE1	0.111363636363636	5.02173913043478	2.2868789586725	0.025186036957134	0.32077862351428	-3.5551161512133	Not
DUSP10	0.25042929292929	5.86884057971015	2.28621279636762	0.0252270668439165	0.32077862351428	-3.55644862898459	Not
LOC399744	0.235075757575757	7.38840579710145	2.28603339657552	0.025238126425487	0.32077862351428	-3.55680741323445	Not
MCM6	-0.238636363636364	6.56579710144928	-2.28565481722945	0.0252614790294404	0.32077862351428	-3.55756446076897	Not
CCL24	0.202398989898991	6.61347826086956	2.28560824444546	0.0252643531826609	0.32077862351428	-3.55765758527587	Not
CRISP2	-0.306085858585858	4.54333333333333	-2.28301803108652	0.0254246591183046	0.322496285079214	-3.56283429229764	Not
CYBB	-0.431237373737376	6.40652173913043	-2.2825932962983	0.0254510311639273	0.322496285079214	-3.56368267402907	Not
XLOC_002736	0.488156565656569	6.9368115942029	2.28229745342553	0.0254694145086	0.322496285079214	-3.56427352247613	Not
LOC100288069	0.307171717171719	6.98086956521739	2.28137446776138	0.0255268432224729	0.322928541313491	-3.566116461581	Not
RPL15	-0.136868686868688	13.824347826087	-2.27990228787255	0.0256186798979619	0.323406302167595	-3.5690546682724	Not
CROT	0.269343434343434	5.63507246376812	2.27968324167541	0.0256323692253327	0.323406302167595	-3.56949170679549	Not
PRB4	0.988156565656564	5.79768115942029	2.27964779041826	0.0256345853647448	0.323406302167595	-3.56956243537747	Up
CHCHD5	-0.185656565656567	8.19768115942029	-2.27875090299567	0.0256907081873975	0.32355009847292	-3.57135149752823	Not
ACTA2	-0.199419191919192	4.75898550724638	-2.27871982608138	0.0256926547723537	0.32355009847292	-3.57141347729037	Not
PIF1	-0.243914141414141	4.9063768115942	-2.27813456250554	0.0257293386451079	0.323718040212723	-3.57258059152861	Not
POC1B	0.171717171717169	6.09565217391304	2.27622428579229	0.0258493954276971	0.324790249101527	-3.57638822402985	Not
C17orf51	-0.21421717171717	5.87550724637681	-2.27603356488039	0.0258614089439658	0.324790249101527	-3.57676822608044	Not
YPEL5	-0.138232323232327	10.1166666666667	-2.27466609193157	0.025947690602438	0.325288935129395	-3.57949205224362	Not
NOTCH2	-0.145808080808084	9.48028985507246	-2.27466057660977	0.0259480391094923	0.325288935129395	-3.57950303520781	Not
ACOX3	0.192954545454544	6.64521739130435	2.27419129183243	0.025977707833158	0.32536668392659	-3.5804374645308	Not
UGT2A2	0.291262626262625	9.29014492753623	2.27230366676647	0.0260973483862806	0.32657015828139	-3.58419439746071	Not
PKN2	0.178585858585858	8.23014492753623	2.2714823989359	0.0261495532555897	0.326700250030092	-3.58582813152051	Not
CLEC11A	-0.27598484848485	6.62115942028985	-2.27139883343552	0.0261548703594232	0.326700250030092	-3.58599433865406	Not
NAV1	0.159090909090908	5.71724637681159	2.27021695650897	0.0262301730491	0.327142672367709	-3.58834446653151	Not
EBI3	-0.257752525252526	4.71521739130435	-2.27010244287515	0.0262374793849904	0.327142672367709	-3.58857211800747	Not
FERMT2	0.206212121212122	5.6763768115942	2.26704787066461	0.0264330349043998	0.328948326018027	-3.59464094065911	Not
ZNF248	0.223257575757575	6.16405797101449	2.26699401350017	0.0264364943778727	0.328948326018027	-3.59474788136966	Not
C1orf116	0.269974747474747	7.27115942028986	2.2664150954276	0.0264737059659747	0.328948326018027	-3.59589726459837	Not
SLC7A7	-0.246136363636367	5.79855072463768	-2.26636082574267	0.0264771966704737	0.328948326018027	-3.59600499869473	Not
OS9	0.114696969696965	10.0101449275362	2.26564514172291	0.0265232685000947	0.329225709716933	-3.59742554076094	Not
SOD2	-0.512878787878792	10.4636231884058	-2.2644113227015	0.0266028610995204	0.329795650990501	-3.59987361410104	Down
KRTCAP2	0.114898989898984	11.3078260869565	2.26419624945486	0.0266167568307516	0.329795650990501	-3.60030023342352	Not
C11orf35	0.2304797979798	7.14449275362319	2.2629653290764	0.0266964089673583	0.330487241368234	-3.60274122029486	Not
NUP107	-0.159747474747476	7.2636231884058	-2.26209842928005	0.0267526316319758	0.330887812290228	-3.60445965155684	Not
KIT	0.254974747474746	6.77333333333333	2.26025581996273	0.0268724807438098	0.332073926482106	-3.60811033295005	Not
CYP4F30P	0.160782828282828	5.47115942028986	2.25850246605303	0.0269869636955173	0.333191675546169	-3.6115818121731	Not
LGALS2	-0.479797979797984	7.95724637681159	-2.25783498516927	0.0270306588514528	0.333434239301951	-3.61290275672367	Not
LYPD1	0.248510101010099	5.21420289855072	2.25678398817027	0.0270995864485404	0.333987347652456	-3.61498200196317	Not
B3GNT3	0.184621212121211	10.5442028985507	2.25596981658994	0.0271530887515767	0.334133663200102	-3.61659215258749	Not
IL18RAP	-0.47977272727273	6.1036231884058	-2.25551915457717	0.0271827434699787	0.334133663200102	-3.61748319270819	Not
RPS27	-0.181742424242428	15.0994202898551	-2.2555037801483	0.0271837556501778	0.334133663200102	-3.61751358803899	Not
DDIT4L	-0.417626262626265	6.08695652173913	-2.25484615104861	0.0272270819697513	0.334369788760498	-3.6188135582668	Not
CENPW	-0.339191919191916	5.85333333333333	-2.25377822983251	0.0272975690556827	0.334938756599151	-3.62092388282256	Not
OPHN1	0.150656565656567	4.87072463768116	2.25268318748022	0.0273700131648761	0.335530709576488	-3.62308691223347	Not
SCARNA16	0.373712121212119	7.48710144927536	2.25151845645609	0.0274472534774813	0.336180361718444	-3.62538660866412	Not
RPS2	-0.166060606060608	15.5794202898551	-2.24957072593925	0.0275768482981954	0.337469551327872	-3.62923001644819	Not
LPCAT1	-0.185101010101011	4.58463768115942	-2.24801665876799	0.0276806364622019	0.337963982320219	-3.6322945731165	Not
SLC22A8	0.257196969696971	5.22449275362319	2.24745243401726	0.0277184031659033	0.337963982320219	-3.63340675188863	Not
CKLF	-0.170808080808079	8.07391304347826	-2.24739488230767	0.0277222579712812	0.337963982320219	-3.63352018221744	Not
TPRN	0.147626262626261	10.4421739130435	2.24731977496292	0.0277272893606592	0.337963982320219	-3.63366820970917	Not
NGFRAP1	-0.172449494949495	9.18942028985507	-2.24714309566864	0.0277391281558174	0.337963982320219	-3.63401640650181	Not
ZBTB20	0.249116161616162	5.01391304347826	2.24628989009929	0.0277963617922604	0.338288358873879	-3.63569756030524	Not
ATG4D	0.123055555555554	5.30420289855072	2.24601908195003	0.0278145495215451	0.338288358873879	-3.63623104544009	Not
RPS15	-0.10676767676768	13.6455072463768	-2.24523329272708	0.0278673831885189	0.338462374154064	-3.63777871787716	Not
FAM43A	0.212121212121212	5.84855072463768	2.24493966683601	0.0278871482117686	0.338462374154064	-3.63835691748902	Not
DUOX2	-0.615025252525255	10.5627536231884	-2.2447177987764	0.0279020911401439	0.338462374154064	-3.63879377063275	Down
MAP2	0.245176767676766	4.61579710144928	2.24429636491146	0.0279304943408074	0.338510755275608	-3.63962346230412	Not
TCF7L1	0.227398989898992	5.7631884057971	2.24318463467565	0.0280055433243276	0.338974964973924	-3.64181152345183	Not
TEX2	0.127626262626262	6.65173913043478	2.24300490725227	0.0280176927414437	0.338974964973924	-3.64216516814477	Not
TMEM147	0.116287878787878	9.38521739130435	2.24205557913411	0.0280819434960974	0.339456099889617	-3.64403273152995	Not
ISLR	-0.377146464646462	5.83231884057971	-2.24085557934183	0.0281633453097157	0.340143538954014	-3.6463924573713	Not
TRIM47	0.240404040404039	8.86391304347826	2.23994694589341	0.0282251204031724	0.340445797021203	-3.64817850790954	Not
ZEB1	-0.233308080808082	4.69463768115942	-2.23960497339766	0.0282484008874813	0.340445797021203	-3.64885054330963	Not
C15orf24	0.137752525252527	9.95884057971015	2.2394048169223	0.028262034790581	0.340445797021203	-3.64924384471641	Not
USP33	0.170606060606062	8.49173913043478	2.23848149393842	0.0283250030521562	0.340908131352557	-3.65105775573166	Not
SUGT1P3	-0.230101010101012	4.51115942028986	-2.23760147478831	0.0283851329561763	0.341016627388243	-3.65278599661368	Not
TCP11	-0.203737373737374	4.93188405797101	-2.23728552264483	0.0284067486990217	0.341016627388243	-3.65340634236959	Not
CCDC64B	0.174848484848484	10.5497101449275	2.23687948115909	0.0284345491313521	0.341016627388243	-3.65420346061019	Not
OSTBETA	-0.261262626262628	5.10550724637681	-2.23665338261936	0.028450039786247	0.341016627388243	-3.65464727093798	Not
ORAI2	-0.212626262626265	6.04391304347826	-2.2360863601609	0.0284889207672552	0.341016627388243	-3.65576011364108	Not
TRIM61	0.159520202020202	4.63898550724638	2.23606586242869	0.0284903271807613	0.341016627388243	-3.65580033811236	Not
INO80B	-0.122500000000002	5.45275362318841	-2.23550015121626	0.028529166505308	0.341016627388243	-3.65691035713943	Not
OR2A9P	0.189646464646465	4.81652173913043	2.23547664042117	0.028530781663928	0.341016627388243	-3.65695648398984	Not
FAM98A	0.145656565656564	5.38144927536232	2.23420105930562	0.0286185329392372	0.341770852026291	-3.65945847742577	Not
RNASE6	-0.290934343434344	5.94942028985507	-2.23301535212718	0.0287003142742014	0.342343762192849	-3.66178308713869	Not
DHRS3	0.144444444444442	11.5753623188406	2.23278988453009	0.0287158885993714	0.342343762192849	-3.66222500225277	Not
PECAM1	-0.336136363636364	5.88826086956522	-2.23184896715225	0.0287809633442343	0.342563172967538	-3.66406878071271	Not
SERPINB4	0.421010101010101	13.4308695652174	2.23180933876739	0.0287837069244271	0.342563172967538	-3.66414642002047	Not
TXNDC11	0.141338383838383	8.49101449275362	2.23066509824932	0.0288630250288919	0.343031893706399	-3.66638768708392	Not
SHPRH	0.125681818181817	5.14072463768116	2.23052755086471	0.0288725726617647	0.343031893706399	-3.6666570398284	Not
FASTKD5	-0.139722222222225	7.92376811594203	-2.22967783372254	0.028931616005221	0.343180708705762	-3.66832068550452	Not
CASP10	-0.216060606060609	7.28666666666667	-2.22923789182317	0.0289622274381333	0.343180708705762	-3.66918182564051	Not
MDFI	0.31924242424242	9.22565217391304	2.22900096877526	0.028978724483924	0.343180708705762	-3.66964551715007	Not
TMC5	-0.174898989898994	10.1375362318841	-2.22892372803674	0.0289841045722645	0.343180708705762	-3.66979667891081	Not
PBK	-0.216767676767676	5.38811594202899	-2.22777979155259	0.0290638866094839	0.343831730239329	-3.67203485961967	Not
PLD3	-0.173560606060607	7.63217391304348	-2.22719408407967	0.0291048105123261	0.344022333975619	-3.6731804492284	Not
SEC61A1	0.211944444444445	8.95391304347826	2.2267236596762	0.0291377161472621	0.344117916849906	-3.67410036826793	Not
ORC6	-0.11229797979798	4.50565217391304	-2.22602206218706	0.0291868528089216	0.344404863145275	-3.67547203784766	Not
ITGA5	0.169520202020201	4.85086956521739	2.22534417828989	0.0292343978289351	0.344672556035871	-3.67679699268478	Not
TMEM98	-0.155984848484854	9.87376811594203	-2.22483935946814	0.0292698487103929	0.344695034156968	-3.67778345850766	Not
CCL19	-0.733737373737376	5.41202898550725	-2.22460917440294	0.029286025981746	0.344695034156968	-3.67823319895518	Down
SMOC2	0.39537878787879	5.29507246376812	2.224181071027	0.0293161337284132	0.344756738036004	-3.67906952993951	Not
C11orf83	0.131186868686866	9.97753623188406	2.2227402393578	0.0294176647229067	0.345476144987815	-3.68188328183339	Not
LILRB4	-0.307525252525252	5.33985507246377	-2.22258177037795	0.0294288503798343	0.345476144987815	-3.68219265484272	Not
ZDHHC14	-0.235378787878789	6.63840579710145	-2.22185563257843	0.0294801531813726	0.345476144987815	-3.68361002354412	Not
MPDU1	0.1325	7.39246376811594	2.22142896514927	0.02951033454733	0.345476144987815	-3.68444266176833	Not
GLTSCR2	-0.16924242424243	12.5259420289855	-2.2212069549445	0.0295260497155449	0.345476144987815	-3.68487585855684	Not
PSMB8	-0.186969696969697	9.77942028985507	-2.22061771395222	0.0295677952553728	0.345476144987815	-3.68602543271085	Not
SRGAP2P2	0.278434343434345	7.39072463768116	2.22060544408259	0.0295686650808195	0.345476144987815	-3.6860493677075	Not
TMEM177	-0.139419191919194	7.2636231884058	-2.22049289191257	0.0295766450847845	0.345476144987815	-3.68626891940063	Not
VSIG10	0.20199494949495	5.60811594202899	2.21850468268938	0.0297179222316348	0.346834168132674	-3.69014567250318	Not
GATSL3	0.184343434343432	7.82739130434783	2.21686164649784	0.0298351190793435	0.34686102917834	-3.69334712627578	Not
ZNF791	-0.154343434343437	5.56492753623188	-2.21662143820379	0.0298522869559386	0.34686102917834	-3.69381500069832	Not
SLC5A8	0.316540404040405	7.41666666666667	2.21649650606098	0.0298612193828087	0.34686102917834	-3.6940583245563	Not
CYR61	0.370909090909089	7.52927536231884	2.21616557356917	0.0298848918104043	0.34686102917834	-3.69470280754138	Not
RBAK	0.147979797979797	4.74478260869565	2.21589797517313	0.029904045837195	0.34686102917834	-3.69522388831736	Not
HSBP1L1	0.239621212121208	6.98623188405797	2.21585014153323	0.0299074707851462	0.34686102917834	-3.6953170266281	Not
STAT1	-0.37727272727273	7.8304347826087	-2.21574847172978	0.0299147516129904	0.34686102917834	-3.69551498519169	Not
BANK1	-0.39010101010101	5.37768115942029	-2.21538027005949	0.0299411324743476	0.34686102917834	-3.6962318353849	Not
GBP4	-0.3689898989899	8.23536231884058	-2.21492209732437	0.0299739880847776	0.34686102917834	-3.69712370657291	Not
KIF16B	0.225000000000001	5.56405797101449	2.21372745674495	0.0300598047510618	0.34686102917834	-3.69944842617596	Not
ARFGEF1	0.126893939393939	8.33347826086957	2.21359594391969	0.0300692651008743	0.34686102917834	-3.69970427851133	Not
PSMB10	-0.151843434343435	12.976231884058	-2.21338503675253	0.0300844421229427	0.34686102917834	-3.70011456166013	Not
VASH1	-0.30747474747475	7.09260869565217	-2.21337760570902	0.0300849769884373	0.34686102917834	-3.70012901684644	Not
DAP3	-0.0961868686868712	11.0173913043478	-2.21324879290192	0.0300942498962483	0.34686102917834	-3.70037958243043	Not
MIAT	-0.293661616161618	4.68405797101449	-2.21307641595959	0.0301066628000701	0.34686102917834	-3.70071486894803	Not
TMEM208	0.122626262626262	10.6757971014493	2.2128843868625	0.0301204961507913	0.34686102917834	-3.70108835393912	Not
CDC16	-0.16550505050505	9.53304347826087	-2.21238793662533	0.0301562851804822	0.346984974296586	-3.70205379025202	Not
LAMB2	0.19520202020202	8.98942028985507	2.21160316988116	0.0302129350272505	0.347216708529281	-3.70357952890213	Not
NEGR1	0.168181818181818	4.95289855072464	2.21141530239817	0.0302265104359786	0.347216708529281	-3.7039447105079	Not
LOC100129186	0.154494949494949	5.2	2.21067122078064	0.0302803307806341	0.347508500536804	-3.705390812721	Not
TMEM220	0.141843434343434	4.60188405797101	2.21037142044257	0.0303020394626034	0.347508500536804	-3.70597334792464	Not
LY86	-0.510479797979796	7.23608695652174	-2.20992156350525	0.0303346394297363	0.347594855944871	-3.70684732694693	Down
WDR24	0.133232323232322	7.92405797101449	2.20920716623859	0.0303864731817598	0.347901280483154	-3.70823493805909	Not
FAM48A	0.168459595959594	5.66971014492754	2.20871231677462	0.0304224229759962	0.347965394543333	-3.70919588330388	Not
SKAP1	-0.353939393939394	6.62260869565217	-2.20827181131467	0.0304544561733096	0.347965394543333	-3.71005114213137	Not
MRPS6	0.149646464646462	10.085652173913	2.20809443659835	0.0304673630707253	0.347965394543333	-3.71039548065134	Not
MDGA1	0.156439393939394	4.63434782608696	2.20764594237454	0.0305000197312412	0.348019087812555	-3.7112660386021	Not
FAM46B	0.223459595959595	4.82507246376812	2.20731171366449	0.0305243762235408	0.348019087812555	-3.71191470023469	Not
MED19	-0.105429292929294	8.25347826086957	-2.20699645378062	0.0305473660200418	0.348019087812555	-3.71252647010123	Not
SYNGR2	0.141313131313121	13.7913043478261	2.20655659532608	0.0305794673326406	0.348040709396165	-3.71337990078637	Not
RIN1	0.147626262626261	7.83550724637681	2.20628274606968	0.0305994680673585	0.348040709396165	-3.71391115980515	Not
IL18	-0.217676767676768	6.12188405797101	-2.2049261742506	0.0306987153256182	0.348883350811226	-3.71654202832483	Not
RPL32P3	-0.111313131313132	12.124347826087	-2.20353125265942	0.0308010625068306	0.349413199406284	-3.71924581513857	Not
MED24	-0.216060606060607	8.24	-2.20350600000593	0.0308029180800031	0.349413199406284	-3.71929474894183	Not
CD69	0.461742424242423	5.38	2.20294651346587	0.0308440544805482	0.349413199406284	-3.72037878039449	Not
ATP8B1	0.142651515151515	8.69927536231884	2.20270711975233	0.0308616706765081	0.349413199406284	-3.72084254441468	Not
CENPN	-0.247601010101013	6.31202898550725	-2.20257573091484	0.0308713428974178	0.349413199406284	-3.72109705816287	Not
EMP1	0.77338383838384	8.85289855072464	2.20192261186167	0.0309194618616603	0.349672380678565	-3.7223620228402	Up
MAL2	0.180378787878784	10.7128985507246	2.20138981861195	0.0309587644273227	0.349777530946536	-3.72339370009277	Not
LIG1	-0.1814898989899	8.13985507246377	-2.20111282892227	0.0309792144249799	0.349777530946536	-3.72392996555045	Not
RPL22	-0.169191919191919	9.80869565217391	-2.20027408328532	0.0310412107866874	0.350008097509295	-3.72555346260525	Not
XLOC_012335	0.321414141414138	5.96405797101449	2.20015362670499	0.0310501233275465	0.350008097509295	-3.72578657752772	Not
FKBP4	0.158914141414139	7.17260869565217	2.19943948066075	0.0311030088258436	0.350319429220407	-3.72716841028955	Not
FAM78A	-0.281489898989897	5.47768115942029	-2.19891376138444	0.031141990965359	0.350473786310635	-3.72818540033844	Not
AK2	0.119444444444444	10.095652173913	2.19817998227373	0.0311964723468102	0.350802180931487	-3.72960452577576	Not
PSTK	-0.174040404040404	5.43101449275362	-2.19731525733891	0.0312607833408219	0.351047957115853	-3.73127637499565	Not
TBXA2R	0.237752525252524	7.33101449275362	2.19720533217139	0.03126896696993	0.351047957115853	-3.73148886236257	Not
TBX21	-0.262222222222223	4.93652173913044	-2.19677455115426	0.0313010555370955	0.351123895648729	-3.73232148151807	Not
TRAF2	-0.126287878787881	9.3395652173913	-2.19545273790276	0.0313996966038954	0.351210481306934	-3.73487541947738	Not
THRA	-0.226414141414146	9.12550724637681	-2.19505612602949	0.031429347055775	0.351210481306934	-3.73564147315119	Not
RNU2-2	0.569141414141411	9.94391304347826	2.19471467661821	0.0314548932411572	0.351210481306934	-3.73630088508464	Up
GRAMD4	0.203358585858587	6.54246376811594	2.19448538051559	0.0314720586708164	0.351210481306934	-3.73674365523781	Not
APEX2	0.143409090909092	7.66724637681159	2.19367783234371	0.0315325782195136	0.351210481306934	-3.73830271040902	Not
PVRL3	0.214444444444444	4.77855072463768	2.19307200856515	0.0315780469649225	0.351210481306934	-3.73947199040072	Not
ZNF503-AS2	0.17348484848485	5.02202898550725	2.1924153013996	0.0316273994983634	0.351210481306934	-3.7407391635701	Not
TRPM2	-0.255555555555556	4.93666666666667	-2.19183129291742	0.0316713453490035	0.351210481306934	-3.74186578292067	Not
PGAP3	0.179469696969697	8.84333333333333	2.19155720191793	0.031691988757878	0.351210481306934	-3.74239444648522	Not
PYCR2	-0.183939393939394	8.60797101449275	-2.19152764729815	0.0316942153941041	0.351210481306934	-3.74245144768383	Not
HNRNPC	-0.0830808080808083	9.9236231884058	-2.19131392318197	0.0317103213828456	0.351210481306934	-3.74286363185807	Not
JMJD5	0.145984848484846	4.93768115942029	2.19113240863699	0.0317240057252602	0.351210481306934	-3.74321367000303	Not
LATS2	0.17479797979798	5.29028985507246	2.19108421320304	0.0317276400373001	0.351210481306934	-3.74330660732788	Not
CSDA	0.183459595959594	10.5575362318841	2.19108220799851	0.0317277912532783	0.351210481306934	-3.74331047401161	Not
VAMP5	0.290656565656565	7.88710144927536	2.19108183724427	0.0317278192125729	0.351210481306934	-3.74331118894553	Not
NEFH	-0.23199494949495	4.65623188405797	-2.19102170534492	0.0317323541609181	0.351210481306934	-3.74342714128376	Not
RBM18	0.128055555555552	7.71014492753623	2.19092834061804	0.0317393965436414	0.351210481306934	-3.74360717103233	Not
SH3KBP1	-0.205101010101009	7.48086956521739	-2.18929799898053	0.0318625919241546	0.352040602089051	-3.74674979490837	Not
SNORA81	0.385277777777777	5.61101449275362	2.1889190577591	0.0318912861845537	0.352040602089051	-3.7474799471573	Not
XLOC_008900	0.161439393939393	4.75028985507246	2.18889512534764	0.0318930991584879	0.352040602089051	-3.7475260569846	Not
FCGR1B	-0.519873737373737	5.67391304347826	-2.18859321059464	0.0319159781338577	0.352040602089051	-3.74810770925691	Down
NOL7	-0.108409090909086	10.3010144927536	-2.18812584862176	0.031951422966647	0.352135195557804	-3.74900796622541	Not
RPL21	-0.154898989898987	14.1513043478261	-2.18755724620179	0.0319945923559993	0.352135195557804	-3.75010301371044	Not
MCM2	-0.217979797979798	6.63869565217391	-2.18747624567409	0.0320007462245102	0.352135195557804	-3.75025898919982	Not
LRMP	-0.478055555555556	6.37724637681159	-2.18702580897374	0.0320349862412324	0.352232422073503	-3.75112626388123	Not
SNHG5	-0.431186868686865	11.0126086956522	-2.18663402216577	0.0320647940482178	0.352280799903756	-3.75188048799394	Not
FAM57B	0.241515151515152	6.19782608695652	2.18586567602631	0.0321233216215068	0.352366153694657	-3.7533592827539	Not
TDRD1	-0.266136363636364	4.81144927536232	-2.18586476401303	0.0321233911482183	0.352366153694657	-3.75336103779011	Not
SERPINB8	0.194797979797978	6.05072463768116	2.18457695450705	0.0322216979111475	0.352604301651413	-3.75583860715971	Not
TRMT5	-0.142752525252526	8.33188405797102	-2.18453067752107	0.0322252354251426	0.352604301651413	-3.75592761424963	Not
ALS2	0.147702020202021	5.00797101449275	2.18443091420474	0.0322328627072102	0.352604301651413	-3.75611948901383	Not
HSD17B3	0.301338383838382	5.90449275362319	2.18394540524701	0.0322700042540426	0.352604301651413	-3.75705316009758	Not
SNX21	0.15123737373737	8.24739130434783	2.18391595881006	0.032272258117248	0.352604301651413	-3.75710978208811	Not
TAP1	-0.270454545454548	10.9876811594203	-2.18246178024561	0.0323837340638903	0.353543679366802	-3.75990517268892	Not
ULK1	0.188030303030302	7.38840579710145	2.17953427776917	0.0326091757675488	0.354916731264249	-3.7655278712522	Not
HSD17B13	0.417954545454545	5.13927536231884	2.17948452157964	0.0326130192357175	0.354916731264249	-3.76562337888065	Not
TRERF1	0.170732323232323	7.18695652173913	2.17936105337925	0.0326225583756154	0.354916731264249	-3.7658603694856	Not
DAPK2	0.183838383838383	6.9431884057971	2.17931962066807	0.0326257600092144	0.354916731264249	-3.76593989475422	Not
RGS7BP	0.279696969696971	6.05623188405797	2.17916782060438	0.0326374924170154	0.354916731264249	-3.76623124613637	Not
UBE2L6	-0.275580808080809	8.67985507246377	-2.17873198845365	0.0326711977618595	0.355004825210174	-3.76706764553774	Not
LOC100506190	0.245303030303033	7.88434782608696	2.17793223573668	0.0327331263101269	0.355115739963059	-3.76860206317523	Not
RPL29	-0.126742424242428	12.1947826086957	-2.17786983300836	0.0327379627560805	0.355115739963059	-3.76872176948355	Not
GALNT12	0.197676767676769	7.70768115942029	2.17760826010864	0.0327582424387127	0.355115739963059	-3.76922350892767	Not
RAC2	-0.491262626262628	9.31884057971014	-2.17708801924709	0.03279860923688	0.355275560210422	-3.77022126060944	Not
FAM173A	0.154747474747474	8.36376811594203	2.17655312267904	0.0328401585500477	0.35544792997378	-3.77124690476989	Not
SIDT1	0.188156565656565	5.4736231884058	2.17542977144879	0.0329275672579914	0.356098884741902	-3.77340017839932	Not
IL18R1	0.211262626262624	4.93173913043478	2.17493431966071	0.0329661832812301	0.356098884741902	-3.77434956949661	Not
PPM1L	0.177752525252525	4.58304347826087	2.17461069793504	0.0329914280617419	0.356098884741902	-3.77496959650997	Not
HSPC072	0.192474747474748	4.65405797101449	2.17442570521815	0.0330058663899711	0.356098884741902	-3.77532398825054	Not
CD86	0.543939393939396	5.5631884057971	2.17388204915995	0.0330483296791525	0.356098884741902	-3.77636532254948	Up
COQ10A	-0.187146464646465	6.16144927536232	-2.17370735184838	0.0330619848783262	0.356098884741902	-3.77669989487959	Not
CDC42SE2	-0.151186868686869	9.11202898550725	-2.17290185934777	0.0331250099346597	0.356098884741902	-3.7782422361706	Not
GPR37L1	0.199368686868689	5.52826086956522	2.17263801182911	0.0331456772713239	0.356098884741902	-3.77874733858301	Not
TM9SF4	0.146464646464642	8.44550724637681	2.17261865862527	0.0331471936630859	0.356098884741902	-3.77878438573117	Not
MST1R	0.173383838383838	7.43985507246377	2.17241175133903	0.0331634093680119	0.356098884741902	-3.7791804431078	Not
LONRF2	0.256868686868685	5.77492753623188	2.17216423100246	0.0331828170996421	0.356098884741902	-3.77965419816726	Not
ELAC1	0.120530303030303	5.7431884057971	2.17050217639192	0.0333133938086686	0.356523658012455	-3.78283416694851	Not
SLC16A14	0.242449494949495	4.59710144927536	2.17047476824912	0.0333155508439562	0.356523658012455	-3.78288658860778	Not
PLS3	0.239722222222221	6.85840579710145	2.17032143309981	0.033327620652332	0.356523658012455	-3.78317985156324	Not
GMPR	0.259722222222224	6.54550724637681	2.17009639497067	0.0333453414940996	0.356523658012455	-3.78361021839393	Not
ITFG3	0.122297979797979	8.32623188405797	2.17002495344538	0.033350968946423	0.356523658012455	-3.78374683632231	Not
UNC5B	0.318333333333332	6.37608695652174	2.16757931259727	0.0335441132423175	0.357489643464232	-3.78842129489825	Not
ANKRD50	0.253080808080809	5.61173913043478	2.1673667752172	0.033560944419301	0.357489643464232	-3.78882731096341	Not
TIMM17B	0.151035353535358	10.9097101449275	2.16734665896587	0.0335625378396734	0.357489643464232	-3.78886573780974	Not
BPIFA2	0.243156565656564	4.77565217391304	2.16717094885092	0.0335764587532782	0.357489643464232	-3.78920137296674	Not
CD320	-0.209191919191918	6.19449275362319	-2.16703899206484	0.0335869165554719	0.357489643464232	-3.78945341657567	Not
RPL35A	-0.129419191919192	14.5188405797101	-2.16681161918229	0.0336049429219958	0.357489643464232	-3.78988767816198	Not
SDC1	0.203712121212121	11.0784057971014	2.16659887487439	0.0336218171711041	0.357489643464232	-3.79029396472616	Not
MBOAT2	0.205353535353535	6.06289855072464	2.165612379247	0.0337001598411985	0.358048058389438	-3.79217746403275	Not
ZNF581	-0.178560606060608	5.69623188405797	-2.16424862228951	0.0338087252721581	0.358844212835553	-3.7947800371582	Not
TOR1AIP2	0.183636363636364	5.22884057971014	2.16402121875808	0.0338268580004376	0.358844212835553	-3.79521387231991	Not
PCYT1A	0.135404040404039	6.21913043478261	2.16275502463897	0.0339279772836354	0.359553147175004	-3.79762876502749	Not
CDYL2	0.426439393939393	5.38188405797101	2.16253530191017	0.0339455513632946	0.359553147175004	-3.79804769665803	Not
SS18L1	0.150681818181816	4.91376811594203	2.1618616634205	0.033999480522002	0.359849463692792	-3.79933185106482	Not
B4GALT2	0.119621212121209	7.48695652173913	2.16115696015738	0.0340559766503353	0.359862861920134	-3.80067485268621	Not
CYP2R1	0.196060606060607	8.45289855072464	2.16107586839429	0.0340624830393047	0.359862861920134	-3.80082937048321	Not
TRIB3	-0.317828282828283	7.64811594202899	-2.16075378345926	0.0340883362044021	0.359862861920134	-3.80144304350204	Not
LOC100128107	0.207550505050505	7.98434782608696	2.16047192135479	0.0341109748080467	0.359862861920134	-3.80198001427742	Not
ASXL2	-0.13401515151515	7.78492753623188	-2.15998517325014	0.0341501003469307	0.359862861920134	-3.80290716683442	Not
LSM14B	0.158080808080808	6.74217391304348	2.15990591401129	0.0341564750297076	0.359862861920134	-3.80305812181943	Not
PSIP1	-0.224015151515151	6.98463768115942	-2.15946737916591	0.0341917643981518	0.359961133925872	-3.80389325645916	Not
NAIP	-0.339949494949495	5.90536231884058	-2.15801653685759	0.03430874210747	0.360635784962192	-3.80665515495641	Not
SCAP	0.110631313131314	8.34347826086957	2.15721541105948	0.0343734843730241	0.360635784962192	-3.80817952909221	Not
FCHO1	-0.336212121212122	6.73246376811594	-2.15664129383947	0.0344199466889744	0.360635784962192	-3.80927165138392	Not
RASA4	-0.204848484848483	5.38130434782609	-2.15623786896912	0.0344526279383909	0.360635784962192	-3.81003892087236	Not
SLC22A18	0.202095959595958	10.1969565217391	2.15617887289438	0.0344574094495341	0.360635784962192	-3.81015111443849	Not
ALG1L	0.205934343434341	7.16289855072464	2.15606065861	0.0344669922177394	0.360635784962192	-3.81037591598759	Not
ARRDC1	0.1105303030303	8.02797101449275	2.15587081260279	0.0344823865114559	0.360635784962192	-3.8107369132217	Not
C4B	-0.663888888888891	7.5636231884058	-2.15505152869962	0.03454888968596	0.360635784962192	-3.8122944868218	Down
FLJ46906	0.303459595959596	8.60347826086957	2.15499528354792	0.0345534593368343	0.360635784962192	-3.81240139788793	Not
ANKRD20A1	0.177626262626266	5.16782608695652	2.1547257389184	0.0345753658736091	0.360635784962192	-3.8129137160438	Not
LDHB	-0.151843434343434	11.446231884058	-2.15451796220084	0.0345922606522496	0.360635784962192	-3.81330859517072	Not
RAB22A	0.207575757575755	6.00405797101449	2.15446465168054	0.0345965966077412	0.360635784962192	-3.81340990634976	Not
ZC3H14	-0.181969696969697	8.29869565217391	-2.15426611531623	0.0346127485261512	0.360635784962192	-3.81378718521012	Not
LINGO2	-0.202348484848486	4.63594202898551	-2.15386238788905	0.0346456140442088	0.360635784962192	-3.81455429574062	Not
CCDC28B	-0.186818181818183	4.79101449275362	-2.15385758178057	0.0346460054503888	0.360635784962192	-3.81456342693305	Not
CD82	-0.130075757575755	10.1363768115942	-2.15313208446039	0.0347051337063263	0.360980254192209	-3.81594160645885	Not
LPXN	-0.302777777777779	5.60202898550725	-2.15179263900731	0.0348145301921116	0.361537058367628	-3.81848500333211	Not
AIM2	-0.393964646464648	5.24536231884058	-2.15143440982986	0.034843838750395	0.361537058367628	-3.81916499136186	Not
CASP5	-0.238333333333335	6.27565217391304	-2.15136854962774	0.0348492294505971	0.361537058367628	-3.81928999601817	Not
PSMB4	-0.0991666666666635	11.5582608695652	-2.1510169734084	0.0348780184965295	0.361537058367628	-3.81995724208218	Not
CRAT	0.140479797979799	9.61420289855072	2.15088240493831	0.0348890432092237	0.361537058367628	-3.82021261051523	Not
ZNF77	-0.13560606060606	6.11652173913043	-2.14943733146504	0.0350076245473931	0.36249493229993	-3.82295402847453	Not
RAB12	0.215808080808079	7.96623188405797	2.14771270244361	0.0351496057218685	0.363290309553737	-3.82622368975023	Not
PRB1	0.862550505050503	6.06942028985507	2.14726816625512	0.035186283707003	0.363290309553737	-3.82706609997398	Up
FAM57A	0.186540404040404	6.90217391304348	2.14714199325692	0.0351967001195594	0.363290309553737	-3.82730517420696	Not
TSPAN13	0.20530303030303	9.06347826086957	2.14708376450856	0.0352015081928251	0.363290309553737	-3.82741550267655	Not
KLRC4	-0.30800505050505	5.33202898550725	-2.14691499312478	0.035215447244156	0.363290309553737	-3.8277352662552	Not
DBC1	-0.213257575757575	4.44115942028986	-2.1458396340789	0.0353043755970339	0.363936927622956	-3.82977218772413	Not
ZNF2	0.240328282828282	6.57811594202899	2.14481418358343	0.0353893589180996	0.364541947547884	-3.83171374714497	Not
HIST1H3H	-0.321085858585858	7.03217391304348	-2.14409979994922	0.0354486681398075	0.364881799375227	-3.83306586437081	Not
ARHGAP25	-0.361085858585859	6.94797101449275	-2.14308560117867	0.0355330172172953	0.364940949498537	-3.83498477036838	Not
MID2	0.162550505050505	5.87086956521739	2.14298267565503	0.0355415871122473	0.364940949498537	-3.83517946558675	Not
VIPR1	0.231464646464649	5.4231884057971	2.14297020237357	0.0355426257982629	0.364940949498537	-3.83520305965081	Not
ACSL3	0.171338383838382	5.96	2.14276522404807	0.0355596987214225	0.364940949498537	-3.8355907730498	Not
WDR49	-0.192348484848485	4.74782608695652	-2.14217402715005	0.0356089803394534	0.36501770515854	-3.836708832362	Not
LOC729558	0.164999999999999	4.51608695652174	2.14203344561826	0.0356207078362005	0.36501770515854	-3.83697465775026	Not
MAMSTR	0.181439393939391	5.46072463768116	2.1416405750029	0.0356534994622351	0.36501770515854	-3.83771745570006	Not
RBMS2	0.155303030303029	5.63405797101449	2.14141326863161	0.035672483987726	0.36501770515854	-3.83814716827789	Not
DNAJC10	0.266363636363636	8.69927536231884	2.14048445620951	0.0357501495103157	0.365542642301273	-3.83990263453941	Not
PSRC1	-0.242424242424242	4.83594202898551	-2.13908460845861	0.0358674803457932	0.36645663508267	-3.8425471112775	Not
CYTH4	-0.477575757575758	7.19507246376812	-2.13878782457267	0.0358923988779131	0.36645663508267	-3.84310757748821	Not
HEY1	-0.228737373737376	8.10217391304348	-2.13824011919755	0.0359384248329937	0.366656556519101	-3.84414172267377	Not
KIAA1797	-0.276136363636361	9.26623188405797	-2.13773547939791	0.0359808772904272	0.36671069002768	-3.84509434995545	Not
SH3GL1P3	0.170277777777776	4.55884057971014	2.13712061450608	0.03603266135923	0.36671069002768	-3.84625478877467	Not
RAB40B	0.169696969696968	6.11550724637681	2.13705540066104	0.0360381574891175	0.36671069002768	-3.84637785028073	Not
SPAG4	0.172171717171715	5.02376811594203	2.13692054247259	0.0360495254603482	0.36671069002768	-3.84663232347826	Not
CYP2C18	0.311515151515152	5.64768115942029	2.13548636426971	0.036170613853452	0.36751564161284	-3.84933770828436	Not
CA5A	0.128055555555554	4.5468115942029	2.13498630513902	0.036212917267873	0.36751564161284	-3.85028063101409	Not
HLA-E	-0.222070707070708	13.0723188405797	-2.13474211489804	0.0362335906321517	0.36751564161284	-3.85074101175897	Not
VILL	0.144444444444442	9.20202898550725	2.13472921345939	0.0362346831651462	0.36751564161284	-3.85076533403557	Not
XLOC_004609	0.12510101010101	4.53405797101449	2.13348427832152	0.0363402430233463	0.368316863683258	-3.85311173048971	Not
RRP7A	0.179090909090907	5.51768115942029	2.13311492348205	0.0363716125936943	0.368365528569446	-3.85380764424372	Not
MCTP2	0.184848484848485	5.42492753623188	2.13220336763249	0.03644913254947	0.36888118452438	-3.85552468796965	Not
DCAF8	0.193055555555556	5.47739130434783	2.13119017314477	0.0365354646684832	0.369133141939628	-3.85743243233572	Not
LOC644339	0.145454545454545	4.5704347826087	2.13098898074406	0.0365526289961645	0.369133141939628	-3.85781116361754	Not
TUBD1	0.13969696969697	5.78652173913043	2.13097410246762	0.0365538985851503	0.369133141939628	-3.85783916974439	Not
HIPK2	0.200404040404036	7.02971014492754	2.13059909607645	0.0365859112002769	0.36918752459377	-3.85854500685824	Not
EVI2B	-0.347702020202019	5.85768115942029	-2.12960194477929	0.0366711522233466	0.369778564055783	-3.86042131883776	Not
PSMA1	-0.0862626262626307	9.98347826086957	-2.12904713704664	0.0367186544751688	0.369988476960913	-3.86146495386821	Not
ESRRG	0.15512626262626	4.76942028985507	2.12833817063886	0.0367794335799995	0.370331769489247	-3.86279822814261	Not
CEP85	0.124646464646464	5.01260869565217	2.12663763780901	0.0369255756493006	0.371435836592826	-3.86599465395334	Not
CCNC	0.161616161616162	6.74492753623188	2.1264391922132	0.036942662723513	0.371435836592826	-3.86636751939079	Not
LAYN	0.225176767676764	7.33869565217391	2.12577406570104	0.0369999833162087	0.371742585999445	-3.86761702456858	Not
CARD8	-0.2214898989899	5.86898550724638	-2.1254492288014	0.0370280058533045	0.371754743777022	-3.86822713861228	Not
RAD51B	-0.0922474747474755	4.76884057971014	-2.1251089399843	0.0370573811633266	0.371780455737716	-3.86886618754125	Not
HK1	0.154747474747472	8.19710144927536	2.12404630903283	0.0371492428717945	0.372302551134295	-3.87086119223869	Not
SLC28A2	-0.528005050505049	5.33057971014493	-2.12367043373351	0.0371817836901449	0.372302551134295	-3.87156665980657	Down
HR	0.215833333333334	5.68927536231884	2.12357428092205	0.0371901119492811	0.372302551134295	-3.8717471082646	Not
IPO7	0.116010101010099	6.25173913043478	2.12277786541769	0.0372591557074316	0.372302551134295	-3.87324145476335	Not
C1S	-0.400934343434345	6.36536231884058	-2.12275669107206	0.0372609928974799	0.372302551134295	-3.87328117837124	Not
PLCE1	0.21482323232323	7.80086956521739	2.12264675141578	0.0372705330670321	0.372302551134295	-3.87348742239285	Not
CIRBP	-0.173308080808081	9.59260869565217	-2.12222126257334	0.0373074754780592	0.372403273940454	-3.87428554094476	Not
XLOC_004803	0.242020202020202	6.29202898550725	2.12179700418209	0.0373443427436847	0.372503102259848	-3.87508121253565	Not
LOC100132363	0.18462121212121	5.25753623188406	2.12138066580635	0.0373805525558252	0.372596233778947	-3.87586189573557	Not
NADKD1	0.183813131313131	5.83014492753623	2.12017469194292	0.0374856108701482	0.373278633931526	-3.87812248386473	Not
OVOL2	0.177676767676768	8.52057971014493	2.11990997572459	0.0375087059155371	0.373278633931526	-3.87861854217967	Not
ARL8A	0.132020202020199	9.64463768115942	2.11966853417671	0.0375297811540244	0.373278633931526	-3.87907093839793	Not
EPB41L3	-0.207222222222224	5.21855072463768	-2.11868364962534	0.0376158575698086	0.37386657003971	-3.88091588025389	Not
RPS18	-0.12262626262627	13.5742028985507	-2.1180011341443	0.0376756082734123	0.373976038150244	-3.88219396832612	Not
CXCL5	-0.68058080808081	5.62521739130435	-2.11747150453931	0.0377220314142451	0.373976038150244	-3.88318551258056	Down
TSPAN33	-0.306590909090909	6.20246376811594	-2.11731712350883	0.0377355725845281	0.373976038150244	-3.88347449577199	Not
HDGFRP2	0.224494949494947	6.1631884057971	2.11717877391315	0.0377477111828025	0.373976038150244	-3.88373345437627	Not
AUP1	0.166919191919193	8.44072463768116	2.11697116474725	0.0377659328824615	0.373976038150244	-3.8841220232537	Not
IRF8	-0.412853535353533	5.59884057971014	-2.11671180420092	0.0377887074971865	0.373976038150244	-3.88460740518322	Not
EGFL8	0.231969696969696	5.96405797101449	2.11612952851067	0.0378398809599709	0.373993532863494	-3.8856969196513	Not
ND4L	0.327121212121211	12.5552173913043	2.11607787869853	0.0378444231235112	0.373993532863494	-3.88579355061801	Not
MINPP1	0.14621212121212	5.22507246376812	2.11392309220046	0.038034340842622	0.3753567443487	-3.88982307841102	Not
MEPCE	-0.14757575757576	5.63724637681159	-2.11379549232011	0.0380456131027377	0.3753567443487	-3.89006158236316	Not
TIRAP	0.117954545454545	4.86942028985507	2.1135921408327	0.038063583307196	0.3753567443487	-3.89044165183422	Not
ITGA4	-0.374040404040406	4.78666666666667	-2.11289066941551	0.0381256290310822	0.375701383451283	-3.89175247603945	Not
SNCG	0.13641414141414	4.73753623188406	2.11113628681906	0.0382811902289405	0.376920198770146	-3.89502918890131	Not
RPN1	0.1525	8.18289855072464	2.11088313486372	0.0383036826590072	0.376920198770146	-3.89550181215316	Not
CFB	-0.376010101010101	10.6326086956522	-2.1096232336674	0.0384157949918991	0.377755317420342	-3.89785325450264	Not
FBXL19	0.138257575757576	5.55971014492754	2.10855237530218	0.0385113091686135	0.37795314704184	-3.89985090883006	Not
ZNF169	0.223914141414141	5.4831884057971	2.10830883864745	0.0385330599300508	0.37795314704184	-3.90030509552956	Not
TMEM79	0.279267676767677	7.40115942028986	2.10814726194819	0.0385474965612199	0.37795314704184	-3.90060640470553	Not
SRD5A2	-0.407449494949494	8.28014492753623	-2.10790881285568	0.0385688101984476	0.37795314704184	-3.90105102911646	Not
SH2D3C	-0.322045454545455	5.6331884057971	-2.10787077850191	0.0385722108232386	0.37795314704184	-3.9011219458606	Not
RPL11	-0.120934343434342	12.8014492753623	-2.10693064351864	0.038656350375969	0.378285874495376	-3.90287451399683	Not
RHBDF1	0.183888888888889	7.05927536231884	2.10680749181252	0.0386673839117387	0.378285874495376	-3.90310403867833	Not
CTAGE11P	0.149696969696969	7.67507246376812	2.10657726419792	0.0386880180334975	0.378285874495376	-3.90353309524097	Not
IRAK1	0.15681818181818	7.7	2.10623861142501	0.0387183871099544	0.378316023452797	-3.90416414053299	Not
CD1C	0.239217171717171	4.95753623188406	2.10577733104164	0.038759786232589	0.378453828249892	-3.9050235473896	Not
TMEM176A	-0.398838383838386	6.13130434782609	-2.10461519986668	0.0388642558153824	0.379206831020603	-3.90718797303161	Not
PDPN	-0.185732323232323	4.56521739130435	-2.1030053097307	0.0390093801468405	0.380355172810087	-3.91018460746496	Not
CLUAP1	-0.275151515151514	9.30159420289855	-2.10141684316378	0.0391530337032157	0.381413443650803	-3.91313939939958	Not
HGD	-0.369444444444446	6.21057971014493	-2.10119718095061	0.0391729349988275	0.381413443650803	-3.91354785123357	Not
ANXA1	0.23861111111111	13.5411594202899	2.10012215269027	0.039270458633094	0.381943294520297	-3.91554627859086	Not
GAL	0.290732323232323	5.53289855072464	2.09999015343742	0.0392824477451095	0.381943294520297	-3.91579159739129	Not
FNTB	0.110833333333333	6.05115942028985	2.09836346672673	0.0394304557540531	0.383024869970853	-3.91881366516741	Not
PASK	-0.211717171717173	4.88347826086957	-2.09816071770553	0.0394489372029122	0.383024869970853	-3.91919018988186	Not
AQR	-0.152878787878788	5.67811594202899	-2.09724501953072	0.0395325006212488	0.383319802733688	-3.92089033426332	Not
DBNDD1	0.188939393939394	4.85130434782609	2.09722196569361	0.03953460641249	0.383319802733688	-3.92093312912787	Not
SLC22A31	0.180151515151514	6.37550724637681	2.09627000573855	0.0396216455955737	0.383895259386883	-3.92269989411274	Not
FZD4	0.233712121212121	6.61072463768116	2.09552124345449	0.0396902227419138	0.384291158042343	-3.92408904661572	Not
SLC15A3	-0.296717171717173	7.56913043478261	-2.0945135849109	0.0397826738548391	0.384739599208523	-3.9259578348277	Not
TRIM16L	0.218358585858585	9.39695652173913	2.09441165183603	0.0397920364417614	0.384739599208523	-3.92614683454775	Not
FAM188A	0.119040404040404	6.6236231884058	2.09383851004236	0.0398447152636372	0.384907823058391	-3.92720937838226	Not
GRM4	-0.231590909090908	4.92492753623188	-2.09327128043	0.0398969101668576	0.384907823058391	-3.92826071105985	Not
MIR22HG	0.253358585858582	7.77521739130435	2.09303109324939	0.0399190293749183	0.384907823058391	-3.92870581125409	Not
MAZ	0.197904040404039	5.89507246376812	2.09301534970603	0.0399204795930737	0.384907823058391	-3.9287349846646	Not
HSD17B1	0.146666666666664	5.8031884057971	2.09248358481485	0.0399694899877052	0.385112563363122	-3.92972025329097	Not
KIF11	-0.159974747474751	5.64623188405797	-2.09124183278102	0.0400841397539016	0.385949026172115	-3.93202015218124	Not
CLDN24	0.405883838383839	6.91115942028985	2.09062483032159	0.0401412128572035	0.386188860858744	-3.93316248274163	Not
NOC4L	0.145959595959596	8.82130434782609	2.09037053645248	0.0401647556695498	0.386188860858744	-3.93363320155345	Not
KIF5B	0.13878787878788	9.29028985507246	2.08950019152572	0.0402454237160805	0.386696326973982	-3.93524390193186	Not
FOXQ1	0.290959595959595	8.9836231884058	2.08849943328147	0.040338352528714	0.386953499270879	-3.93709522514975	Not
TNKS1BP1	0.142146464646465	6.18507246376812	2.08824591082793	0.0403619236963226	0.386953499270879	-3.93756409822785	Not
SLITRK6	0.290101010101009	7.22014492753623	2.08823544064456	0.0403628974146095	0.386953499270879	-3.93758346107034	Not
NPAS2	0.226010101010102	5.45913043478261	2.08801047931005	0.0403838235445339	0.386953499270879	-3.93799946866745	Not
PFKM	-0.195252525252526	7.60449275362319	-2.08704832562268	0.0404734300937147	0.387240867342524	-3.93977827916492	Not
SULF1	-0.286287878787879	6.34275362318841	-2.08684324423887	0.0404925518145054	0.387240867342524	-3.94015733667276	Not
MARCKSL1	-0.211944444444445	7.10942028985507	-2.08676951187617	0.0404994285070205	0.387240867342524	-3.9402936102323	Not
TFEC	-0.23679292929293	4.65463768115942	-2.08629523826199	0.0405436860899439	0.387240867342524	-3.94117007094666	Not
ATOH8	0.229116161616159	4.92347826086957	2.08598899673671	0.0405722857373135	0.387240867342524	-3.94173591453754	Not
IFI30	-0.300479797979799	11.3423188405797	-2.08530348196594	0.0406363687144711	0.387240867342524	-3.94300227890998	Not
RPL18A	-0.142171717171717	12.3852173913043	-2.08525721444311	0.0406406970283736	0.387240867342524	-3.94308773664036	Not
B3GNT7	0.140681818181818	8.77855072463768	2.08523664057099	0.0406426218365704	0.387240867342524	-3.94312573676698	Not
C5orf42	0.234520202020203	6.34478260869565	2.08483845964725	0.0406798895773359	0.387240867342524	-3.94386111580604	Not
ENTPD4	0.17651515151515	6.35057971014493	2.08469730448354	0.0406931080936212	0.387240867342524	-3.94412177818018	Not
TMEM141	0.158611111111108	10.5660869565217	2.08396935278768	0.0407613363818603	0.387624093919405	-3.9454657953129	Not
FAM190B	-0.145227272727275	6.8236231884058	-2.08301463916224	0.0408509683058289	0.388210195723316	-3.94722785943244	Not
MXD4	-0.125580808080808	6.45144927536232	-2.08189107187639	0.040956671251537	0.388774078066313	-3.94930066125749	Not
LCN2	-0.330429292929294	12.5960869565217	-2.08178794569568	0.0409663850021553	0.388774078066313	-3.9494908634394	Not
MON2	0.110151515151515	4.86565217391304	2.08143751745219	0.0409994077402255	0.388821332639006	-3.95013711884717	Not
OR10A5	0.171919191919192	4.59	2.08112077512007	0.0410292758886152	0.388838626244463	-3.95072116905577	Not
KIAA0513	0.169141414141412	9.66521739130435	2.0805108645867	0.0410868422234963	0.388957019185316	-3.95184558097459	Not
IFI27L2	-0.182878787878789	10.0657971014493	-2.08039406054579	0.0410978747281996	0.388957019185316	-3.95206088427211	Not
CCT8L2	0.472651515151516	6.09811594202899	2.07971762854647	0.0411618162431926	0.389296440799362	-3.95330753375231	Not
SMCR7	0.153813131313131	7.06782608695652	2.07913138459191	0.0412173020903257	0.389555482946398	-3.95438768108448	Not
NRTN	0.17161616161616	4.78014492753623	2.07801398223831	0.0413232393354106	0.390238592887552	-3.95644574170938	Not
AGR2	0.182070707070704	13.6368115942029	2.07777559617243	0.0413458703896007	0.390238592887552	-3.95688468176643	Not
LOC100506310	0.259065656565657	5.11971014492754	2.0769879099611	0.0414207252029292	0.39059606780466	-3.95833473363006	Not
MYL6B	-0.161767676767678	8.8968115942029	-2.07678436182416	0.0414400876841438	0.39059606780466	-3.95870936706564	Not
DPYSL4	0.199343434343434	7.96521739130435	2.0754163997129	0.0415704180160556	0.391459985553715	-3.96122628650627	Not
KLF3	0.170959595959594	9.09101449275362	2.0751701327481	0.0415939183005711	0.391459985553715	-3.96167923963318	Not
RPS4X	-0.196540404040407	13.1892753623188	-2.0749341745615	0.041616445633334	0.391459985553715	-3.96211318782604	Not
CTDP1	0.113106060606062	7.22840579710145	2.07344925394478	0.0417584557656517	0.392240250153796	-3.96484309595889	Not
ACACA	-0.174545454545456	9.02347826086956	-2.07332891615109	0.0417699825779224	0.392240250153796	-3.96506425227668	Not
CHAF1A	-0.133560606060607	7.01971014492754	-2.07287475714595	0.0418135099481169	0.392240250153796	-3.965898802413	Not
RTKN	0.165984848484848	5.53811594202899	2.07266859213496	0.0418332820880101	0.392240250153796	-3.96627759263655	Not
RPLP2	-0.152525252525253	14.8307246376812	-2.07257672116967	0.0418420955241297	0.392240250153796	-3.96644637795888	Not
APOBEC4	-0.217803030303031	4.66666666666667	-2.07229495680157	0.0418691359702573	0.392240250153796	-3.96696399446004	Not
ZNF274	0.109823232323233	4.94608695652174	2.07191233280827	0.0419058799231588	0.392306167729602	-3.96766679670483	Not
C4orf7	-0.903131313131315	6.79971014492754	-2.0709004568097	0.0420031862211501	0.392306167729602	-3.96952485761291	Down
GTF3C3	-0.113232323232324	7.12304347826087	-2.07086304616903	0.0420067875272957	0.392306167729602	-3.96959353776266	Not
PAWR	0.166212121212118	7.67550724637681	2.07081826344314	0.0420110988523594	0.392306167729602	-3.96967575048843	Not
KIAA0141	-0.175732323232323	7.1004347826087	-2.07075026633887	0.0420176458044327	0.392306167729602	-3.96980057749598	Not
TTC22	0.197550505050503	5.27913043478261	2.07044146739825	0.0420473889282254	0.392319682025468	-3.97036741588729	Not
KCTD17	-0.169646464646464	4.76057971014493	-2.06969962277781	0.0421189168288812	0.392722785361424	-3.97172885952956	Not
MTHFD1	-0.134191919191919	7.8136231884058	-2.0688459071866	0.0422013613059143	0.393227066200606	-3.97329508022648	Not
CMPK1	0.196060606060602	7.7095652173913	2.06839266766135	0.0422451878972162	0.393371074677571	-3.9741263597497	Not
TNFAIP8L2	-0.237297979797981	5.17376811594203	-2.06788821447394	0.0422940128921931	0.39356140184581	-3.97505138138905	Not
TRIP10	0.1870202020202	6.04	2.06675229778957	0.042404134454637	0.394321478345769	-3.9771335995107	Not
SLU7	-0.159595959595959	7.66188405797101	-2.06627405704834	0.042450571586782	0.394457519826707	-3.97800994908868	Not
SLC6A4	0.249292929292925	5.45521739130435	2.06527360281443	0.0425478576689951	0.394457519826707	-3.97984264975142	Not
SKAP2	-0.331868686868686	5.66927536231884	-2.06464586817715	0.0426089980441359	0.394457519826707	-3.98099217901986	Not
PPP2R1B	-0.132121212121211	5.72652173913044	-2.06441613601308	0.0426313925547938	0.394457519826707	-3.9814127957313	Not
ZNF671	-0.206010101010101	5.77463768115942	-2.06439222999617	0.0426337235198918	0.394457519826707	-3.9814565629052	Not
IL13RA1	-0.117500000000001	9.39536231884058	-2.06429202737761	0.0426434950110724	0.394457519826707	-3.98164000917466	Not
CYP26A1	0.567171717171714	6.96652173913043	2.06416359532519	0.0426560221889352	0.394457519826707	-3.98187512513262	Up
VAV1	-0.202929292929294	9.09927536231884	-2.06413364150128	0.0426589443221527	0.394457519826707	-3.98192995867689	Not
NEDD4	0.0977525252525258	4.57797101449275	2.06397100969799	0.0426748128193336	0.394457519826707	-3.98222766065708	Not
ZNF845	0.123888888888891	6.04130434782609	2.06346528904233	0.0427241901480792	0.394525356342279	-3.98315326451582	Not
CPNE5	-0.63611111111111	6.51478260869565	-2.06318082594032	0.0427519861017877	0.394525356342279	-3.98367382038387	Down
ACVR2A	0.139898989898989	4.58420289855072	2.06302196195517	0.0427675160896102	0.394525356342279	-3.98396450755161	Not
MAL	0.840757575757577	8.63289855072464	2.06128243070623	0.0429378854858984	0.395493764665279	-3.98714619136651	Up
TPRA1	0.16363636363636	7.54173913043478	2.06099037909312	0.0429665463332538	0.395493764665279	-3.98768013614502	Not
TRAIP	-0.1989898989899	6.28739130434783	-2.06089227620664	0.0429761774861555	0.395493764665279	-3.98785947830348	Not
ZNF425	0.193863636363634	5.28478260869565	2.06057665282191	0.0430071761395373	0.395493764665279	-3.98843641938434	Not
MSRB2	-0.141691919191919	9.0163768115942	-2.06049583189679	0.0430151169935262	0.395493764665279	-3.98858414281632	Not
PLEKHO1	-0.34931818181818	9.44289855072464	-2.05995198446424	0.0430685842528415	0.395540238948521	-3.98957804761295	Not
HIST1H2AB	-0.176767676767676	5.99565217391304	-2.0598641224361	0.0430772276099723	0.395540238948521	-3.98973859764535	Not
SCGB3A2	0.104797979797978	4.8704347826087	2.05935991956045	0.0431268571181228	0.395733867599453	-3.99065980972426	Not
GFPT1	0.1464898989899	8.84521739130435	2.0584234726878	0.0432191640461836	0.395869730820434	-3.99237023418617	Not
XPO6	-0.192676767676768	6.92492753623188	-2.05784211153711	0.0432765553919668	0.395869730820434	-3.99343174884881	Not
ARHGAP23	0.230732323232323	5.32492753623188	2.05768134586723	0.0432924376074379	0.395869730820434	-3.99372524638168	Not
PTHLH	0.684722222222223	6.22391304347826	2.05764169132935	0.043296355895543	0.395869730820434	-3.99379763752521	Up
PPP1R3C	0.24878787878788	5.72768115942029	2.05691259870975	0.0433684525155797	0.395869730820434	-3.99512841028937	Not
C6orf130	-0.122121212121213	8.44840579710145	-2.05672336123116	0.0433871822628527	0.395869730820434	-3.99547374728839	Not
CCT2	-0.129141414141415	10.4023188405797	-2.05651173030621	0.0434081366634836	0.395869730820434	-3.99585991669907	Not
ARHGEF15	0.128989898989898	4.48275362318841	2.05639839075874	0.0434193624422912	0.395869730820434	-3.99606671646297	Not
HEATR6	-0.121616161616161	5.44594202898551	-2.05632753393569	0.0434263817681625	0.395869730820434	-3.99619599699649	Not
LOC100129722	0.162373737373734	6.8595652173913	2.05591935974558	0.0434668360031846	0.395869730820434	-3.99694064753941	Not
FXYD2	0.235732323232323	4.79420289855072	2.05572514891717	0.0434860956930284	0.395869730820434	-3.99729490944791	Not
ZNF160	0.169292929292929	5.1368115942029	2.05543074271889	0.043515305693487	0.395869730820434	-3.99783188260056	Not
IGSF22	-0.147474747474749	4.83608695652174	-2.05535136186058	0.0435231844936974	0.395869730820434	-3.99797665530373	Not
LOC145757	0.143661616161616	4.75101449275362	2.05516800814924	0.0435413876308086	0.395869730820434	-3.99831103213968	Not
THRB	0.14891414141414	4.67072463768116	2.05420357190342	0.0436372438625096	0.396481249117756	-4.0000694145115	Not
GH2	0.125303030303029	4.56173913043478	2.05353223586948	0.0437040759800103	0.396828430558509	-4.00129298123311	Not
DHRSX	0.159393939393937	7.01376811594203	2.05262065796701	0.0437949656922383	0.397393455054243	-4.00295384583383	Not
MUC5B	-0.710808080808083	5.73550724637681	-2.05094952790512	0.0439620105890053	0.39864831708081	-4.00599690409526	Down
SNORA78	0.113787878787878	4.50724637681159	2.04966135645507	0.0440911498806494	0.399044333784236	-4.00834112197636	Not
TAPBPL	-0.18419191919192	7.61420289855072	-2.04959079963	0.0440982326443799	0.399044333784236	-4.00846948403194	Not
ARIH1	0.168156565656567	7.30985507246377	2.04925590749697	0.0441318637731233	0.399044333784236	-4.00907869086858	Not
C1QC	-0.314444444444443	6.09594202898551	-2.0491216778623	0.0441453498236206	0.399044333784236	-4.00932284522472	Not
IGBP1	-0.0950505050505086	8.65768115942029	-2.04907952289818	0.04414958586549	0.399044333784236	-4.00939951926356	Not
EBPL	0.175681818181815	9.82347826086957	2.04847815578453	0.0442100538312629	0.399250853899329	-4.01049317153016	Not
C5orf39	-0.32709595959596	6.65115942028986	-2.04803042720131	0.0442551196572416	0.399250853899329	-4.01130723170679	Not
IRAK3	-0.275101010101011	7.01768115942029	-2.04799366521338	0.0442588216691864	0.399250853899329	-4.01137406539951	Not
KRT78	0.656969696969697	6.71246376811594	2.04718054309148	0.0443407730955449	0.399730051345729	-4.01285206019655	Up
HPRT1	-0.114015151515152	6.62869565217391	-2.046676966908	0.0443915921303899	0.399786925834762	-4.01376714080316	Not
C9orf125	0.142702020202021	9.16202898550725	2.04654665883448	0.0444047505074312	0.399786925834762	-4.01400389968536	Not
LOC284454	0.239242424242424	6.41724637681159	2.04590784286655	0.0444693061309697	0.399925717193822	-4.01516438288578	Not
CLPTM1L	0.0927020202020188	8.80927536231884	2.04579156596346	0.0444810652022101	0.399925717193822	-4.0153755790296	Not
YAP1	0.151388888888886	7.99898550724638	2.04553818375306	0.0445066989996442	0.399925717193822	-4.01583576576464	Not
CAV1	0.185176767676768	4.61782608695652	2.04513645217289	0.0445473668739151	0.400031892297171	-4.01656527820873	Not
HYAL1	0.221489898989898	6.17101449275362	2.0448016436516	0.0445812844848918	0.400077352351472	-4.01717316731917	Not
SLC31A2	-0.258409090909092	7.67275362318841	-2.04377993400933	0.0446849258438872	0.400720996499773	-4.01902767428277	Not
SERPINB7	0.176742424242423	4.56463768115942	2.04352508266022	0.0447108100674468	0.400720996499773	-4.01949012819973	Not
CCDC24	-0.188737373737375	5.73304347826087	-2.04302896803372	0.044761235473309	0.400818326945674	-4.02039023338505	Not
NINJ2	-0.216414141414144	5.56072463768116	-2.04284951665367	0.044779487085384	0.400818326945674	-4.02071576620966	Not
TFR2	0.116237373737372	4.49913043478261	2.0416168076554	0.044905036590213	0.401526515607358	-4.02295127454907	Not
LEPREL1	0.333636363636363	6.45710144927536	2.04150002923866	0.0449169459954462	0.401526515607358	-4.02316298966922	Not
CCPG1	0.153661616161615	6.09623188405797	2.04122029481113	0.0449454851945632	0.401526515607358	-4.02367009485418	Not
CBLN3	-0.315429292929293	4.77391304347826	-2.04038005210135	0.0450313027500147	0.40160733973861	-4.0251929265133	Not
RN7SK	0.307803030303027	13.5069565217391	2.04014516900551	0.0450553175764945	0.40160733973861	-4.0256185230554	Not
AHCY	-0.171414141414141	6.93086956521739	-2.039544720525	0.0451167585292233	0.40160733973861	-4.02670630970481	Not
LOC286382	0.137146464646464	4.63246376811594	2.03893562301674	0.0451791581840951	0.40160733973861	-4.02780947681815	Not
ATL3	0.167095959595961	6.19536231884058	2.03874127510479	0.0451990839960814	0.40160733973861	-4.02816140897677	Not
MANBA	-0.165505050505052	6.12971014492754	-2.03870698515553	0.0452026004097648	0.40160733973861	-4.02822349937623	Not
LOC100292905	0.137929292929291	4.67014492753623	2.03868688973715	0.0452046612922911	0.40160733973861	-4.02825988665335	Not
PITX1	0.246515151515148	10.3871014492754	2.03791881268571	0.0452834919682863	0.40160733973861	-4.02965042603675	Not
CBX3	-0.130656565656567	9.18971014492754	-2.03782064955881	0.0452935753474849	0.40160733973861	-4.0298281088974	Not
CTRB2	0.46012626262626	7.41855072463768	2.03773653658325	0.045302217023666	0.40160733973861	-4.02998035389423	Not
CNN1	-0.327272727272729	6.2031884057971	-2.03756939645371	0.0453193930319645	0.40160733973861	-4.03028286210422	Not
EXT2	0.103636363636361	7.8304347826087	2.03750864613896	0.0453256373734106	0.40160733973861	-4.03039280914765	Not
ATP2A2	0.206515151515151	7.23623188405797	2.03745565762857	0.0453310845070988	0.40160733973861	-4.03048870637451	Not
ABCB7	0.135909090909088	6.85	2.0367766012931	0.0454009403011185	0.401969372461691	-4.03171745023386	Not
SYBU	0.191893939393939	7.60072463768116	2.0360490100649	0.0454758917720132	0.402376030260985	-4.03303361663244	Not
JAK3	-0.470101010101011	8.20260869565217	-2.03449082499287	0.0456367636251908	0.403541918152596	-4.03585087981437	Not
LPCAT3	0.172979797979801	9.86115942028986	2.03386987426915	0.0457010088200795	0.40375700750167	-4.03697305444702	Not
UIMC1	-0.0877525252525224	7.60391304347826	-2.03338811497642	0.0457509064940151	0.40375700750167	-4.03784347589533	Not
TAS1R3	0.242601010101007	7.52869565217391	2.03329832113819	0.0457602119696352	0.40375700750167	-4.03800569133608	Not
CSE1L	-0.102878787878787	8.42086956521739	-2.0331308601971	0.0457775705584295	0.40375700750167	-4.03830819800354	Not
LGALS3	0.186439393939393	13.96	2.03283650826302	0.0458080960851739	0.403769391113119	-4.03883987125763	Not
LOC728061	0.261540404040404	7.56463768115942	2.03230234819147	0.0458635354415092	0.404001219121046	-4.03980452460965	Not
ZNF524	0.117702020202023	8.64565217391304	2.03156487089637	0.0459401715115888	0.404419351116304	-4.0411359862424	Not
ATF5	-0.18189393939394	6.04115942028985	-2.03063997667644	0.0460364389635402	0.404819027138302	-4.04280521291324	Not
MARCH9	0.126439393939394	7.59869565217391	2.03042866725243	0.0460584573989483	0.404819027138302	-4.04318648493174	Not
LMO2	-0.245808080808082	8.88478260869565	-2.03028757326541	0.0460731644301652	0.404819027138302	-4.04344104561137	Not
GPRIN2	-0.224949494949493	5.17869565217391	-2.02932337805728	0.0461737761399219	0.405247836887991	-4.04518022135089	Not
MTO1	-0.133888888888887	6.22347826086957	-2.02925973064106	0.0461804242540949	0.405247836887991	-4.0452950002994	Not
B3GNT6	0.340075757575759	5.0931884057971	2.02842710815975	0.0462674693647652	0.405370361815281	-4.04679622241859	Not
BRAF	0.132954545454544	5.99391304347826	2.02840718842606	0.0462695535663647	0.405370361815281	-4.04683213112975	Not
DIAPH1	0.113156565656562	10.5178260869565	2.0282873155799	0.0462820975660721	0.405370361815281	-4.04704821577101	Not
ALOX12P2	0.131186868686868	4.64086956521739	2.02774874498668	0.0463384919480278	0.405436531407901	-4.04801891235952	Not
LAPTM4B	0.166388888888884	9.9268115942029	2.02663354952717	0.0464554532606108	0.405436531407901	-4.05002816959182	Not
RPL13	-0.170176767676766	15.32	-2.02637913808888	0.0464821713669337	0.405436531407901	-4.05048640818591	Not
CCDC90B	0.103131313131312	8.10289855072464	2.02625678264252	0.0464950257511832	0.405436531407901	-4.05070677322625	Not
PRR25	0.247499999999998	6.31579710144928	2.02621242803781	0.0464996862993949	0.405436531407901	-4.05078665401309	Not
GALK1	0.133181818181816	5.93797101449275	2.02570907142631	0.0465526045033109	0.405436531407901	-4.05169307004589	Not
TBC1D10A	0.137121212121211	8.00275362318841	2.02556630265145	0.0465676232960773	0.405436531407901	-4.05195012376581	Not
CCDC104	-0.236590909090909	8.75898550724638	-2.02554949838441	0.0465693913221095	0.405436531407901	-4.05198037862479	Not
REC8	-0.320050505050508	9.94695652173913	-2.02549011191841	0.0465756400079481	0.405436531407901	-4.05208729785648	Not
LINC00426	-0.265530303030303	4.86115942028986	-2.02542901362078	0.0465820695660141	0.405436531407901	-4.05219729617692	Not
GNMT	-0.286489898989897	4.84507246376812	-2.02507458057892	0.0466193826741422	0.405506738254066	-4.05283534191847	Not
EEF1G	-0.124469696969703	13.2986956521739	-2.02429117053204	0.0467019476896741	0.40578936571501	-4.05424527669191	Not
VANGL1	0.138207070707072	8.41695652173913	2.02421094875959	0.0467104094973787	0.40578936571501	-4.05438962787514	Not
DPP10	0.154646464646464	4.78826086956522	2.02243197267826	0.0468983950819009	0.407026542404691	-4.0575894220878	Not
MMP3	0.255101010101008	5.65521739130435	2.02230786635378	0.0469115337008796	0.407026542404691	-4.05781255593036	Not
FUT8	0.236944444444444	6.64695652173913	2.02180453262001	0.0469648519701872	0.407234316802155	-4.05871738816382	Not
EIF3L	-0.128787878787879	9.54492753623188	-2.02112081344668	0.0470373619016351	0.407608139228857	-4.05994617676717	Not
LRRC25	-0.299141414141412	5.3636231884058	-2.02081267409647	0.0470700721864084	0.407636821277047	-4.0604998486319	Not
GALNT7	0.181717171717171	8.71420289855072	2.02052027902383	0.0471011292160314	0.407640071748899	-4.0610251618633	Not
AKIRIN1	-0.114797979797979	8.35434782608696	-2.02024430582084	0.0471304581257212	0.407640071748899	-4.06152091017634	Not
SDF2L1	0.13040404040404	12.3198550724638	2.01997917553086	0.047158649483248	0.407640071748899	-4.06199712432914	Not
CMKLR1	-0.367449494949496	5.47768115942029	-2.01951790880046	0.0472077305879771	0.407690464219908	-4.06282549763516	Not
AQP10	-0.363459595959596	6.14521739130435	-2.01937178716826	0.047223287813716	0.407690464219908	-4.06308787766805	Not
HLA-J	-0.185909090909089	13.4972463768116	-2.01814944386996	0.0473536003883175	0.408521604814506	-4.06528209392735	Not
RPL29P2	-0.141843434343434	8.95811594202899	-2.01791632151164	0.0473784883189128	0.408521604814506	-4.06570043625016	Not
SLC35A1	0.187525252525252	6.39753623188406	2.01741387788599	0.0474321669374847	0.408706694988685	-4.0666019352889	Not
SCNN1G	-0.340176767676768	4.63463768115942	-2.01707556249871	0.0474683403098915	0.408706694988685	-4.06720883887997	Not
POU2F3	0.136969696969697	4.58449275362319	2.01688816906218	0.0474883869907516	0.408706694988685	-4.0675449650426	Not
AURKAIP1	0.0927525252525214	10.1853623188406	2.01658019173823	0.0475213490953071	0.408736665760815	-4.06809732164155	Not
VMA21	-0.118914141414145	8.68826086956522	-2.01462044265697	0.0477315570547648	0.409439588486956	-4.07161038026606	Not
ACAD11	-0.242196969696971	4.89	-2.01456879388726	0.047737107818297	0.409439588486956	-4.0717029253418	Not
PPP1R18	-0.374621212121212	7.52333333333333	-2.01451395621836	0.0477430019035908	0.409439588486956	-4.07180118204143	Not
HMGB2	-0.227878787878791	7.92898550724638	-2.01449156964201	0.0477454082465111	0.409439588486956	-4.07184129304326	Not
CTPS	-0.162803030303032	6.97202898550725	-2.014442102146	0.0477507258985509	0.409439588486956	-4.07192992470845	Not
NUF2	-0.151515151515151	4.68579710144928	-2.01338410368282	0.0478645802782539	0.410007994527629	-4.0738250959776	Not
ZSCAN2	0.245555555555555	6.54811594202899	2.01279501279549	0.0479280750294101	0.410007994527629	-4.07487994105679	Not
C1R	-0.327171717171719	8.86869565217391	-2.01260968988406	0.047948064870997	0.410007994527629	-4.07521172978105	Not
BDH1	0.210732323232323	7.99782608695652	2.01246725851264	0.047963433081948	0.410007994527629	-4.07546671023823	Not
C14orf80	0.15159090909091	9.19666666666667	2.0122915982497	0.047982392480025	0.410007994527629	-4.07578115503883	Not
PLCB2	-0.297045454545455	7.9995652173913	-2.01217996491115	0.0479944446533243	0.410007994527629	-4.07598097431831	Not
PMS2L2	0.172196969696968	7.01014492753623	2.0117390165247	0.0480420757798346	0.410162180226236	-4.07677015872929	Not
GPR108	0.177449494949494	7.5331884057971	2.01133361638033	0.0480859027764213	0.410283718150819	-4.07749558595565	Not
QTRTD1	-0.100151515151515	6.2395652173913	-2.01046449547425	0.0481799773120865	0.410472813429503	-4.07905036417843	Not
CAPN8	0.224116161616161	5.15086956521739	2.01035886051487	0.0481914221027769	0.410472813429503	-4.07923929500075	Not
FUT10	0.120782828282828	4.49028985507246	2.01011419633768	0.0482179386697486	0.410472813429503	-4.07967684940952	Not
GALNT10	0.202626262626263	5.87086956521739	2.01003536625723	0.0482264848955399	0.410472813429503	-4.0798178181236	Not
LRRFIP2	0.174393939393938	7.01492753623188	2.00872180634535	0.0483690835461752	0.411242457042973	-4.08216608566253	Not
WIPF1	-0.309494949494953	5.84246376811594	-2.00832896134009	0.0484118005690356	0.411242457042973	-4.08286811580507	Not
NUP62CL	-0.249772727272727	5.02695652173913	-2.00817730695877	0.0484282997567657	0.411242457042973	-4.08313909590715	Not
POLE3	-0.107323232323235	8.43521739130435	-2.00803677063335	0.0484435936644272	0.411242457042973	-4.08339019380766	Not
ZSWIM6	0.16510101010101	6.80159420289855	2.00778599065045	0.0484708951623039	0.411242457042973	-4.08383822671776	Not
KIAA1147	0.181868686868688	6.87913043478261	2.00739229452754	0.0485137820350947	0.411242457042973	-4.08454148768606	Not
CARD14	0.249545454545451	6.89231884057971	2.00712881287206	0.0485425023055674	0.411242457042973	-4.08501207786643	Not
YY2	0.133257575757577	4.7904347826087	2.00702158921574	0.0485541941708869	0.411242457042973	-4.0852035685297	Not
STX2	-0.279949494949494	5.56333333333333	-2.00404062121875	0.0488802125941073	0.413619146455496	-4.09052365278949	Not
FBF1	-0.156919191919195	5.01115942028985	-2.00379106854345	0.0489075902552068	0.413619146455496	-4.09096870782885	Not
SLC16A11	0.242323232323232	6.40188405797101	2.00363882751943	0.0489242986070691	0.413619146455496	-4.09124019208357	Not
CAGE1	0.375909090909091	5.73521739130435	2.00327624791129	0.0489641111835826	0.41370347444264	-4.09188668970831	Not
SPIB	-0.666717171717175	5.85608695652174	-2.00268539356915	0.0490290486645389	0.413750640194724	-4.09293999070752	Down
DENND3	-0.247247474747472	7.93797101449275	-2.00268241454165	0.0490293762596416	0.413750640194724	-4.09294530064708	Not
DRP2	0.115050505050504	4.92942028985507	2.00237819913788	0.0490628398334477	0.413781188741334	-4.09348750971482	Not
NCL	-0.0899242424242406	10.6321739130435	-2.00184755982546	0.0491212567981016	0.414022021583999	-4.0944331039984	Not
CD27	-0.554848484848488	5.91202898550725	-2.00101725263365	0.0492127831713508	0.414392695150106	-4.09591225836174	Down
C16orf88	0.129217171717172	6.9568115942029	2.00090643029947	0.0492250103795329	0.414392695150106	-4.09610964218971	Not
APITD1	-0.19540404040404	7.3695652173913	-1.99977114926079	0.049350417775758	0.415196324308789	-4.09813111491889	Not
SH3GL1P1	0.149469696969697	6.24434782608696	1.99911722097104	0.0494227773137976	0.415529764393275	-4.09929503343632	Not
EHBP1L1	-0.178106060606065	6.89768115942029	-1.99887150651947	0.0494499899927085	0.415529764393275	-4.09973229027012	Not
C2	-0.284494949494949	7.12884057971015	-1.9983094707806	0.049512283263652	0.415664179147234	-4.1007322721044	Not
FBXO15	-0.395984848484851	8.69188405797101	-1.99818629218073	0.0495259447494577	0.415664179147234	-4.10095139991051	Not
RABAC1	0.161489898989901	12.1363768115942	1.99741775788125	0.0496112542519142	0.41606870139296	-4.1023183090069	Not
DOCK5	0.170959595959594	5.11101449275362	1.99721159547112	0.0496341602671443	0.41606870139296	-4.10268490861669	Not
HBG1	0.303005050505051	4.91869565217391	1.99655206928571	0.0497074988626342	0.416261869101731	-4.10385745806852	Not
RPS27L	-0.133737373737372	9.91507246376812	-1.9959620979329	0.0497731816566336	0.416261869101731	-4.10490605757116	Not
LOC729424	0.14209595959596	4.62565217391304	1.99587497605522	0.0497828874202576	0.416261869101731	-4.1050608824277	Not
HOXA10	0.311717171717175	7.51869565217391	1.99582926223711	0.0497879807906601	0.416261869101731	-4.10514211835643	Not
RNF216P1	0.128535353535352	8.61130434782609	1.99565575916215	0.0498073163245418	0.416261869101731	-4.10545042770668	Not
MRPS9	-0.108737373737375	8.16478260869565	-1.99394283101563	0.049998553857004	0.417608403149013	-4.10849297079547	Not
MTMR4	-0.109848484848486	7.97086956521739	-1.993368376099	0.0500628286993912	0.417710571999531	-4.10951281260368	Not
SLC32A1	0.270681818181817	4.6163768115942	1.99329503259516	0.0500710400766838	0.417710571999531	-4.10964300210795	Not
PABPN1	-0.101111111111111	9.27724637681159	-1.99240355240376	0.0501709404502494	0.418292296658273	-4.11122509814892	Not
THBD	0.420732323232324	6.75405797101449	1.99176551452589	0.0502425444710809	0.418637547530971	-4.11235702886854	Not
STAP2	0.14790404040404	8.62231884057971	1.99109958960648	0.0503173713919352	0.418989411368079	-4.11353809067045	Not
GEMIN4	-0.12267676767677	6.87811594202899	-1.99085204064963	0.0503452116364384	0.418989411368079	-4.11397704581216	Not
MYH3	0.13381313131313	4.59405797101449	1.99043498568862	0.0503921449477339	0.419128428134572	-4.11471646047676	Not
NUDT22	0.153888888888888	9.0136231884058	1.98993967878144	0.0504479329812131	0.419241090365524	-4.1155944329477	Not
USP38	0.104267676767676	7.33985507246377	1.98977790841513	0.0504661651511042	0.419241090365524	-4.11588114233218	Not
REXO1L1	0.217499999999999	8.2368115942029	1.9891172886684	0.0505406781863203	0.419432027130475	-4.11705175953416	Not
PODXL2	-0.135277777777779	4.71608695652174	-1.98903778950007	0.0505496514486134	0.419432027130475	-4.11719260870435	Not
CERS5	0.11381313131313	8.2936231884058	1.98871673880795	0.0505859030812657	0.419481786017792	-4.11776136541961	Not
GNL3L	0.122449494949494	8.98449275362319	1.98810348212387	0.0506552111546021	0.41980544091964	-4.11884755276944	Not
CEP55	-0.185378787878788	4.80449275362319	-1.98638512877079	0.0508498461662087	0.420422663704544	-4.12188948138007	Not
KRT16	0.622398989898989	5.39594202898551	1.98610706038942	0.0508814025614748	0.420422663704544	-4.1223815147945	Not
DUOXA1	0.224545454545453	7.88594202898551	1.98597633979969	0.050896243082679	0.420422663704544	-4.12261279972589	Not
VWA3B	-0.273560606060609	5.38	-1.98589406120662	0.0509055859517055	0.420422663704544	-4.12275836893966	Not
KLHL3	0.131313131313131	5.30608695652174	1.98585384073892	0.0509101535854365	0.420422663704544	-4.12282952598606	Not
SERPINH1	0.179217171717173	7.52623188405797	1.98584090275058	0.0509116229614086	0.420422663704544	-4.12285241527996	Not
RAB3A	0.124747474747473	4.83811594202899	1.98542230866452	0.0509591825452885	0.420564920232396	-4.12359290129943	Not
LOC644189	0.177575757575759	5.62840579710145	1.98509013469096	0.0509969503320704	0.420626244113121	-4.12418041301119	Not
ORAI3	0.146287878787879	5.23086956521739	1.98429238615006	0.0510877511813364	0.42111002793829	-4.12559102403634	Not
PBX3	-0.192323232323234	5.72420289855072	-1.98383594482335	0.0511397661192056	0.42111002793829	-4.12639789565113	Not
ADAMTS7	0.18393939393939	14.3653623188406	1.98361390375841	0.0511650857436634	0.42111002793829	-4.12679034795427	Not
MAPK13	0.162550505050505	7.65753623188406	1.98335891117825	0.0511941760927782	0.42111002793829	-4.12724099318916	Not
TNFRSF12A	0.230075757575756	8.92246376811594	1.98301985709679	0.0512328783413966	0.42111002793829	-4.12784011964735	Not
UBC	-0.148434343434344	14.9704347826087	-1.98296473807851	0.0512391724145916	0.42111002793829	-4.12793750927213	Not
TOP2B	-0.0956060606060625	8.82405797101449	-1.98251999268094	0.0512899823448101	0.42111002793829	-4.1287232406557	Not
ST3GAL4	0.265883838383838	7.29478260869565	1.98244475755782	0.0512985818382815	0.42111002793829	-4.12885614302694	Not
C19orf23	0.141666666666665	4.96057971014493	1.98190307758996	0.0513605331064605	0.421260886893384	-4.12981288514068	Not
LARP4	0.152323232323231	6.18159420289855	1.98162691683841	0.0513921418768956	0.421260886893384	-4.13030056468895	Not
CHP2	-0.616868686868688	9.68391304347826	-1.98148747655387	0.051408108231057	0.421260886893384	-4.13054678304392	Not
MUC6	0.148686868686869	5.14666666666667	1.98111866713179	0.0514503585172603	0.421263171961865	-4.13119793857225	Not
MELK	-0.184823232323233	5.28478260869565	-1.98034336509199	0.0515392728061886	0.421263171961865	-4.13256643077482	Not
HIST1H3G	-0.296868686868686	8.14420289855073	-1.98027979397644	0.0515465691810501	0.421263171961865	-4.13267861959621	Not
TXNDC17	0.180858585858586	5.89739130434783	1.98022132255078	0.0515532810183902	0.421263171961865	-4.13278180578111	Not
LOC100127909	0.249772727272727	6.59971014492754	1.98016015512556	0.0515603031243624	0.421263171961865	-4.13288974677821	Not
KCTD21	0.198939393939393	5.1131884057971	1.97931251638223	0.0516576974208712	0.421810350259352	-4.13438525407929	Not
RAB19	0.13941919191919	5.54971014492754	1.97883568676386	0.0517125545462655	0.42200975208003	-4.13522628499594	Not
YIPF3	0.11454545454545	9.60521739130435	1.9782753630792	0.0517770809003587	0.422148557663717	-4.1362143526037	Not
EXOSC8	-0.0880808080808091	8.18768115942029	-1.97815927806706	0.0517904577415062	0.422148557663717	-4.13641902435672	Not
CYP4Z1	0.150858585858583	4.65173913043478	1.97739054794135	0.0518791154742831	0.422622759136859	-4.13777411829251	Not
RPA3	-0.161565656565656	10.0411594202899	-1.9767012009944	0.0519587281718955	0.423022763419454	-4.13898888019791	Not
CAND2	-0.199242424242426	5.4136231884058	-1.97490648181176	0.0521664900565836	0.424388263711819	-4.14214975583888	Not
GRAMD3	-0.216843434343434	6.57898550724638	-1.97467377296374	0.0521934809995626	0.424388263711819	-4.14255941797605	Not
SMAP2	-0.201464646464647	6.43246376811594	-1.9744600992254	0.052218274640632	0.424388263711819	-4.14293553281838	Not
LOC100507747	0.217651515151519	6.68507246376812	1.97404033649337	0.0522670111160821	0.424445850603368	-4.1436743063229	Not
RGN	-0.138863636363637	4.86057971014493	-1.97387183519743	0.0522865858514643	0.424445850603368	-4.14397082577699	Not
SLC39A1	0.131616161616162	6.82594202898551	1.97334085662746	0.0523483103927568	0.424698258394133	-4.14490506601835	Not
WDR67	-0.239494949494952	6.31565217391304	-1.97292645350073	0.0523965266342785	0.424840843148696	-4.14563404024124	Not
DPF3	0.127651515151515	4.49144927536232	1.97216640924683	0.0524850571385142	0.425011812297816	-4.14697067627559	Not
NMUR1	-0.272045454545454	5.12927536231884	-1.97203749109542	0.0525000862789047	0.425011812297816	-4.14719735010704	Not
DYNC2LI1	-0.245277777777777	5.13202898550725	-1.97195612838563	0.0525095733477215	0.425011812297816	-4.14734040151763	Not
C1orf229	0.207550505050504	5.96768115942029	1.97055178963093	0.0526735530853787	0.42609032294561	-4.14980867458312	Not
CACNB2	0.168358585858584	4.62086956521739	1.96954049880188	0.0527919085292194	0.426798724056925	-4.15158515660464	Not
PFDN5	-0.0985858585858601	11.7482608695652	-1.96859884895109	0.0529023175968841	0.427090795869241	-4.15323857511682	Not
TOMM20	-0.0892676767676761	9.40797101449275	-1.96811592284508	0.0529590174033685	0.427090795869241	-4.15408625982946	Not
TLR1	-0.18237373737374	7.32333333333333	-1.96805042153677	0.0529667118299084	0.427090795869241	-4.1542012206487	Not
PGF	0.496717171717171	5.98521739130435	1.96792401237675	0.052981563787376	0.427090795869241	-4.15442307073151	Not
PLCH1	-0.181085858585861	5.22855072463768	-1.96791984657991	0.0529820532921092	0.427090795869241	-4.15443038155546	Not
ENTPD8	0.433636363636363	7.95594202898551	1.96759195047299	0.053020595050752	0.427153137930666	-4.15500578429062	Not
CST11	0.527095959595957	5.64652173913043	1.96708973821072	0.0530796727607466	0.427153325136806	-4.15588691739454	Not
SPINT1	0.178989898989899	8.59884057971015	1.96706797328067	0.0530822343462472	0.427153325136806	-4.15592509951596	Not
SEC14L1	0.320959595959598	9.49594202898551	1.96660939207453	0.0531362307889759	0.427279200202869	-4.15672949917548	Not
CEACAM19	0.234166666666664	6.75217391304348	1.96624668254624	0.0531789718363425	0.427279200202869	-4.15736561170999	Not
NELF	0.141818181818183	4.88884057971014	1.96567479607607	0.0532464214998078	0.427279200202869	-4.15836836252446	Not
MSI2	-0.149242424242425	8.32971014492754	-1.9656247807369	0.0532523238977251	0.427279200202869	-4.15845604752878	Not
UBE2C	-0.278333333333332	6.40478260869565	-1.9656164635259	0.0532533054805079	0.427279200202869	-4.15847062875671	Not
SLC2A8	0.134772727272727	9.9963768115942	1.96536678362193	0.0532827794555183	0.427279200202869	-4.15890832681398	Not
MYOM3	0.300328282828284	5.50942028985507	1.96485946041283	0.0533427103243372	0.427512531009789	-4.15979753074428	Not
ADSL	-0.125353535353533	6.15217391304348	-1.9639290488634	0.053452770685528	0.427795881015232	-4.16142776646827	Not
ITPKA	0.285378787878787	7.07768115942029	1.96392415985146	0.053453349528266	0.427795881015232	-4.16143633101609	Not
EFCAB3	0.115530303030301	4.59724637681159	1.96374510823284	0.053474552327124	0.427795881015232	-4.16174997972222	Not
POLR2H	0.130782828282824	8.46550724637681	1.9635177761161	0.0535014827032393	0.427795881015232	-4.16214816580038	Not
PEX26	0.266489898989898	6.50449275362319	1.96316231824993	0.053543614381908	0.427886001962625	-4.16277068976042	Not
LAD1	0.241010101010097	9.13695652173913	1.96266639504849	0.0536024423932899	0.427907956535926	-4.16363904732631	Not
LINC00315	0.177525252525249	5.65565217391304	1.96261883862076	0.0536080865851354	0.427907956535926	-4.16372230799609	Not
ABCB6	0.189924242424241	7.68	1.96123217476154	0.0537728844935599	0.428976434696897	-4.16614925708917	Not
GTF2H3	-0.135909090909091	5.31666666666667	-1.96053507774217	0.0538558939192732	0.429391586653665	-4.16736874481269	Not
BRD7	-0.068005050505052	9.60391304347826	-1.96017088041598	0.0538993054994644	0.429490730316135	-4.16800571097747	Not
CTU1	0.104191919191917	8.00739130434783	1.95928578069636	0.0540049319331595	0.429895054272659	-4.169553275062	Not
ZNF350	-0.110151515151517	5.82434782608696	-1.95922612053706	0.0540120580269002	0.429895054272659	-4.16965756626354	Not
FAM198B	-0.175252525252526	4.49159420289855	-1.95880755692373	0.0540620757981248	0.430046288549054	-4.17038917276739	Not
ABHD8	0.095580808080804	8.79623188405797	1.95729395490169	0.0542432787507709	0.43092890272549	-4.17303363339549	Not
HSP90AA5P	0.15111111111111	4.85217391304348	1.95691658342938	0.0542885368116643	0.43092890272549	-4.17369266728999	Not
GMFG	-0.466565656565654	9.36536231884058	-1.95672082294785	0.0543120269860556	0.43092890272549	-4.17403449486478	Not
PPM1K	0.196161616161618	6.74840579710145	1.95666123347997	0.054319179111463	0.43092890272549	-4.17413854109482	Not
DDI2	0.15949494949495	5.22927536231884	1.95623326622131	0.0543705687409001	0.43092890272549	-4.17488571072609	Not
TLR2	-0.262449494949495	7.09913043478261	-1.95595506347549	0.0544039970954013	0.43092890272549	-4.1753713348925	Not
FLJ43390	-0.159065656565659	4.46913043478261	-1.95587765078152	0.054413301982477	0.43092890272549	-4.17550645373301	Not
KRT6C	0.750984848484847	6.91333333333333	1.95580800960493	0.054421673903522	0.43092890272549	-4.17562800382505	Not
KRT15	-0.328358585858586	10.985652173913	-1.95545058610941	0.0544646588756972	0.431023113762296	-4.17625178184887	Not
TTLL12	0.198787878787877	8.80492753623188	1.95500278186223	0.0545185541613486	0.431203510237934	-4.17703314973929	Not
TSPO2	0.139343434343435	4.70057971014493	1.95468898476537	0.0545563481404537	0.431256423584601	-4.17758059531258	Not
RASAL2	0.181287878787879	5.34579710144928	1.95425439411338	0.0546087274492967	0.431269405016849	-4.17833864621914	Not
PRR5L	0.196085858585858	4.96594202898551	1.95397889248409	0.0546419546335765	0.431269405016849	-4.17881912244019	Not
SPSB4	0.198156565656564	6.77217391304348	1.95367016208773	0.0546792098693275	0.431269405016849	-4.17935747811643	Not
MAFA	0.153434343434343	5.31550724637681	1.95364365165915	0.0546824099545344	0.431269405016849	-4.17940370274938	Not
NACA	-0.131313131313131	11.2305797101449	-1.95294341375446	0.05476699373933	0.43127467820695	-4.18062446302545	Not
CKM	-0.162095959595961	4.46391304347826	-1.95278522081017	0.0547861177492107	0.43127467820695	-4.18090019483807	Not
LRFN3	0.165353535353533	7.86202898550725	1.95255931913534	0.0548134369538092	0.43127467820695	-4.18129390912497	Not
PPP2R5B	0.15881313131313	6.40710144927536	1.952524625315	0.0548176336454844	0.43127467820695	-4.18135437189439	Not
CTAGE4	0.117525252525249	8.28434782608696	1.95235129054363	0.0548386049533973	0.43127467820695	-4.18165643730306	Not
AMICA1	-0.31969696969697	9.29289855072464	-1.95161028138702	0.0549283347061187	0.431735465249623	-4.18294750282313	Not
NLRX1	0.11820707070707	8.68652173913043	1.95049523780839	0.0550635923403652	0.432281470461546	-4.18488942834412	Not
CCRL1	-0.191237373737373	5.95173913043478	-1.95042229118979	0.0550724508246644	0.432281470461546	-4.18501643546779	Not
PXMP2	-0.174545454545454	6.21014492753623	-1.94976638247507	0.0551521575156859	0.432281470461546	-4.18615824591532	Not
KLHDC9	-0.293535353535352	9.03927536231884	-1.9488948362554	0.0552582206101614	0.432281470461546	-4.18767491018103	Not
NPHP3	0.194242424242423	6.04710144927536	1.94848741839846	0.0553078609725052	0.432281470461546	-4.18838369125943	Not
TNXB	0.154772727272727	5.5668115942029	1.94838069623909	0.0553208704212143	0.432281470461546	-4.18856933298666	Not
NR4A2	0.241186868686868	6.59826086956522	1.94793384453895	0.055375370001878	0.432281470461546	-4.18934652696443	Not
BNIP3L	0.206439393939391	10.1071014492754	1.94792785839928	0.0553761004022457	0.432281470461546	-4.18935693737535	Not
PPP6R3	-0.09628787878788	9.06188405797101	-1.94777665798259	0.0553945518789832	0.432281470461546	-4.18961987842849	Not
ADCK5	0.118181818181818	6.6768115942029	1.94708186280586	0.0554794072611898	0.432281470461546	-4.19082790959842	Not
P4HB	0.116111111111108	12.6539130434783	1.94694881022459	0.0554956695946654	0.432281470461546	-4.19105920253379	Not
UGT2B7	0.397171717171716	4.76782608695652	1.94675099789133	0.0555198546779682	0.432281470461546	-4.19140304501908	Not
WDR77	-0.157676767676768	7.0531884057971	-1.94664644341788	0.0555326414197468	0.432281470461546	-4.1915847717144	Not
AP4M1	-0.210328282828281	6.20086956521739	-1.94631336147753	0.0555733931879563	0.432281470461546	-4.19216364522968	Not
ZNF550	0.154924242424242	4.67840579710145	1.94625458498598	0.0555805869898217	0.432281470461546	-4.19226578556622	Not
SGMS2	0.168787878787875	6.86260869565217	1.94624833707402	0.055581351733985	0.432281470461546	-4.19227664287174	Not
EML1	-0.282828282828285	7.44304347826087	-1.94621440150632	0.0555855056024328	0.432281470461546	-4.19233561384303	Not
OSTF1	0.115782828282828	8.86434782608696	1.94615640199043	0.0555926056195164	0.432281470461546	-4.19243639942017	Not
RPS20	-0.119090909090909	14.2236231884058	-1.94580584308514	0.055635535754497	0.432281470461546	-4.19304550753458	Not
MAP4K2	-0.134772727272728	5.0836231884058	-1.94577282869193	0.0556395802150456	0.432281470461546	-4.19310286613475	Not
PROCR	0.207777777777777	4.85173913043478	1.94566707835693	0.0556525369472672	0.432281470461546	-4.19328658898361	Not
ZNF347	0.120075757575757	4.68507246376812	1.94442937031645	0.0558043742277368	0.432907194254947	-4.1954362300144	Not
HIPK1	-0.181414141414145	8.85231884057971	-1.94436299040718	0.0558125274073793	0.432907194254947	-4.19555148363158	Not
ARHGAP4	-0.352323232323235	9.24405797101449	-1.94412798830445	0.0558413999228669	0.432907194254947	-4.19595948314741	Not
ZNF200	-0.195151515151516	6.08333333333333	-1.94370861688793	0.0558929557416267	0.432907194254947	-4.19668746668101	Not
GAA	0.19199494949495	10.0628985507246	1.94357040799615	0.0559099554489788	0.432907194254947	-4.19692735172586	Not
DENND1B	0.144343434343432	5.4331884057971	1.94348525344903	0.0559204316560123	0.432907194254947	-4.19707514435688	Not
MICA	0.157348484848486	8.13724637681159	1.94232013391536	0.0560639392119749	0.433775958244438	-4.19909672389807	Not
PDLIM5	0.13712121212121	8.48608695652174	1.94101605398974	0.0562249338176862	0.434593120717875	-4.20135812900674	Not
TSEN34	-0.115404040404039	10.7913043478261	-1.94095691845489	0.0562322436760092	0.434593120717875	-4.20146064383525	Not
PGM5	-0.13760101010101	4.54942028985507	-1.93942637691213	0.0564217181765521	0.435628460141027	-4.2041129558351	Not
TP53INP1	-0.158257575757577	7.41652173913043	-1.93933130685475	0.0564335053245996	0.435628460141027	-4.20427764343846	Not
RNASE1	0.383535353535354	9.11768115942029	1.93911392769815	0.0564604646861468	0.435628460141027	-4.2046541771292	Not
SARDH	-0.205454545454546	4.93826086956522	-1.93852524023002	0.0565335286754269	0.435949596821354	-4.20567368409388	Not
ITPRIPL2	0.134747474747474	8.32666666666667	1.9380793292938	0.0565889256647999	0.436134215865731	-4.20644574245766	Not
ARID5A	-0.250757575757576	7.56826086956522	-1.93687326998296	0.0567389895934769	0.437047828174198	-4.2085331416124	Not
TCF7	-0.229671717171718	5.79623188405797	-1.93589844360601	0.0568605293660696	0.437740832682151	-4.21021948465753	Not
LOC100129596	0.161515151515151	4.76942028985507	1.93564177779701	0.0568925668080071	0.437744416644295	-4.21066336243671	Not
OR1L6	0.138939393939394	4.70188405797101	1.93536455410612	0.0569271875455115	0.437767862073498	-4.21114273400278	Not
RRS1	-0.146944444444444	6.57333333333333	-1.9346923602842	0.0570112079640649	0.438050837628396	-4.21230482827629	Not
PHYH	0.21699494949495	6.14594202898551	1.93456472459779	0.0570271735967728	0.438050837628396	-4.21252544520712	Not
FAM83F	0.186893939393939	7.41478260869565	1.93417949521037	0.0570753840229285	0.438178405026525	-4.21319123133456	Not
NXN	-0.17909090909091	5.01898550724638	-1.93340462801082	0.0571724614411803	0.438280317860694	-4.21453006411642	Not
C12orf35	-0.216641414141415	8.96333333333333	-1.93339243318611	0.0571739903614427	0.438280317860694	-4.21455113077784	Not
GHRL	-0.166666666666668	5.09304347826087	-1.93306799193749	0.0572146797808458	0.438280317860694	-4.2151115621797	Not
PTPRT	-0.243838383838384	5.08217391304348	-1.93296388455928	0.0572277414969852	0.438280317860694	-4.21529137677072	Not
RALGAPB	0.107878787878787	7.02173913043478	1.93274532969799	0.0572551704783454	0.438280317860694	-4.21566883728599	Not
BIRC2	0.0927020202020206	6.87260869565217	1.93256092612066	0.0572783221033955	0.438280317860694	-4.21598728635148	Not
ADARB1	-0.249217171717174	5.06724637681159	-1.93152371778977	0.057408690412248	0.439035572292233	-4.21777795017836	Not
C9orf68	-0.237121212121213	5.31840579710145	-1.93052210351386	0.0575348239097233	0.439757625969302	-4.21950634874497	Not
HSPA1A	0.204267676767678	10.4253623188406	1.92952649955371	0.0576604336319607	0.440357405547924	-4.22122358236374	Not
XKR8	0.124621212121212	9.18623188405797	1.92939678895637	0.0576768156130567	0.440357405547924	-4.2214472510213	Not
NICN1	-0.147550505050506	8.0136231884058	-1.92886077334812	0.0577445543591532	0.440631946169323	-4.22237139615634	Not
TBC1D15	0.131515151515152	7.97710144927536	1.9282239804316	0.0578251165539577	0.44066532399509	-4.22346899345975	Not
JUND	0.140479797979797	5.94086956521739	1.92817255032815	0.0578316272609334	0.44066532399509	-4.22355762595536	Not
EFCAB7	-0.22138888888889	6.66782608695652	-1.9278994967275	0.0578662044416664	0.44066532399509	-4.22402815977359	Not
FAM135A	0.130454545454545	5.42260869565217	1.92769351563587	0.0578922997408556	0.44066532399509	-4.2243830729231	Not
FLNB	0.159621212121212	7.52782608695652	1.92757087666411	0.057907841350094	0.44066532399509	-4.22459436838314	Not
FGF11	0.135530303030301	4.48768115942029	1.92728653237215	0.0579438889338663	0.440697761968215	-4.22508422075953	Not
IRAK2	-0.282702020202023	5.40159420289855	-1.92661175221049	0.0580295100276946	0.440820804554909	-4.2262464357142	Not
GABPB1	0.17699494949495	5.09840579710145	1.92648903505521	0.0580450928198921	0.440820804554909	-4.22645775986395	Not
P2RY6	0.307676767676765	6.16507246376812	1.92613163923925	0.0580904956603894	0.440820804554909	-4.22707314210713	Not
XLOC_008373	0.285328282828281	5.07159420289855	1.92561327096433	0.0581564016650034	0.440820804554909	-4.22796551360286	Not
TJP2	0.165429292929295	10.1478260869565	1.92552891920588	0.0581671322550064	0.440820804554909	-4.22811070493386	Not
EDEM3	0.181262626262622	8.71942028985507	1.92546320906159	0.0581754925644607	0.440820804554909	-4.22822380525675	Not
MYO1F	-0.364924242424241	7.60202898550725	-1.92540716926227	0.0581826233202657	0.440820804554909	-4.22832025825357	Not
HMGA2	0.141085858585858	5.61391304347826	1.92417591350777	0.0583394810710054	0.441430766565545	-4.23043880312845	Not
PTGER4	0.205808080808079	6.92434782608696	1.9241530287861	0.0583423998983925	0.441430766565545	-4.23047816797514	Not
IGF2-AS	0.140656565656565	4.56217391304348	1.92400480068837	0.0583613086223868	0.441430766565545	-4.23073313041457	Not
MFNG	-0.275555555555556	5.49289855072464	-1.9237761904325	0.0583904814916127	0.441430766565545	-4.2311263212332	Not
KLK7	0.593560606060604	5.34695652173913	1.9230252436167	0.0584863966013969	0.441914925819274	-4.23241759404557	Not
GNG4	0.330050505050506	6.73159420289855	1.92277436798245	0.0585184696001999	0.441916438456848	-4.23284888088122	Not
CDC25B	-0.21371212121212	5.34971014492754	-1.92164873402188	0.0586625590737576	0.442702711635198	-4.23478336837914	Not
UBE2Q2P1	0.140858585858584	5.03985507246377	1.92146234908148	0.0586864467353403	0.442702711635198	-4.2351035873359	Not
SPR	-0.142121212121212	7.17463768115942	-1.92044109508704	0.058817480225169	0.44300706468144	-4.23685766152203	Not
RPP25	0.120454545454545	5.01072463768116	1.92025631346283	0.0588412153852546	0.44300706468144	-4.23717494762989	Not
TMEM138	-0.179797979797979	7.23710144927536	-1.92024933968804	0.0588421113241374	0.44300706468144	-4.23718692167271	Not
SLC50A1	0.175075757575759	7.40376811594203	1.92015214908373	0.0588545988563442	0.44300706468144	-4.23735379488995	Not
C10orf116	0.35580808080808	11.1192753623188	1.91967318416274	0.0589161714768928	0.443197562464473	-4.23817605230759	Not
CD151	0.157979797979793	12.18	1.91945811313644	0.0589438373735656	0.443197562464473	-4.23854521329787	Not
HIST1H2AL	-0.179090909090909	4.59231884057971	-1.91908267954294	0.0589921580778532	0.443209858558843	-4.23918954171577	Not
S100A5	0.248005050505048	5.74	1.91877702547957	0.0590315225046605	0.443209858558843	-4.23971402954266	Not
SPATA4	-0.291944444444446	6.59768115942029	-1.91870058170247	0.0590413709886898	0.443209858558843	-4.23984519174708	Not
RPL32	-0.0960353535353526	13.7223188405797	-1.91673717858936	0.0592947998651484	0.444871428641928	-4.24321239645535	Not
RPL31	-0.103080808080808	13.7331884057971	-1.9151270591845	0.05950331559395	0.446194413580377	-4.24597142385501	Not
GADD45G	0.216161616161616	8.62884057971015	1.91435893320681	0.0596030091062469	0.44667290415704	-4.24728691872941	Not
TCTE1	-0.262702020202019	6.85869565217391	-1.91413917142766	0.0596315575618233	0.44667290415704	-4.2476631965459	Not
TMEM30A	0.143712121212124	8.7104347826087	1.91283656418261	0.0598010124681994	0.447084481931924	-4.24989273712404	Not
HMMR	-0.202323232323234	5.35231884057971	-1.91268615550058	0.0598206052280321	0.447084481931924	-4.25015008892506	Not
ZADH2	0.11671717171717	7.81695652173913	1.91251888862489	0.0598424003798983	0.447084481931924	-4.25043626411159	Not
LTF	-0.651111111111113	7.76028985507246	-1.91242282785954	0.0598549202973355	0.447084481931924	-4.25060060336701	Not
HIST1H2BG	0.153585858585856	5.9904347826087	1.91238054525699	0.059860431831959	0.447084481931924	-4.25067293744083	Not
GCLM	0.160454545454544	7.32492753623188	1.91166831132746	0.0599533361000232	0.447084481931924	-4.25189116154615	Not
NARFL	0.114823232323231	6.56536231884058	1.91156082969602	0.0599673666740101	0.447084481931924	-4.25207496575401	Not
C9orf102	0.137222222222221	5.29826086956522	1.91149044872102	0.0599765556617595	0.447084481931924	-4.25219531916254	Not
ZDHHC13	0.176666666666666	7.61884057971015	1.91148923782189	0.0599767137680042	0.447084481931924	-4.25219738979876	Not
LOC100509490	0.166944444444444	5.27376811594203	1.91102431917293	0.0600374439557587	0.447183870964445	-4.2529923134222	Not
RASAL1	0.242500000000001	5.9731884057971	1.9108934184544	0.0600545523069453	0.447183870964445	-4.25321609785359	Not
METTL21A	0.256515151515153	6.55898550724638	1.91046589271939	0.0601104574647031	0.447232452799248	-4.25394688903169	Not
FAM21C	0.156212121212119	8.23695652173913	1.91026226016807	0.0601371008474835	0.447232452799248	-4.25429491689937	Not
RPL37	-0.13280303030303	12.8010144927536	-1.91010376573807	0.0601578452557228	0.447232452799248	-4.25456577633719	Not
SIRT5	-0.228181818181819	7.41246376811594	-1.90889956121569	0.0603156545085226	0.447829192184397	-4.25662304738819	Not
IL2RG	-0.338131313131314	7.00115942028985	-1.90879456177761	0.0603294311276915	0.447829192184397	-4.25680237407342	Not
WDFY4	-0.46409090909091	7.4836231884058	-1.9086141056102	0.0603531143906725	0.447829192184397	-4.25711055134072	Not
HSF4	0.138838383838384	4.79971014492754	1.90850596610079	0.0603673105079436	0.447829192184397	-4.25729521603326	Not
METAP2	-0.0978282828282868	10.206231884058	-1.90798060753781	0.0604363176825375	0.448059348983793	-4.25819221252757	Not
GPR137	-0.138964646464646	5.61840579710145	-1.90777785703333	0.0604629673241022	0.448059348983793	-4.25853832932567	Not
TPM2	-0.300151515151514	8.19521739130435	-1.90708030717126	0.0605547296612551	0.44831917623897	-4.25972886995992	Not
SNHG8	-0.139217171717171	10.3146376811594	-1.90701977135732	0.0605626986725995	0.44831917623897	-4.25983217084922	Not
EFNA1	0.263005050505049	7.64115942028986	1.90645817843265	0.0606366697959654	0.448627228773244	-4.26079035692818	Not
FRYL	0.196969696969697	6.45579710144928	1.90544058888528	0.0607708980394543	0.449380534035752	-4.26252591745559	Not
PECR	-0.131742424242423	5.09884057971014	-1.90442362161837	0.0609052952955162	0.449819008571683	-4.2642595874177	Not
GNG11	-0.214974747474748	4.79420289855072	-1.90434964270909	0.060915081778137	0.449819008571683	-4.26438567025157	Not
LYPLA2	0.0884090909090851	10.651884057971	1.90409555334805	0.0609487047484723	0.449819008571683	-4.2648186833231	Not
LOH12CR2	-0.135909090909092	4.50666666666667	-1.90335559265715	0.0610467112300226	0.449819008571683	-4.26607941194108	Not
C1QTNF9B-AS1	0.256035353535353	5.07449275362319	1.90325665434279	0.0610598255325878	0.449819008571683	-4.26624794757288	Not
SPTBN2	0.174999999999999	5.37797101449275	1.90316428299386	0.0610720715329068	0.449819008571683	-4.26640528967825	Not
ARFGEF2	0.128409090909091	6.02275362318841	1.90291875964877	0.061104631541349	0.449819008571683	-4.26682347224302	Not
MOB3B	-0.207323232323234	5.65304347826087	-1.9028526001773	0.0611134077716853	0.449819008571683	-4.26693614872817	Not
LOC645553	0.195555555555556	9.33202898550725	1.90278648627143	0.0611221790226506	0.449819008571683	-4.267048744104	Not
C8orf73	0.166161616161618	5.38608695652174	1.90225556412807	0.0611926544286939	0.450098755254027	-4.2679528046727	Not
STARD10	0.138383838383836	9.60826086956522	1.90111727693224	0.0613439840371014	0.45092078599274	-4.26989033178452	Not
SPIRE1	0.148636363636363	7.00391304347826	1.90092590422277	0.0613694571343888	0.45092078599274	-4.27021597337252	Not
TST	-0.134873737373741	11.138115942029	-1.90060497126686	0.0614121957184758	0.450995812307557	-4.27076200994008	Not
SIX1	0.127424242424244	9.59072463768116	1.90012866204346	0.061475672123139	0.451012661017286	-4.27157225197362	Not
PMS2P5	0.118308080808078	6.75202898550725	1.8999724715154	0.0614964992742948	0.451012661017286	-4.27183790556546	Not
SP140	-0.360909090909091	6.52927536231884	-1.89963724738437	0.0615412197180723	0.451012661017286	-4.27240799886113	Not
TAL1	0.214343434343434	4.56971014492754	1.89961187630552	0.0615446054558028	0.451012661017286	-4.27245114209071	Not
CALM3	-0.18126262626263	8.38724637681159	-1.89935473134562	0.061578930006268	0.451025813278873	-4.27288838501113	Not
CCL18	0.345176767676766	5.35463768115942	1.89910158167257	0.0616127370601003	0.451035163325391	-4.27331878261871	Not
TAZ	0.0973989898989878	5.16869565217391	1.89795412582654	0.0617661716759781	0.451836049508722	-4.27526900837875	Not
FLJ42627	0.138939393939391	5.00855072463768	1.89779618033541	0.0617873169757329	0.451836049508722	-4.27553737115169	Not
RECQL5	0.167676767676766	6.57202898550725	1.89752636730659	0.0618234529414152	0.4518416749123	-4.27599576003442	Not
EIF2C1	0.188560606060606	7.75898550724638	1.89730388362032	0.0618532635401042	0.4518416749123	-4.27637369652311	Not
TTLL13	-0.172626262626264	4.81811594202899	-1.89658278498313	0.061949967087997	0.452119222428146	-4.27759836488357	Not
PTPRH	0.229242424242424	8.39869565217391	1.89653429273454	0.0619564747647658	0.452119222428146	-4.27768070607585	Not
CHCHD8	-0.18489898989899	7.22565217391304	-1.89591958015143	0.0620390194991616	0.452469641350461	-4.27872434156703	Not
IGFBP7	-0.447424242424246	10.5123188405797	-1.89569081250517	0.062069762556695	0.452469641350461	-4.27911265706151	Not
RPS19	-0.113888888888891	13.8805797101449	-1.895074227443	0.0621526867664469	0.452531414811161	-4.28015905356032	Not
RNF39	0.237449494949495	5.72115942028986	1.8949959693719	0.0621632183454005	0.452531414811161	-4.28029184223147	Not
CLDN7	0.11901515151515	10.9205797101449	1.89489987849141	0.0621761518366578	0.452531414811161	-4.28045488297303	Not
PSMD11	0.0955808080808067	7.7695652173913	1.89366597903736	0.062342432452109	0.453503581295116	-4.28254782419978	Not
HJURP	-0.190227272727273	4.7768115942029	-1.89341651947715	0.0623760952981562	0.453510519826395	-4.28297080911123	Not
MATN2	0.189595959595962	5.3304347826087	1.89123439286764	0.0626712133128561	0.45541738604966	-4.28666870308222	Not
PODXL	0.15583333333333	10.1746376811594	1.89003747789661	0.0628335881941242	0.456358145789174	-4.28869540458104	Not
CCR7	-0.486641414141415	5.88246376811594	-1.88931852159445	0.0629312932950731	0.456635598805312	-4.28991223901826	Not
RPL41	-0.141868686868685	15.3484057971014	-1.88927171944107	0.0629376580827228	0.456635598805312	-4.2899914373188	Not
CELF2	-0.224469696969698	5.5331884057971	-1.88897196979697	0.0629784349666743	0.456692469044424	-4.29049862997608	Not
RAB23	0.170075757575757	5.85782608695652	1.8885028372059	0.0630422988744869	0.45691660945884	-4.29129228279775	Not
KRTCAP3	0.166590909090911	6.09449275362319	1.88780591120791	0.0631372736505801	0.457091142858507	-4.29247097739139	Not
MYLK	-0.282196969696969	5.73913043478261	-1.8876886772127	0.0631532617727558	0.457091142858507	-4.29266921413112	Not
PRMT5	-0.136313131313131	7.70797101449275	-1.88736113052377	0.0631979500033255	0.457091142858507	-4.29322302040393	Not
ZNF579	0.109242424242426	9.62942028985507	1.88735894046333	0.0631982488899934	0.457091142858507	-4.29322672300319	Not
DENND1C	-0.271237373737376	5.67	-1.88694626992318	0.0632545890520147	0.457160991122952	-4.2939243306433	Not
SNORA62	0.136893939393938	5.08536231884058	1.88680525567301	0.0632738508449294	0.457160991122952	-4.29416267977447	Not
FANCE	0.125025252525251	8.30159420289855	1.88536921595847	0.0634702882172138	0.458341430276911	-4.29658903322315	Not
LMBR1L	0.135227272727271	6.06115942028986	1.88494653938686	0.0635282045088282	0.458380178257342	-4.29730287774304	Not
C19orf43	-0.0949747474747484	7.10347826086957	-1.88484755222762	0.0635417744400009	0.458380178257342	-4.29747003312409	Not
RP9P	0.144722222222221	5.24550724637681	1.88406552811225	0.0636490663988778	0.458728772183467	-4.29879032668954	Not
CDC40	-0.15068181818182	7.09289855072464	-1.88400598858086	0.0636572413463733	0.458728772183467	-4.29889082729812	Not
FLI1	-0.243636363636366	5.16652173913043	-1.88377217263092	0.0636893535126704	0.458728772183467	-4.29928547270436	Not
ETV2	0.1920202020202	7.07260869565217	1.88336209545486	0.0637457063069426	0.458773682903642	-4.29997751376945	Not
SPPL2A	0.121893939393939	7.96086956521739	1.88324528494341	0.0637617660984723	0.458773682903642	-4.30017461695534	Not
ITGB2	-0.361085858585859	6.69463768115942	-1.88292961017444	0.0638051839841318	0.458847964699163	-4.30070722387822	Not
STEAP3	0.227575757575758	8.79449275362319	1.88181752533322	0.063958338766521	0.459710921201562	-4.30258289620112	Not
MRC2	-0.264873737373739	7.5736231884058	-1.88126004352762	0.0640352309742054	0.460025117853553	-4.30352278555611	Not
B3GALNT2	0.13323232323232	7.56072463768116	1.87924751904895	0.0643134628697448	0.461784651832735	-4.30691373008924	Not
TMPRSS2	0.212020202020202	8.09304347826087	1.8788943195551	0.0643623977398827	0.461896814008009	-4.30750850695527	Not
UGCG	0.124267676767676	8.4136231884058	1.87776871097458	0.0645185573196504	0.462777960288129	-4.30940332633005	Not
VNN1	-0.299646464646464	6.32275362318841	-1.87709895513812	0.0646116263109042	0.463015025181464	-4.31053029121676	Not
TCF25	0.137777777777776	9.96188405797101	1.87627955661857	0.0647256434441759	0.463015025181464	-4.3119085610211	Not
TSNARE1	0.105606060606059	4.49449275362319	1.87573571280501	0.064801411436964	0.463015025181464	-4.31282303525433	Not
CXCL1	-0.437095959595958	11.6704347826087	-1.87572042479663	0.064803542432548	0.463015025181464	-4.31284873862157	Not
FAM26F	-0.31805555555556	7.00072463768116	-1.87561385935	0.0648183982311148	0.463015025181464	-4.31302789935828	Not
KIAA0125	-0.615732323232325	5.38753623188406	-1.87556887069905	0.0648246707532674	0.463015025181464	-4.31310353275943	Not
CREM	0.15598484848485	6.12623188405797	1.87520203352317	0.0648758359484812	0.463015025181464	-4.31372018617966	Not
TEX13B	0.105883838383838	4.57130434782609	1.87505144399747	0.0648968495088084	0.463015025181464	-4.31397329583636	Not
MLLT4	0.171616161616157	8.16347826086957	1.87499360490378	0.0649049220144107	0.463015025181464	-4.31407050646076	Not
ASB10	0.129166666666666	4.89739130434783	1.87479823891268	0.0649321951740151	0.463015025181464	-4.31439883970618	Not
DOCK6	0.109949494949495	5.78130434782609	1.87463503652139	0.0649549856847589	0.463015025181464	-4.31467309503932	Not
IPO4	-0.188611111111113	7.55492753623188	-1.87454043104751	0.0649682000167041	0.463015025181464	-4.31483206606849	Not
CTDSP2	-0.100404040404044	10.6491304347826	-1.8744041977911	0.0649872328252408	0.463015025181464	-4.3150609739895	Not
UHRF1	-0.151893939393939	4.8568115942029	-1.87417595061805	0.065019131195695	0.463015025181464	-4.31544445612188	Not
FAM84A	0.239696969696967	6.36536231884058	1.87392205277658	0.0650546298348317	0.463030001365473	-4.31587098507596	Not
KLF12	-0.22540404040404	5.03391304347826	-1.87289380119388	0.0651985614593566	0.463729589937215	-4.31759783785997	Not
TTC27	-0.195505050505051	7.19072463768116	-1.87267172789358	0.0652296818172145	0.463729589937215	-4.31797067739673	Not
KIAA1919	0.125252525252526	4.87565217391304	1.87250354483146	0.0652532585623878	0.463729589937215	-4.31825301399805	Not
PLD1	-0.128257575757576	5.09550724637681	-1.87204809946972	0.0653171412123588	0.46377708911624	-4.31901747649349	Not
CXorf57	-0.210984848484848	4.49507246376812	-1.87167910429438	0.0653689366144577	0.46377708911624	-4.31963671022023	Not
HSP90AB1	-0.131414141414142	8.90840579710145	-1.87144540158535	0.0654017590644776	0.46377708911624	-4.32002884448065	Not
CALML5	0.62010101010101	8.44565217391304	1.87094074688403	0.0654726827916661	0.46377708911624	-4.3208754640877	Not
EPS8L3	-0.301262626262627	7.72130434782609	-1.87062475983848	0.0655171242930307	0.46377708911624	-4.32140546623312	Not
A2M	-0.425732323232325	7.67333333333333	-1.87056898498489	0.0655249712962228	0.46377708911624	-4.3214990085194	Not
TMEM116	0.126590909090908	8.26028985507246	1.87040737806752	0.0655477123546366	0.46377708911624	-4.32177003192187	Not
TOMM20L	0.167702020202021	5.79507246376812	1.87031331226595	0.0655609521980708	0.46377708911624	-4.32192777558199	Not
LTB	-0.51002525252525	6.62420289855072	-1.87031305994882	0.0655609877149536	0.46377708911624	-4.32192819869564	Not
LAG3	-0.403611111111108	7.25942028985507	-1.86943526811787	0.0656846463054377	0.463790444898662	-4.32339986770536	Not
FBXL22	-0.150126262626261	5.01985507246377	-1.86938592874778	0.0656916027947733	0.463790444898662	-4.32348256958174	Not
HOXB2	-0.199267676767679	4.95057971014493	-1.86932921116398	0.065699600324356	0.463790444898662	-4.32357763627837	Not
SBNO2	0.25823232323232	8.68594202898551	1.86906970178685	0.065736203204104	0.463790444898662	-4.32401257762641	Not
RASA3	-0.235530303030305	7.07347826086957	-1.86893122564346	0.0657557417969459	0.463790444898662	-4.32424464335698	Not
C19orf50	-0.233914141414142	6.50159420289855	-1.86863606074167	0.0657974050460753	0.463790444898662	-4.32473924487641	Not
APBA1	0.166186868686867	4.75246376811594	1.8685023727589	0.0658162827420996	0.463790444898662	-4.32496323985174	Not
TMEM119	-0.306767676767676	4.87449275362319	-1.86840185686566	0.065830479304765	0.463790444898662	-4.32513164530843	Not
EVPLL	-0.352550505050505	4.75666666666667	-1.86805866584602	0.0658789699970611	0.46389635297575	-4.32570656998428	Not
PLEKHM1	0.116161616161616	9.05333333333333	1.86737629104177	0.0659754744972772	0.464142275245352	-4.32684942402763	Not
RNF19B	0.223308080808081	6.20347826086957	1.86733833699617	0.0659808456190833	0.464142275245352	-4.32691297914331	Not
PRKACB	-0.225681818181822	5.97376811594203	-1.86674675754862	0.0660646114209871	0.46449586072616	-4.32790344532053	Not
CARM1	0.148510101010098	8.85536231884058	1.86597706882464	0.0661737308782886	0.464987541828337	-4.32919169257538	Not
FAM174B	0.131641414141415	9.21231884057971	1.86578054783096	0.0662016161247123	0.464987541828337	-4.32952053806687	Not
RUVBL1	-0.211641414141415	5.73927536231884	-1.86500592325641	0.0663116273900675	0.465524412032043	-4.33081644108061	Not
PTPLAD2	-0.263282828282827	6.29869565217391	-1.8645440484581	0.0663772954611166	0.465714072698432	-4.33158890098794	Not
PCDHB14	0.208333333333332	5.00536231884058	1.86409986650216	0.0664404996054839	0.465714072698432	-4.33233160818607	Not
CNDP2	-0.133383838383839	8.55434782608696	-1.86388900136551	0.0664705220306716	0.465714072698432	-4.33268413554879	Not
ZNF167	0.120505050505049	4.5868115942029	1.86387159824315	0.0664730003512584	0.465714072698432	-4.33271322873527	Not
RPL13AP17	0.0989646464646468	5.02405797101449	1.86292463410327	0.0666079715767384	0.466424002985595	-4.33429592113519	Not
GOT1	0.107146464646465	8.61347826086956	1.8622261721788	0.0667076712982689	0.466886351615597	-4.33546281966752	Not
CASC5	-0.128964646464648	5.16028985507246	-1.86132050553448	0.0668371346255203	0.467162360016212	-4.33697530212656	Not
CYBASC3	-0.287247474747478	6.56710144927536	-1.8612831997418	0.0668424719448771	0.467162360016212	-4.3370375893861	Not
RNASEH2B	-0.130050505050505	7.52942028985507	-1.86074981310243	0.0669188224783973	0.467162360016212	-4.33792803036703	Not
SCRN2	-0.160555555555553	6.91623188405797	-1.860737269434	0.0669206188980821	0.467162360016212	-4.33794896812711	Not
TAOK2	0.171818181818185	6.60782608695652	1.8605481468458	0.0669477086752406	0.467162360016212	-4.33826463417031	Not
C2orf74	-0.252626262626261	5.61971014492754	-1.86053725835306	0.0669492686153779	0.467162360016212	-4.33828280736225	Not
ERCC8	-0.0988636363636379	4.53811594202899	-1.86028612899974	0.0669852551480751	0.467178351422566	-4.33870192254282	Not
FAM208B	-0.267449494949496	4.5931884057971	-1.85972534142485	0.0670656740338668	0.467254990563023	-4.33963764911061	Not
CACNA2D2	-0.128560606060607	4.72565217391304	-1.85966035346324	0.0670749987786518	0.467254990563023	-4.33974607118374	Not
KIAA1908	-0.218737373737377	6.69405797101449	-1.85943856336258	0.0671068303575885	0.467254990563023	-4.34011606698621	Not
AGPS	0.140075757575758	7.60550724637681	1.85908565457468	0.0671575064229116	0.467254990563023	-4.34070471634833	Not
DCAF16	-0.131489898989898	8.45260869565217	-1.8590295463099	0.0671655662722921	0.467254990563023	-4.34079829526739	Not
SDR16C5	0.19840909090909	5.95260869565217	1.85862628944953	0.0672235173044189	0.467254990563023	-4.3414707834086	Not
LRP3	0.15681818181818	7.60333333333333	1.85820544221889	0.0672840410125767	0.467254990563023	-4.34217246589021	Not
C6orf1	-0.135227272727276	9.27884057971015	-1.85789773765312	0.0673283222030035	0.467254990563023	-4.34268541399455	Not
FXYD5	-0.262777777777782	6.33289855072464	-1.85771649802514	0.0673544155190432	0.467254990563023	-4.34298750735828	Not
CAMK2N1	0.279924242424243	5.23695652173913	1.85769570876514	0.0673574091203469	0.467254990563023	-4.34302215756149	Not
TFRC	-0.185151515151514	7.88855072463768	-1.8576294745186	0.0673669474313366	0.467254990563023	-4.34313255022041	Not
[truncated: 11,866 more rows]
