# Supplementary material for: Integrative multi-omics reveals that downregulation of HLA-DPA1/DPB1 drives macrophage immune-metabolic dysregulation in pediatric asthma
Source: Front Immunol. 2026 Jun 3;17:1835475. doi: 10.3389/fimmu.2026.1835475 (PMC13272086; doi:10.3389/fimmu.2026.1835475)
Supplement: Supplementary file 17 [file DataSheet10.csv]

ID	Description	setSize	enrichmentScore	NES	pvalue	p.adjust	core_enrichment
KEGG_ANTIGEN_PROCESSING_AND_PRESENTATION	KEGG_ANTIGEN_PROCESSING_AND_PRESENTATION	68	0.819461256006159	3.08146716405688	1e-10	9.25e-10	HLA-DPA1/HLA-DPB1/CD74/HLA-DRA/HLA-DMA/HLA-DMB/HLA-DOA/HLA-DRB1/CIITA/HLA-E/CD8A/RFX5/CD8B/HLA-F/PSME2/HLA-DOB/TAP1/KLRD1/IFI30/PSME1/B2M/HLA-B/HLA-A/TAP2/CD4/HLA-DQA1/TAPBP/HLA-DRB5/KLRC3/KLRC4/HLA-C/KIR2DL4/KLRC1/KLRC2/LTA/HLA-G/KIR3DL2/HLA-DQA2/LGMN/KIR3DL1/CTSS/CTSL/RFXANK/KIR2DS4/HLA-DQB1/KIR2DL3/KIR2DL1/HSPA6
KEGG_GRAFT_VERSUS_HOST_DISEASE	KEGG_GRAFT_VERSUS_HOST_DISEASE	36	0.908971716701044	3.07006733166903	1e-10	9.25e-10	HLA-DPA1/HLA-DPB1/HLA-DRA/HLA-DMA/HLA-DMB/HLA-DOA/HLA-DRB1/HLA-E/FASLG/HLA-F/PRF1/HLA-DOB/IFNG/KLRD1/HLA-B/HLA-A/HLA-DQA1/TNF/HLA-DRB5/HLA-C/CD86/KLRC1/CD28/HLA-G/KIR3DL2/GZMB/HLA-DQA2/FAS/CD80/KIR3DL1/HLA-DQB1/IL6/KIR2DL3/KIR2DL1
KEGG_ALLOGRAFT_REJECTION	KEGG_ALLOGRAFT_REJECTION	34	0.901302310201056	3.00949543217361	1e-10	9.25e-10	HLA-DPA1/HLA-DPB1/HLA-DRA/HLA-DMA/HLA-DMB/HLA-DOA/HLA-DRB1/HLA-E/FASLG/HLA-F/PRF1/HLA-DOB/IFNG/HLA-B/HLA-A/HLA-DQA1/TNF/HLA-DRB5/HLA-C/CD86/CD28/HLA-G/GZMB/HLA-DQA2/IL10/FAS/CD40/CD40LG/CD80
KEGG_AUTOIMMUNE_THYROID_DISEASE	KEGG_AUTOIMMUNE_THYROID_DISEASE	36	0.878602046684358	2.96749325804418	1e-10	9.25e-10	HLA-DPA1/HLA-DPB1/HLA-DRA/HLA-DMA/HLA-DMB/HLA-DOA/HLA-DRB1/HLA-E/FASLG/HLA-F/PRF1/HLA-DOB/HLA-B/HLA-A/HLA-DQA1/HLA-DRB5/HLA-C/CD86/CD28/CTLA4/HLA-G/GZMB/HLA-DQA2/IL10/FAS/CD40/CD40LG/CD80
KEGG_NATURAL_KILLER_CELL_MEDIATED_CYTOTOXICITY	KEGG_NATURAL_KILLER_CELL_MEDIATED_CYTOTOXICITY	117	0.708558420560048	2.91966482509753	1e-10	9.25e-10	HLA-E/CD247/ITGAL/FASLG/LCK/FYN/PRF1/KLRK1/HCST/IFNG/SH2D1A/CD244/KLRD1/HLA-B/ZAP70/CD48/HLA-A/FCGR3A/NCR3/FCER1G/LAT/NCR1/TNF/KLRC3/HLA-C/KIR2DL4/KLRC1/KLRC2/PIK3CD/TYROBP/PIK3CG/HLA-G/KIR3DL2/GZMB/RAC2/ITGB2/PIK3R5/VAV1/FAS/PRKCB/KIR3DL1/ICAM1/PTPN6/MICB/KIR2DS4/PTK2B/NFATC2/LCP2/SH3BP2/PLCG1/KIR2DL3/IFNGR1/PPP3CC/GRB2/CSF2/KIR2DL1/SYK/TNFSF10/FCGR3B/TNFRSF10A/PAK1/CASP3/BID
KEGG_VIRAL_MYOCARDITIS	KEGG_VIRAL_MYOCARDITIS	63	0.776567420407361	2.89307152361844	1e-10	9.25e-10	HLA-DPA1/HLA-DPB1/HLA-DRA/HLA-DMA/HLA-DMB/HLA-DOA/HLA-DRB1/HLA-E/ITGAL/HLA-F/FYN/PRF1/HLA-DOB/MYH7/HLA-B/HLA-A/HLA-DQA1/HLA-DRB5/HLA-C/CD86/CD28/HLA-G/HLA-DQA2/RAC2/ITGB2/CD40/CD40LG/CD80/MYH6/ICAM1/ABL1/HLA-DQB1/CCND1/CASP3/CASP8/BID
KEGG_TYPE_I_DIABETES_MELLITUS	KEGG_TYPE_I_DIABETES_MELLITUS	38	0.844811541940661	2.87492897646992	1e-10	9.25e-10	HLA-DPA1/HLA-DPB1/HLA-DRA/HLA-DMA/HLA-DMB/HLA-DOA/HLA-DRB1/HLA-E/FASLG/HLA-F/PRF1/HLA-DOB/IFNG/HLA-B/HLA-A/HLA-DQA1/TNF/HLA-DRB5/HLA-C/CD86/CD28/LTA/HLA-G/GZMB/HLA-DQA2/FAS/CD80
KEGG_INTESTINAL_IMMUNE_NETWORK_FOR_IGA_PRODUCTION	KEGG_INTESTINAL_IMMUNE_NETWORK_FOR_IGA_PRODUCTION	44	0.823087769151718	2.85674738765601	1e-10	9.25e-10	HLA-DPA1/HLA-DPB1/HLA-DRA/HLA-DMA/HLA-DMB/HLA-DOA/HLA-DRB1/HLA-DOB/ITGB7/CCL25/TNFSF13B/IL15RA/HLA-DQA1/ICOS/HLA-DRB5/CD86/CD28/IL15/CXCL12/HLA-DQA2/TNFRSF13B/IL10/CD40/CD40LG/CD80/ICOSLG/ITGA4/HLA-DQB1/IL6/CCR9/TNFRSF17/TGFB1/CXCR4/AICDA/PIGR
KEGG_PRIMARY_IMMUNODEFICIENCY	KEGG_PRIMARY_IMMUNODEFICIENCY	33	0.846395596084088	2.80471656284579	1e-10	9.25e-10	CD3E/CIITA/CD3D/CD8A/RFX5/CD8B/LCK/TAP1/ADA/ZAP70/TAP2/IL2RG/CD4/ICOS/JAK3/IL7R/CD79A/PTPRC/TNFRSF13B/CD40/CD40LG/RFXANK/RAG1/CD19
KEGG_LEISHMANIA_INFECTION	KEGG_LEISHMANIA_INFECTION	70	0.725930384682444	2.74550981308435	1e-10	9.25e-10	HLA-DPA1/HLA-DPB1/HLA-DRA/HLA-DMA/HLA-DMB/HLA-DOA/HLA-DRB1/STAT1/HLA-DOB/IFNG/C3/FCGR3A/HLA-DQA1/TNF/HLA-DRB5/FCGR1A/MARCKSL1/HLA-DQA2/ITGB2/JAK2/IL10/TLR2/PRKCB/JAK1/CYBA/PTPN6/ITGA4/FCGR2C/HLA-DQB1/IFNGR1/NCF4/FCGR2A/MYD88/TLR4/FCGR3B/NCF1/TGFB1/MAPK3/TAB2/MAPK12/RELA/MAPK11/IL12B/NFKB1/IL1B/CR1
KEGG_CYTOKINE_CYTOKINE_RECEPTOR_INTERACTION	KEGG_CYTOKINE_CYTOKINE_RECEPTOR_INTERACTION	233	0.597558062646542	2.68327130219869	1e-10	9.25e-10	IL12RB1/CCL5/CXCR6/CXCR3/CCR5/IL21R/FASLG/IFNG/CXCL13/CSF1R/CCL25/IL2RB/TNFSF13B/CXCL9/XCR1/IL2RG/XCL1/TNFSF8/IL10RA/IL15RA/CXCL10/CCR6/TNF/CXCL11/XCL2/CSF1/IL26/TNFSF14/FLT3LG/IL15/CXCL12/IL7R/ACVRL1/TNFRSF9/CCL20/CD70/TNFRSF1B/LTA/IL17A/CSF3/CD27/TNFRSF14/CX3CR1/CXCL6/TNFRSF13B/IL21/CXCL3/CCL19/IL10/PDGFRB/FAS/IL12RB2/CD40/CX3CL1/CD40LG/LTB/CXCL5/CCR1/PLEKHO2/CCR2/CXCL1/CSF2RA/TNFRSF8/IL23R/TNF…
KEGG_RIBOSOME	KEGG_RIBOSOME	86	-0.587863788194759	-2.60809335378933	1e-10	9.25e-10	RPL36A/RSL24D1/RPL22L1/RPL12/RPS11/RPLP2/RPS27/RPL13/RPS3/RPL14/RPS15/RPL29/RPL21/RPS13/RPL30/RPS28/RPL22/RPS15A/RPL11/RPL24/RPL18/RPL6/RPL35/RPL39/RPL23/RPL13A/RPS25/RPS9/RPL34/RPL27A/RPL26/RPL37A/RPL35A/RPL36/RPL7A/RPS27L/RPL4/RPLP1/MRPL13/RPLP0/RPS18/RPS10/RPS5/RPL17/RPS21/RPSA/RPL31/RPS24/RPL5/RPL10A/RPL15/RPL27/RPL10/RPS7/RPL9/RPS17/RPS8/RPL3/RPS6/RPL41/RPL8/RPL7/RPS3A
KEGG_CELL_ADHESION_MOLECULES_CAMS	KEGG_CELL_ADHESION_MOLECULES_CAMS	129	0.616779688904888	2.58777761381488	1e-10	9.25e-10	HLA-DPA1/HLA-DPB1/HLA-DRA/HLA-DMA/HLA-DMB/HLA-DOA/HLA-DRB1/CD2/HLA-E/CD8A/ITGAL/CD6/CD8B/HLA-F/HLA-DOB/ITGB7/SPN/SIGLEC1/CD226/PDCD1/HLA-B/HLA-A/CD4/HLA-DQA1/ICOS/VCAM1/HLA-DRB5/HLA-C/CD86/CD28/PECAM1/SDC3/CTLA4/HLA-G/PTPRC/HLA-DQA2/ITGB2/SELPLG/CD40/CD40LG/CD80/SELL/ICAM1/ICOSLG/ITGA4/HLA-DQB1/L1CAM/CDH5
KEGG_SYSTEMIC_LUPUS_ERYTHEMATOSUS	KEGG_SYSTEMIC_LUPUS_ERYTHEMATOSUS	121	0.624151215490699	2.58143378475577	1e-10	9.25e-10	HLA-DPA1/HLA-DPB1/HLA-DRA/HLA-DMA/HLA-DMB/HLA-DOA/HLA-DRB1/C1QA/C1QB/C1QC/HLA-DOB/IFNG/C2/TRIM21/C3/FCGR3A/HLA-DQA1/TNF/HLA-DRB5/FCGR1A/CD86/C4A/CD28/C4B/HLA-DQA2/C1R/IL10/CD40/CD40LG/CD80/C1S/FCGR2B/FCGR2C/HLA-DQB1/FCGR2A/H2BC11/FCGR3B/H2AC20/H2BC4/SNRPD1/H2AC19/H2AC17/H2AC21/H2AC18/H2BC21/H3C4/H2BC18
KEGG_HEMATOPOIETIC_CELL_LINEAGE	KEGG_HEMATOPOIETIC_CELL_LINEAGE	81	0.655323591262388	2.56216267978799	1e-10	9.25e-10	HLA-DRA/HLA-DRB1/CD3E/CD3D/CD2/CD8A/CD3G/CD8B/CD5/CSF1R/CD7/CD4/TNF/HLA-DRB5/FCGR1A/CD37/CSF1/FLT3LG/IL7R/ITGA1/CD1D/CD14/CSF3/MS4A1/CSF2RA/FLT3/ITGA4/CD33/TFRC/IL2RA/CR2/IL6/CD19/CD38/CSF2/CSF3R
KEGG_ASTHMA	KEGG_ASTHMA	25	0.818040149228721	2.5510825746223	4.33695865730245e-10	3.82065405524263e-09	HLA-DPA1/HLA-DPB1/HLA-DRA/HLA-DMA/HLA-DMB/HLA-DOA/HLA-DRB1/HLA-DOB/HLA-DQA1/FCER1G/TNF/HLA-DRB5/HLA-DQA2/IL10/CD40/CD40LG/HLA-DQB1
KEGG_TOLL_LIKE_RECEPTOR_SIGNALING_PATHWAY	KEGG_TOLL_LIKE_RECEPTOR_SIGNALING_PATHWAY	88	0.641497573168073	2.54396247354108	1e-10	9.25e-10	STAT1/CCL5/TLR7/CXCL9/CXCL10/TNF/CXCL11/CD86/PIK3CD/IKBKE/PIK3CG/CD14/PIK3R5/TLR3/CD40/TLR2/TLR8/CD80/IL6/TICAM2/TLR1/MYD88/CCL4/CCL3/TLR4/TLR6/CASP8/TLR9/MAPK3/TAB2/MAPK12/FADD/RELA/MAPK11/IL12B/IRF7/MAP2K3/NFKB1/IRF3/IL1B/IRF5/PIK3R3/SPP1/TICAM1/RIPK1/IFNAR1/TRAF3/IKBKG/TBK1/LY96/MAP2K2/CXCL8/NFKBIA/IL12A
KEGG_CHEMOKINE_SIGNALING_PATHWAY	KEGG_CHEMOKINE_SIGNALING_PATHWAY	179	0.578261244077316	2.53933238253269	1e-10	9.25e-10	STAT1/CCL5/CXCR6/CXCR3/CCR5/ITK/CXCL13/CCL25/GNGT2/CXCL9/XCR1/XCL1/CXCL10/CCR6/DOCK2/JAK3/LYN/CXCL11/XCL2/PREX1/ELMO1/CXCL12/PIK3CD/PIK3CG/WAS/CCL20/GNB4/RAC2/CX3CR1/CXCL6/JAK2/GNG2/PIK3R5/VAV1/CXCL3/CCL19/STAT2/CX3CL1/CXCL5/CCR1/CCR2/PRKCB/CXCL1/ADCY7/CSK/CCL8/CCR4/PTK2B/CCR7/CXCL2/RASGRP2/CCR9/GRB2/CCL4/CCL3/NCF1/PAK1/CXCL16/HCK/PLCB2/CXCR1/MAPK3/STAT3/CXCR4/FGR/PRKACB/ADCY2/CXCR2/PLCB1/STAT5B/…
KEGG_OXIDATIVE_PHOSPHORYLATION	KEGG_OXIDATIVE_PHOSPHORYLATION	112	-0.5446996786438	-2.51747627024192	1e-10	9.25e-10	COX6A1/ATP5MF/ATP6V1D/ATP5MC3/ATP5PD/NDUFV1/NDUFA7/ATP5MC2/COX6B2/ATP6V1B1/UQCRHL/ATP5MG/UQCRC2/ATP6V1G3/ATP5MC1/NDUFA6/COX6B1/COX8C/NDUFB3/NDUFS6/NDUFA11/COX5B/COX7C/ATP6V0B/NDUFB9/NDUFA5/NDUFV3/NDUFB8/COX7A2L/COX4I1/COX7A2/NDUFS7/UQCRC1/NDUFB2/COX7B/SDHD/NDUFB1/NDUFAB1/NDUFS3/UQCRB/NDUFA10/COX6C/UQCRH/ATP6V0A1/NDUFC1/UQCRQ/COX8A/NDUFS1/NDUFB7/NDUFA4L2/NDUFB10/PPA2/ATP6V0D2/ATP5PF/ATP6V1E2/NDUFA…
KEGG_T_CELL_RECEPTOR_SIGNALING_PATHWAY	KEGG_T_CELL_RECEPTOR_SIGNALING_PATHWAY	106	0.617427904991382	2.5136550658662	1e-10	9.25e-10	CD3E/CD3D/CD247/CD8A/CD3G/CD8B/LCK/FYN/ITK/IFNG/PRKCQ/PDCD1/ZAP70/CD4/CARD11/ICOS/LAT/TNF/CD28/PIK3CD/PIK3CG/CTLA4/PTPRC/PIK3R5/VAV1/IL10/CD40LG/GRAP2/PTPN6/RASGRP1/NFATC2/LCP2/PLCG1/PPP3CC/GRB2/CSF2/PAK1/NCK1/MAPK3/MAPK12/RELA/SOS1/MAPK11/PPP3R1/TEC/NFKBIE/NFKB1/PIK3R3/CBLB/PPP3CB/IKBKG
KEGG_PROTEASOME	KEGG_PROTEASOME	42	0.711190248935751	2.44604673616412	9.74032447146149e-10	8.19072739645625e-09	PSMB9/PSME2/IFNG/PSMB10/PSMB8/PSME1/PSMA3/PSMB2/PSMA1/PSMA4/PSMA5/PSME4/PSMD3/PSMA6/PSMD11/PSMD1/POMP/PSMB4/PSMB3/PSME3/PSMF1/PSMC3/PSMA2/PSMD2/PSMC4/PSMC2/PSMD12
KEGG_NOD_LIKE_RECEPTOR_SIGNALING_PATHWAY	KEGG_NOD_LIKE_RECEPTOR_SIGNALING_PATHWAY	58	0.641801124750316	2.36620035736282	4.98180699331324e-09	4.0071056250563e-08	CCL5/CASP1/TNF/BIRC3/PSTPIP1/NAIP/CARD9/CXCL1/NLRP3/CASP5/CCL8/PYCARD/NLRP1/MEFV/IL6/CXCL2/CARD6/TNFAIP3/NLRC4/CASP8/CARD8/MAPK3/TRIP6/TAB2/MAPK12/RELA/MAPK11/NFKB1/IL1B/RIPK2/IL18/IKBKG/CXCL8/NFKBIA/XIAP/NFKBIB
KEGG_JAK_STAT_SIGNALING_PATHWAY	KEGG_JAK_STAT_SIGNALING_PATHWAY	130	0.560457253212503	2.34909516512762	1e-10	9.25e-10	IL12RB1/STAT1/IL21R/IFNG/IL2RB/IL2RG/IL10RA/IL15RA/STAT4/JAK3/IRF9/STAT5A/IL26/IL15/PIK3CD/IL7R/PIK3CG/CSF3/JAK2/PIK3R5/IL21/IL10/IL12RB2/STAT2/JAK1/CSF2RA/IL23R/PTPN6/IL2RA/IL6/IFNL1/IFNGR1/GRB2/CSF2/IL24/CSF3R/CCND1/IL23A/CCND3/IL7/LIFR/STAT3/IL22RA2/CCND2/PIAS1/STAT5B/SOCS2/SOS1/EP300/MYC/IL12B/CREBBP/STAT6/IL19/PIK3R3/CBLB/IFNAR1
KEGG_DRUG_METABOLISM_CYTOCHROME_P450	KEGG_DRUG_METABOLISM_CYTOCHROME_P450	67	-0.539456681020446	-2.31001806634219	2.43303112824781e-07	1.6670768841698e-06	UGT1A8/ALDH3B1/ADH7/UGT2B15/UGT2B28/ALDH1A3/GSTP1/CYP2C19/CYP2C18/UGT1A10/CYP2C9/CYP2E1/MGST3/UGT1A9/MAOA/UGT1A5/UGT1A3/UGT1A4/UGT1A7/ADH5/UGT1A1/UGT1A6/FMO5/GSTM3/ADH6/UGT2A1/CYP2A6/CYP2A7
KEGG_CYTOSOLIC_DNA_SENSING_PATHWAY	KEGG_CYTOSOLIC_DNA_SENSING_PATHWAY	42	0.662126431166802	2.27729809049993	1.06531752006101e-07	8.21182255047028e-07	CCL5/CASP1/CXCL10/ZBP1/AIM2/ADAR/IKBKE/PYCARD/IL6/CCL4/RIGI/POLR3C/RELA/IRF7/POLR3A/NFKB1/IL33/IRF3/IL1B/RIPK1/IL18/IKBKG/TBK1/STING1/NFKBIA
KEGG_RIG_I_LIKE_RECEPTOR_SIGNALING_PATHWAY	KEGG_RIG_I_LIKE_RECEPTOR_SIGNALING_PATHWAY	57	0.612548990426874	2.24211836860316	1.90492456108641e-07	1.35542709154225e-06	CXCL10/TNF/CASP10/IKBKE/ISG15/DHX58/IFIH1/CYLD/TANK/TRIM25/TBKBP1/TRAF2/CASP8/RIGI/MAPK12/FADD/RELA/MAPK11/IL12B/IRF7/NFKB1/IRF3/RIPK1/TRAF3/IKBKG/TBK1/OTUD5/STING1/RNF125/CXCL8/NFKBIA/IL12A
KEGG_B_CELL_RECEPTOR_SIGNALING_PATHWAY	KEGG_B_CELL_RECEPTOR_SIGNALING_PATHWAY	74	0.568091699259942	2.17291185906155	1.27310098343506e-07	9.42094727741943e-07	CD72/INPP5D/IFITM1/CARD11/PIK3AP1/LYN/PIK3CD/CD79A/PIK3CG/RASGRP3/RAC2/CD79B/PIK3R5/VAV1/PRKCB/PTPN6/FCGR2B/DAPP1/NFATC2/LILRB3/CR2/CD19/PPP3CC/GRB2/SYK/MAPK3/RELA/SOS1/PPP3R1/NFKBIE/NFKB1/PIK3R3/PPP3CB/IKBKG/MAP2K2/NFKBIA/CD22/JUN/NFKBIB/FOS/PLCG2
KEGG_METABOLISM_OF_XENOBIOTICS_BY_CYTOCHROME_P450	KEGG_METABOLISM_OF_XENOBIOTICS_BY_CYTOCHROME_P450	65	-0.497714428318111	-2.11878880914491	1.01651415016692e-05	6.06629412196387e-05	UGT1A8/ALDH3B1/ADH7/UGT2B15/UGT2B28/ALDH1A3/GSTP1/CYP2C19/CYP2C18/UGT1A10/CYP2C9/CYP2E1/MGST3/UGT1A9/UGT1A5/UGT1A3/UGT1A4/UGT1A7/ADH5/UGT1A1/UGT1A6/GSTM3/ADH6/UGT2A1/CYP2S1
KEGG_COMPLEMENT_AND_COAGULATION_CASCADES	KEGG_COMPLEMENT_AND_COAGULATION_CASCADES	59	0.566988237946535	2.09874254265613	7.16727019349111e-06	4.41981661931952e-05	C1QA/C1QB/C1QC/SERPING1/CFH/C2/C3/A2M/CFB/C4A/C4B/C1R/C3AR1/F5/C1S/F11/CR2/C4BPA/SERPINE1/PLAT/SERPINA1/C4BPB/CR1/PLG/PROC/PLAU/CFI/CD46
KEGG_ASCORBATE_AND_ALDARATE_METABOLISM	KEGG_ASCORBATE_AND_ALDARATE_METABOLISM	22	-0.643172522934954	-2.05752902825683	0.000131393472919638	0.000675216458059253	ALDH1B1/UGT2B4/ALDH9A1/ALDH7A1/UGT1A8/UGT2B15/UGT2B28/MIOX/UGT1A10/UGT1A9/UGT1A5/UGT1A3/UGT1A4/UGT1A7/UGT1A1/UGT1A6/UGT2A1
KEGG_PARKINSONS_DISEASE	KEGG_PARKINSONS_DISEASE	107	-0.447044880657963	-2.04258418207317	7.75701115744956e-07	5.12516808617203e-06	COX6A1/CYCS/SLC25A6/ATP5MC3/UBA1/ATP5PD/NDUFV1/NDUFA7/ATP5MC2/SEPTIN5/COX6B2/UQCRHL/UQCRC2/ATP5MC1/NDUFA6/COX6B1/COX8C/NDUFB3/NDUFS6/COX5B/COX7C/NDUFB9/NDUFA5/NDUFV3/HTRA2/VDAC2/NDUFB8/COX7A2L/COX4I1/SLC25A4/SLC18A2/COX7A2/NDUFS7/UQCRC1/NDUFB2/COX7B/SDHD/NDUFB1/NDUFAB1/NDUFS3/UQCRB/UBE2G2/NDUFA10/COX6C/UQCRH/NDUFC1/UQCRQ/COX8A/NDUFS1/NDUFB7/NDUFA4L2/NDUFB10/ATP5PF/NDUFA2/ATP5PB/UQCR11/NDUFC2/NDUF…
KEGG_PENTOSE_AND_GLUCURONATE_INTERCONVERSIONS	KEGG_PENTOSE_AND_GLUCURONATE_INTERCONVERSIONS	25	-0.603337936085468	-2.01041633400695	0.000489255822695702	0.00226280817996762	UGT2B4/DHDH/XYLB/UGT1A8/UGT2B15/UGT2B28/UGT1A10/UGT1A9/UGT1A5/UGT1A3/UGT1A4/UGT1A7/UGT1A1/UGT1A6/DCXR/UGT2A1
KEGG_FC_GAMMA_R_MEDIATED_PHAGOCYTOSIS	KEGG_FC_GAMMA_R_MEDIATED_PHAGOCYTOSIS	96	0.497970558215445	1.995151064832	3.51665660394383e-06	2.24338438527451e-05	INPP5D/FCGR3A/LAT/DOCK2/LYN/FCGR1A/MARCKSL1/PIK3CD/PIK3CG/WAS/PTPRC/RAC2/PIK3R5/VAV1/LIMK2/PRKCB/FCGR2B/FCGR2C/LIMK1/ARPC1B/PLCG1/MARCKS/FCGR2A/SYK/NCF1/GAB2/PAK1/HCK/MAPK3/AMPH
KEGG_APOPTOSIS	KEGG_APOPTOSIS	83	0.493953302412157	1.94221776836155	3.50934205728105e-05	0.00019673584260515	FASLG/TNF/PIK3CD/CASP10/PIK3CG/BIRC3/PIK3R5/IRAK3/FAS/CASP7/PPP3CC/IRAK2/MYD88/CFLAR/TNFSF10/TRAF2/TNFRSF10A/CASP3/CASP8/BID/BAX/PRKACB/FADD/RELA/TNFRSF10C/PPP3R1/TP53/TNFRSF1A/NFKB1/IL1B/PRKAR2B/PIK3R3/RIPK1/PPP3CB/IKBKG
KEGG_PROTEIN_EXPORT	KEGG_PROTEIN_EXPORT	23	-0.574926089574153	-1.8612152743891	0.000970855429266846	0.00417693614917132	SEC11A/SRP54/SPCS3/SRP72/SRP68/SRPRA/SEC61G/SRP19/SEC61B/SEC61A1/IMMP2L/SPCS1/SPCS2/SRPRB/SRP9/SEC11C/SRP14/IMMP1L/SEC62
KEGG_RETINOL_METABOLISM	KEGG_RETINOL_METABOLISM	59	-0.449277869911813	-1.84823522579041	0.00026438801823024	0.00128715219401564	DGAT1/UGT1A8/CYP26A1/ADH7/UGT2B15/UGT2B28/RDH16/CYP2C19/CYP2C18/UGT1A10/CYP2C9/UGT1A9/UGT1A5/UGT1A3/UGT1A4/UGT1A7/ADH5/UGT1A1/UGT1A6/ADH6/UGT2A1/CYP2A6/CYP2A7
KEGG_FC_EPSILON_RI_SIGNALING_PATHWAY	KEGG_FC_EPSILON_RI_SIGNALING_PATHWAY	74	0.47396318673915	1.81287674255008	0.000177309076879699	0.000886545384398497	FYN/INPP5D/FCER1G/LAT/TNF/LYN/PIK3CD/PLA2G2D/PIK3CG/RAC2/PIK3R5/VAV1/PRKCB/LCP2/PLCG1/GRB2/CSF2/SYK/GAB2/MAPK3/MAPK12/SOS1/PLA2G3/FCER1A/MAPK11
KEGG_STEROID_HORMONE_BIOSYNTHESIS	KEGG_STEROID_HORMONE_BIOSYNTHESIS	47	-0.465482237787342	-1.81008172970837	0.000886617535041488	0.00390533914244465	CYP17A1/HSD17B3/HSD17B2/UGT1A8/UGT2B15/UGT2B28/CYP11A1/UGT1A10/SULT2B1/UGT1A9/UGT1A5/UGT1A3/UGT1A4/UGT1A7/UGT1A1/UGT1A6/SRD5A1/UGT2A1/HSD17B8
KEGG_CELL_CYCLE	KEGG_CELL_CYCLE	123	0.433452578106972	1.80551466052856	8.14328317158364e-05	0.000443090407865581	CDC25B/MCM5/E2F3/ABL1/CCNA1/PTTG1/CCND1/CCNB1/RB1/CDC20/MDM2/TGFB1/BUB1/CCND3/RBL1/E2F4/CDC7/YWHAG/MAD1L1/CCNE1/CCND2/CDC25C/MAD2L1/TTK/CCNB2/EP300/MYC/ORC1/TP53/CREBBP/CDC27/GADD45A/CDK1/E2F1/CDC45/CDKN2A/MCM6/ATR/YWHAB/MCM7/GADD45B/ANAPC7/ORC6/BUB1B/E2F5/SMC1A/MCM2/TFDP2/TGFB3/ZBTB17/HDAC1/CHEK1/CCNA2/ORC3/MAD2L2/E2F2/ESPL1/CDKN2D/CDKN2B/RAD21/SKP2/PKMYT1/ORC2
KEGG_AMYOTROPHIC_LATERAL_SCLEROSIS_ALS	KEGG_AMYOTROPHIC_LATERAL_SCLEROSIS_ALS	49	0.504519759491355	1.80428674975069	0.00081190732906969	0.0036634842897047	CASP1/TNF/TNFRSF1B/NEFH/PPP3CC/TOMM40L/CASP3/BID/BAX/MAPK12/DERL1/MAPK11/DAXX/MAP3K5/PPP3R1/TP53/TNFRSF1A/MAP2K3/GPX1/PPP3CB
KEGG_LEUKOCYTE_TRANSENDOTHELIAL_MIGRATION	KEGG_LEUKOCYTE_TRANSENDOTHELIAL_MIGRATION	111	0.43587796262494	1.78217748892865	0.00010042574197699	0.000530821779021235	ITGAL/ITK/NOX1/VCAM1/CXCL12/PECAM1/PIK3CD/PIK3CG/CYBB/RAC2/MSN/ITGB2/TXK/PIK3R5/VAV1/PRKCB/CYBA/SIPA1/ICAM1/ITGA4/PTK2B/PLCG1/NCF4/CDH5/NCF1/MMP9/OCLN/CXCR4/MAPK12/MAPK11/RASSF5/GNAI2
KEGG_ACUTE_MYELOID_LEUKEMIA	KEGG_ACUTE_MYELOID_LEUKEMIA	57	0.480707120831346	1.75953643280548	0.00137033170298728	0.00576162193301469	PML/STAT5A/PIK3CD/PIK3CG/TCF7/PIK3R5/SPI1/PIM2/FLT3/CCNA1/GRB2/CCND1/MAPK3/STAT3/STAT5B/JUP/RELA/SOS1/MYC/MTOR/NFKB1/PIK3R3/IKBKG
KEGG_STARCH_AND_SUCROSE_METABOLISM	KEGG_STARCH_AND_SUCROSE_METABOLISM	47	-0.451929201753243	-1.75737917541969	0.00151162509262369	0.00621445871411962	UGDH/UGT2B7/GANC/ENPP3/GBE1/AMY2A/UGT2B4/TREH/AMY2B/UGT1A8/PGM1/UGT2B15/AGL/UGT2B28/UGT1A10/UXS1/UGT1A9/UGT1A5/UGT1A3/UGT1A4/UGT1A7/UGT1A1/UGT1A6/UGT2A1/HK1/PYGB
KEGG_ALZHEIMERS_DISEASE	KEGG_ALZHEIMERS_DISEASE	151	-0.359318600768002	-1.74868841709249	3.32337846621555e-05	0.000192132817578087	ATP5PD/MAPT/NDUFV1/IDE/NDUFA7/ATP5MC2/APBB1/COX6B2/UQCRHL/CACNA1F/UQCRC2/CALML6/ATP5MC1/NDUFA6/GRIN2A/GNAQ/COX6B1/COX8C/NDUFB3/NDUFS6/COX5B/APP/COX7C/NDUFB9/NDUFA5/NDUFV3/NDUFB8/COX7A2L/RYR3/COX4I1/COX7A2/NDUFS7/UQCRC1/NDUFB2/COX7B/SDHD/NDUFB1/NDUFAB1/NDUFS3/UQCRB/NDUFA10/COX6C/UQCRH/NDUFC1/UQCRQ/COX8A/NDUFS1/NDUFB7/NDUFA4L2/NDUFB10/MAPK1/NOS1/ATP5PF/NDUFA2/ATP5PB/UQCR11/NDUFC2/NDUFS4/COX7A1/ATP2…
KEGG_TASTE_TRANSDUCTION	KEGG_TASTE_TRANSDUCTION	35	-0.482431518258649	-1.74552523223932	0.00369893457037958	0.0145596360748983	TAS2R3/TAS2R14/TAS2R31/TAS1R3/GNAS/TAS2R5/ADCY6/PRKX/CACNA1B/PDE1A/ADCY4/GNAT3/GNB3/GNG13/TRPM5
KEGG_LINOLEIC_ACID_METABOLISM	KEGG_LINOLEIC_ACID_METABOLISM	24	-0.523981642748351	-1.72438986565859	0.00348332558677274	0.0140090268163686	PLA2G6/PLA2G4B/PLA2G10/CYP2C19/PLA2G12A/CYP2C18/CYP2C9/CYP2E1/JMJD7-PLA2G4B/ALOX15
KEGG_PRION_DISEASES	KEGG_PRION_DISEASES	34	0.505784293113218	1.68884014005227	0.00700209254736298	0.025907742425243	C1QA/C1QB/CCL5/C1QC/FYN/IL6/MAPK3/BAX/PRKACB/NOTCH1/IL1B
KEGG_PORPHYRIN_AND_CHLOROPHYLL_METABOLISM	KEGG_PORPHYRIN_AND_CHLOROPHYLL_METABOLISM	37	-0.447124554975456	-1.64519288884585	0.00853580379748039	0.0309632098536053	UGT1A8/MMAB/UGT2B15/BLVRA/UROD/UGT2B28/UGT1A10/BLVRB/UGT1A9/UGT1A5/UGT1A3/UGT1A4/UGT1A7/UGT1A1/UGT1A6/UGT2A1
KEGG_HUNTINGTONS_DISEASE	KEGG_HUNTINGTONS_DISEASE	165	-0.331533791603827	-1.63763085552501	0.000301601738295445	0.00143067491242711	COX6B2/POLR2L/UQCRHL/UQCRC2/ATP5MC1/NDUFA6/DCTN2/POLR2J/GNAQ/COX6B1/COX8C/NDUFB3/NDUFS6/COX5B/CREB3/COX7C/NDUFB9/NDUFA5/NDUFV3/VDAC2/NDUFB8/COX7A2L/COX4I1/SLC25A4/COX7A2/NDUFS7/UQCRC1/NDUFB2/COX7B/SDHD/NDUFB1/NDUFAB1/NDUFS3/UQCRB/NDUFA10/CLTB/COX6C/UQCRH/NDUFC1/UQCRQ/COX8A/NDUFS1/NDUFB7/NDUFA4L2/NDUFB10/ATP5PF/NDUFA2/ATP5PB/UQCR11/NDUFC2/NDUFS4/COX7A1/POLR2H/HAP1/NDUFA1/NDUFB6/PPARGC1A/BDNF/NDUFA…
KEGG_CARDIAC_MUSCLE_CONTRACTION	KEGG_CARDIAC_MUSCLE_CONTRACTION	61	-0.391143576761573	-1.62432135458264	0.00530887305796296	0.0204612815775656	COX6A1/CACNB1/CACNG6/SLC9A1/RYR2/COX6B2/UQCRHL/CACNA1F/UQCRC2/COX6B1/COX8C/COX5B/COX7C/COX7A2L/COX4I1/COX7A2/CACNB2/UQCRC1/COX7B/UQCRB/ATP1B3/COX6C/UQCRH/TNNT2/UQCRQ/COX8A/CACNG8/UQCR11/COX7A1/CACNB3/TPM1/CACNA1D/TNNC1/CACNB4/ATP1A1
KEGG_DRUG_METABOLISM_OTHER_ENZYMES	KEGG_DRUG_METABOLISM_OTHER_ENZYMES	47	-0.415834263474197	-1.61701981686625	0.00551063569452554	0.0208054612956577	UCK2/DPYS/UGT1A8/UGT2B15/UGT2B28/UGT1A10/IMPDH2/UGT1A9/UGT1A5/UGT1A3/UGT1A4/UGT1A7/UGT1A1/IMPDH1/UGT1A6/UGT2A1/CYP2A6/CYP2A7
KEGG_NON_SMALL_CELL_LUNG_CANCER	KEGG_NON_SMALL_CELL_LUNG_CANCER	54	0.439449050702036	1.59467107343442	0.00894388077515207	0.0318195758346756	PIK3CD/PIK3CG/PIK3R5/PRKCB/STK4/E2F3/PLCG1/GRB2/EGF/CCND1/RB1/MAPK3/SOS1/RASSF5/RASSF1/TP53/E2F1/PIK3R3/CDKN2A/MAP2K2/FHIT/PLCG2/RXRA/AKT2
KEGG_CHRONIC_MYELOID_LEUKEMIA	KEGG_CHRONIC_MYELOID_LEUKEMIA	73	0.404601647470255	1.54874242333815	0.00971620989016718	0.0339150722581307	STAT5A/PIK3CD/PIK3CG/PIK3R5/E2F3/ABL1/GRB2/CCND1/RB1/MDM2/GAB2/TGFB1/MAPK3/STAT5B/RELA/SOS1/MYC/TP53/NFKB1/E2F1/PIK3R3/CDKN2A/CBLB/IKBKG/MAP2K2/NFKBIA
KEGG_P53_SIGNALING_PATHWAY	KEGG_P53_SIGNALING_PATHWAY	68	0.398638941391066	1.49902487665839	0.0120724913123644	0.0406074707779531	FAS/CD82/ADGRB1/PMAIP1/RPRM/CCND1/CCNB1/MDM2/CCND3/CASP3/CASP8/BID/CCNE1/BAX/CCND2/SERPINE1/CCNB2/TP53/GADD45A/CDK1/CDKN2A/SESN2/ATR/IGFBP3/RRM2/GADD45B
KEGG_PATHWAYS_IN_CANCER	KEGG_PATHWAYS_IN_CANCER	313	0.291423095871977	1.34603295788564	0.0119086414123323	0.0406074707779531	STAT1/FASLG/CSF1R/ETS1/PML/STAT5A/TRAF1/FLT3LG/FZD2/PIK3CD/WNT1/PIK3CG/GLI1/BIRC3/TCF7/RAC2/PIK3R5/PDGFRB/FAS/SPI1/PRKCB/JAK1/CSF2RA/STK4/FLT3/E2F3/ABL1/FZD8/IL6/PLCG1/CCNA1/BRCA2/GRB2/CSF3R/EGF/CCND1/RB1/WNT10B/MDM2/TRAF2/TGFB1/MMP9/CASP3/RALB/CASP8/BID/CCDC6/COL4A1/EPAS1/MAPK3/STAT3/CCNE1/BAX/TPM3/PIAS1/STAT5B/JUP/FADD/RELA/SOS1/DAPK1/CUL2/RALA/RASSF5/EP300/MYC/COL4A4/RASSF1/TP53/CREBBP/MTOR/NF…
