# Supplementary material for: Integrative multi-omics reveals that downregulation of HLA-DPA1/DPB1 drives macrophage immune-metabolic dysregulation in pediatric asthma
Source: Front Immunol. 2026 Jun 3;17:1835475. doi: 10.3389/fimmu.2026.1835475 (PMC13272086; doi:10.3389/fimmu.2026.1835475)
Supplement: Supplementary file 18 [file DataSheet11.csv]

ID	Description	setSize	enrichmentScore	NES	pvalue	p.adjust	core_enrichment
KEGG_ANTIGEN_PROCESSING_AND_PRESENTATION	KEGG_ANTIGEN_PROCESSING_AND_PRESENTATION	68	0.808312812097985	3.11770365700735	1e-10	1.02777777777778e-09	HLA-DPB1/HLA-DRA/CD74/HLA-DOA/HLA-DPA1/HLA-DMA/HLA-DMB/CIITA/HLA-DRB1/HLA-E/CD8A/CD8B/RFX5/HLA-DOB/PSME2/HLA-F/TAP1/IFI30/PSME1/KLRD1/TAP2/HLA-A/HLA-B/B2M/CD4/HLA-DQA1/TAPBP/KLRC3/HLA-C/HLA-DRB5/KLRC4/KIR2DL4/KLRC1/HLA-G/LTA/KIR3DL2/HLA-DQA2/KLRC2/LGMN/CTSL/KIR3DL1/CTSS/RFXANK/KIR2DS4/HSPA6/HLA-DQB1/KIR2DL3/KIR2DL1
KEGG_GRAFT_VERSUS_HOST_DISEASE	KEGG_GRAFT_VERSUS_HOST_DISEASE	36	0.903465922883072	3.07295291770408	1e-10	1.02777777777778e-09	HLA-DPB1/HLA-DRA/HLA-DOA/HLA-DPA1/HLA-DMA/HLA-DMB/HLA-DRB1/HLA-E/FASLG/HLA-DOB/HLA-F/PRF1/IFNG/KLRD1/HLA-A/HLA-B/HLA-DQA1/TNF/CD86/CD28/HLA-C/HLA-DRB5/KLRC1/HLA-G/KIR3DL2/GZMB/HLA-DQA2/CD80/FAS/KIR3DL1/IL6/HLA-DQB1/KIR2DL3/KIR2DL1
KEGG_ALLOGRAFT_REJECTION	KEGG_ALLOGRAFT_REJECTION	34	0.901722135735607	3.05410621081498	1e-10	1.02777777777778e-09	HLA-DPB1/HLA-DRA/HLA-DOA/HLA-DPA1/HLA-DMA/HLA-DMB/HLA-DRB1/HLA-E/FASLG/HLA-DOB/HLA-F/PRF1/IFNG/HLA-A/HLA-B/HLA-DQA1/TNF/CD86/CD28/HLA-C/HLA-DRB5/HLA-G/GZMB/HLA-DQA2/IL10/CD80/CD40/FAS/CD40LG
KEGG_NATURAL_KILLER_CELL_MEDIATED_CYTOTOXICITY	KEGG_NATURAL_KILLER_CELL_MEDIATED_CYTOTOXICITY	117	0.713663304033465	2.99856334919082	1e-10	1.02777777777778e-09	HLA-E/CD247/ITGAL/LCK/HCST/FASLG/FYN/PRF1/SH2D1A/KLRK1/CD244/IFNG/KLRD1/CD48/HLA-A/HLA-B/NCR3/FCGR3A/FCER1G/ZAP70/LAT/TNF/NCR1/KLRC3/HLA-C/TYROBP/PIK3CG/PIK3CD/KIR2DL4/KLRC1/HLA-G/KIR3DL2/RAC2/ITGB2/GZMB/KLRC2/PIK3R5/VAV1/FAS/PRKCB/ICAM1/PTPN6/KIR3DL1/MICB/SH3BP2/LCP2/PTK2B/KIR2DS4/IFNGR1/PLCG1/SYK/CSF2/PPP3CC/NFATC2/GRB2/KIR2DL3/KIR2DL1/TNFRSF10A/FCGR3B/PAK1/TNFSF10/BID
KEGG_AUTOIMMUNE_THYROID_DISEASE	KEGG_AUTOIMMUNE_THYROID_DISEASE	36	0.877795325805724	2.98563967855466	1e-10	1.02777777777778e-09	HLA-DPB1/HLA-DRA/HLA-DOA/HLA-DPA1/HLA-DMA/HLA-DMB/HLA-DRB1/HLA-E/FASLG/HLA-DOB/HLA-F/PRF1/HLA-A/HLA-B/HLA-DQA1/CD86/CD28/HLA-C/CTLA4/HLA-DRB5/HLA-G/GZMB/HLA-DQA2/IL10/CD80/CD40/FAS/CD40LG
KEGG_INTESTINAL_IMMUNE_NETWORK_FOR_IGA_PRODUCTION	KEGG_INTESTINAL_IMMUNE_NETWORK_FOR_IGA_PRODUCTION	44	0.820433863218133	2.93851370547263	1e-10	1.02777777777778e-09	HLA-DPB1/HLA-DRA/HLA-DOA/HLA-DPA1/HLA-DMA/HLA-DMB/HLA-DRB1/ITGB7/HLA-DOB/CCL25/TNFSF13B/IL15RA/ICOS/HLA-DQA1/CD86/CD28/IL15/HLA-DRB5/CXCL12/HLA-DQA2/IL10/TNFRSF13B/CD80/CD40/CD40LG/ICOSLG/IL6/ITGA4/HLA-DQB1/CCR9/TGFB1/TNFRSF17/CXCR4/AICDA/PIGR
KEGG_VIRAL_MYOCARDITIS	KEGG_VIRAL_MYOCARDITIS	63	0.763913326819485	2.91550664750146	1e-10	1.02777777777778e-09	HLA-DPB1/HLA-DRA/HLA-DOA/HLA-DPA1/HLA-DMA/HLA-DMB/HLA-DRB1/HLA-E/ITGAL/HLA-DOB/FYN/HLA-F/PRF1/MYH7/HLA-A/HLA-B/HLA-DQA1/CD86/CD28/HLA-C/HLA-DRB5/HLA-G/RAC2/ITGB2/HLA-DQA2/CD80/CD40/CD40LG/ICAM1/MYH6/ABL1/HLA-DQB1/CCND1/BID/CASP3
KEGG_TYPE_I_DIABETES_MELLITUS	KEGG_TYPE_I_DIABETES_MELLITUS	38	0.841100123186804	2.88328749021674	1e-10	1.02777777777778e-09	HLA-DPB1/HLA-DRA/HLA-DOA/HLA-DPA1/HLA-DMA/HLA-DMB/HLA-DRB1/HLA-E/FASLG/HLA-DOB/HLA-F/PRF1/IFNG/HLA-A/HLA-B/HLA-DQA1/TNF/CD86/CD28/HLA-C/HLA-DRB5/HLA-G/LTA/GZMB/HLA-DQA2/CD80/FAS
KEGG_PRIMARY_IMMUNODEFICIENCY	KEGG_PRIMARY_IMMUNODEFICIENCY	33	0.839413354035374	2.83405248773892	1e-10	1.02777777777778e-09	CD3E/CIITA/CD3D/CD8A/CD8B/LCK/RFX5/TAP1/ADA/TAP2/IL2RG/ZAP70/CD4/ICOS/JAK3/IL7R/CD79A/PTPRC/TNFRSF13B/CD40/CD40LG/RAG1/RFXANK/CD19
KEGG_LEISHMANIA_INFECTION	KEGG_LEISHMANIA_INFECTION	70	0.721106745437758	2.78988970500215	1e-10	1.02777777777778e-09	HLA-DPB1/HLA-DRA/HLA-DOA/HLA-DPA1/HLA-DMA/HLA-DMB/HLA-DRB1/STAT1/HLA-DOB/IFNG/C3/FCGR3A/HLA-DQA1/MARCKSL1/TNF/FCGR1A/HLA-DRB5/ITGB2/HLA-DQA2/IL10/JAK2/TLR2/JAK1/PRKCB/CYBA/PTPN6/FCGR2C/ITGA4/IFNGR1/NCF4/FCGR2A/MYD88/HLA-DQB1/TGFB1/TLR4/FCGR3B/NCF1/TAB2/RELA/MAPK3/MAPK12/MAPK11/NFKB1/IL1B/CR1/PTGS2/IL12B/NFKBIA
KEGG_CYTOKINE_CYTOKINE_RECEPTOR_INTERACTION	KEGG_CYTOKINE_CYTOKINE_RECEPTOR_INTERACTION	233	0.595782909841803	2.71403104762183	1e-10	1.02777777777778e-09	IL12RB1/CXCR3/CCL5/CXCR6/CCR5/IL21R/CSF1R/FASLG/CXCL13/IFNG/CCL25/TNFSF13B/IL2RG/TNFSF8/IL10RA/IL2RB/XCR1/CXCL9/IL15RA/XCL1/CCR6/CXCL10/TNF/CXCL11/CSF1/XCL2/IL7R/FLT3LG/TNFSF14/IL15/IL26/TNFRSF1B/CXCL12/CCL20/TNFRSF9/LTA/ACVRL1/CD70/CSF3/CD27/CX3CR1/PDGFRB/IL17A/LTB/CXCL3/IL10/PLEKHO2/TNFRSF14/CXCL5/TNFRSF13B/CXCL6/IL21/IL12RB2/CCL19/CCR2/CX3CL1/CD40/CCR1/FAS/CD40LG/FLT3/TNFSF12/CSF2RA/CXCL1/TNFR…
KEGG_CHEMOKINE_SIGNALING_PATHWAY	KEGG_CHEMOKINE_SIGNALING_PATHWAY	179	0.593051222810078	2.62627998757959	1e-10	1.02777777777778e-09	STAT1/CXCR3/CCL5/CXCR6/CCR5/CXCL13/ITK/CCL25/GNGT2/XCR1/CXCL9/XCL1/CCR6/DOCK2/CXCL10/JAK3/LYN/ELMO1/PREX1/CXCL11/XCL2/WAS/PIK3CG/PIK3CD/CXCL12/CCL20/RAC2/CX3CR1/PIK3R5/VAV1/CXCL3/GNG2/CXCL5/JAK2/CXCL6/CCL19/CCR2/CX3CL1/CCR1/GNB4/CSK/STAT2/PRKCB/CXCL1/ADCY7/CCR4/CCR7/CCL8/PTK2B/CXCL2/RASGRP2/GRB2/CCR9/CXCL16/CCL3/CCL4/NCF1/PAK1/HCK/PLCB2/CXCR4/CXCR1/STAT3/FGR/CXCR2/RELA/GNG7/MAPK3/GNAI2/STAT5B/ADC…
KEGG_CELL_ADHESION_MOLECULES_CAMS	KEGG_CELL_ADHESION_MOLECULES_CAMS	129	0.610495945559726	2.60948979820566	1e-10	1.02777777777778e-09	HLA-DPB1/HLA-DRA/HLA-DOA/HLA-DPA1/HLA-DMA/HLA-DMB/CD2/HLA-DRB1/HLA-E/CD8A/ITGAL/CD6/ITGB7/CD8B/SPN/HLA-DOB/HLA-F/SIGLEC1/CD226/PDCD1/HLA-A/HLA-B/CD4/ICOS/HLA-DQA1/VCAM1/CD86/CD28/HLA-C/PECAM1/CTLA4/HLA-DRB5/SDC3/PTPRC/HLA-G/ITGB2/HLA-DQA2/SELL/CD80/SELPLG/CD40/CD40LG/ICOSLG/ICAM1/ITGA4/CDH5/L1CAM/HLA-DQB1/NRXN2/ICAM3
KEGG_TOLL_LIKE_RECEPTOR_SIGNALING_PATHWAY	KEGG_TOLL_LIKE_RECEPTOR_SIGNALING_PATHWAY	88	0.649302224420704	2.60630902448105	1e-10	1.02777777777778e-09	STAT1/CCL5/TLR7/CXCL9/CXCL10/TNF/CD86/CXCL11/IKBKE/PIK3CG/PIK3CD/CD14/PIK3R5/CD80/TLR8/TLR2/CD40/TLR3/IL6/TICAM2/MYD88/TLR4/CCL3/CCL4/TLR6/TLR1/TAB2/TLR9/RELA/CASP8/MAPK3/FADD/MAPK12/MAPK11/MAP2K3/TICAM1/PIK3R3/NFKB1/IRF7/IL1B/IKBKG/RIPK1/SPP1/MAP2K2/IL12B/NFKBIA/TBK1/LY96/IRF3/TRAF3/IFNAR1/CXCL8/FOS/IRF5/JUN
KEGG_T_CELL_RECEPTOR_SIGNALING_PATHWAY	KEGG_T_CELL_RECEPTOR_SIGNALING_PATHWAY	106	0.619020624449974	2.58165592130409	1e-10	1.02777777777778e-09	CD3E/CD3D/CD247/CD8A/CD3G/CD8B/LCK/FYN/ITK/IFNG/PRKCQ/PDCD1/CARD11/ZAP70/CD4/ICOS/LAT/TNF/CD28/PIK3CG/CTLA4/PIK3CD/PTPRC/PIK3R5/VAV1/IL10/CD40LG/GRAP2/PTPN6/RASGRP1/LCP2/PLCG1/CSF2/PPP3CC/NFATC2/GRB2/PAK1/NCK1/RELA/MAPK3/MAPK12/MAPK11/PPP3R1/TEC/SOS1/NFKBIE/PIK3R3/NFKB1
KEGG_HEMATOPOIETIC_CELL_LINEAGE	KEGG_HEMATOPOIETIC_CELL_LINEAGE	81	0.645717224648586	2.57897962611333	1e-10	1.02777777777778e-09	HLA-DRA/CD3E/CD3D/CD2/HLA-DRB1/CD8A/CD3G/CD8B/CSF1R/CD5/CD7/CD4/CD37/TNF/CSF1/IL7R/FCGR1A/FLT3LG/CD1D/HLA-DRB5/CD14/ITGA1/CSF3/MS4A1/FLT3/CSF2RA/CD33/IL2RA/IL6/TFRC/ITGA4/CR2/CSF2/CD19/CSF3R
KEGG_SYSTEMIC_LUPUS_ERYTHEMATOSUS	KEGG_SYSTEMIC_LUPUS_ERYTHEMATOSUS	121	0.60596522002566	2.5552844362768	1e-10	1.02777777777778e-09	HLA-DPB1/HLA-DRA/HLA-DOA/HLA-DPA1/HLA-DMA/HLA-DMB/C1QB/C1QA/HLA-DRB1/C1QC/C2/HLA-DOB/IFNG/TRIM21/C3/FCGR3A/HLA-DQA1/TNF/CD86/CD28/FCGR1A/HLA-DRB5/C4A/C4B/HLA-DQA2/C1R/IL10/CD80/CD40/CD40LG/FCGR2B/C1S/FCGR2C/FCGR2A/HLA-DQB1/FCGR3B/H2BC11/H2AC20/H2BC4/SNRPD1/H2AC17/H3C4/H2AC21/H2AC19/H2AC18/H2AC7/H2BC21/H2BC7/ACTN3/H2BC18/H2AC8/H2AC13/H4C1/H2AC14/H3C7/H2AC11/H3C2/H4C2/ACTN1/H2BC17/MACROH2A1/H3C1/SN…
KEGG_PROTEASOME	KEGG_PROTEASOME	42	0.715587657624802	2.53363588396057	5.07776495594096e-10	4.93874407803307e-09	PSME2/PSMB9/IFNG/PSMB10/PSMB8/PSME1/PSMB2/PSMA3/PSMA4/PSMD3/PSMA1/PSMD11/PSME4/PSMA5/PSMD1/PSMA6/PSMB4/PSMB3/PSME3/POMP/PSMF1/PSMC3/PSMA2/PSMD2/PSMC4/PSMD12/PSMC2/PSMA7/PSMB7/PSMC1
KEGG_ASTHMA	KEGG_ASTHMA	25	0.805644308989812	2.52724260596516	6.94222563814894e-10	5.83778065026161e-09	HLA-DPB1/HLA-DRA/HLA-DOA/HLA-DPA1/HLA-DMA/HLA-DMB/HLA-DRB1/HLA-DOB/FCER1G/HLA-DQA1/TNF/HLA-DRB5/HLA-DQA2/IL10/CD40/CD40LG
KEGG_NOD_LIKE_RECEPTOR_SIGNALING_PATHWAY	KEGG_NOD_LIKE_RECEPTOR_SIGNALING_PATHWAY	58	0.655647898259925	2.45969068906762	6.93416966267325e-10	5.83778065026161e-09	CCL5/CASP1/TNF/BIRC3/PSTPIP1/NAIP/CARD9/NLRP3/CXCL1/CASP5/PYCARD/CCL8/NLRP1/MEFV/IL6/CXCL2/CARD6/NLRC4/TAB2/TNFAIP3/RELA/CASP8/CARD8/TRIP6/MAPK3/MAPK12/MAPK11/NFKB1/IL1B/RIPK2/IKBKG/IL18/NFKBIA/NFKBIB/CXCL8
KEGG_RIBOSOME	KEGG_RIBOSOME	86	-0.52398884994831	-2.42319937393617	1.01316684444205e-08	8.14938548790342e-08	RPS15/RPS3/RPL13/RPL29/RPL14/RPL11/RPL21/RPL24/RPL30/RPS4Y1/RPS13/RSL24D1/RPL6/RPL18/RPL35/RPL22/RPS28/RPS15A/RPL22L1/RPL23/RPS25/RPL13A/RPL39/RPS9/RPL37A/RPL27A/RPL26/RPL7A/RPL35A/RPL34/RPL36/RPLP1/RPLP0/RPL4/RPS10/RPS18/RPL17/RPS5/RPS24/MRPL13/RPSA/RPS27L/RPS21/RPL5/RPL31/RPL10A/RPL27/RPL15/RPS7/RPS17/RPL3/RPL10/RPS6/RPL9/RPL41/RPL8/RPS8/RPL7/RPS3A
KEGG_CYTOSOLIC_DNA_SENSING_PATHWAY	KEGG_CYTOSOLIC_DNA_SENSING_PATHWAY	42	0.677229443749061	2.39782338623976	3.18880510152244e-08	2.35971577512661e-07	CCL5/CASP1/CXCL10/ZBP1/AIM2/ADAR/IKBKE/PYCARD/IL6/CCL4/POLR3C/RELA/RIGI/NFKB1/IRF7/IL1B/IKBKG/RIPK1/IL18/POLR3A/NFKBIA/TBK1/IRF3/IL33/NFKBIB
KEGG_JAK_STAT_SIGNALING_PATHWAY	KEGG_JAK_STAT_SIGNALING_PATHWAY	130	0.559064724330815	2.39019184684128	1e-10	1.02777777777778e-09	IL12RB1/STAT1/IL21R/IFNG/IL2RG/IL10RA/IL2RB/IL15RA/JAK3/STAT5A/STAT4/IL7R/IRF9/PIK3CG/IL15/IL26/PIK3CD/CSF3/PIK3R5/IL10/JAK2/IL21/IL12RB2/JAK1/CSF2RA/STAT2/IL23R/PTPN6/IL2RA/IL6/IFNGR1/CSF2/IL24/IFNL1/GRB2/CSF3R/CCND1/IL23A/CCND3/IL22RA2/STAT3/LIFR/CCND2/SOCS2/PIAS1/IL7/STAT5B/MYC/EP300/CREBBP/SOS1/IL19/STAT6/PIK3R3
KEGG_OXIDATIVE_PHOSPHORYLATION	KEGG_OXIDATIVE_PHOSPHORYLATION	112	-0.499663891700372	-2.38183302960596	5.33918278706278e-10	4.93874407803307e-09	ATP5MC1/UQCRC2/ATP5MG/ATP5MC2/NDUFA7/COX6B1/NDUFA6/COX4I1/ATP6V1G3/ATP6V1D/COX5B/ATP6V1B1/NDUFA11/NDUFS6/NDUFB9/COX7C/UQCRC1/NDUFV3/COX8C/NDUFB8/NDUFS7/COX6B2/NDUFB3/ATP6V0B/UQCRB/COX7B/COX7A2/ATP6V0A1/COX6C/UQCRH/NDUFA10/COX8A/NDUFB2/COX7A2L/SDHD/NDUFB1/NDUFA5/NDUFS3/NDUFB10/NDUFAB1/NDUFB7/UQCRQ/NDUFC1/ATP5PB/ATP6V0D2/PPA2/ATP5PF/NDUFA4L2/NDUFS1/NDUFA2/UQCR11/NDUFC2/ATP6V1E2/NDUFS4/ATP6V1C2/NDUF…
KEGG_B_CELL_RECEPTOR_SIGNALING_PATHWAY	KEGG_B_CELL_RECEPTOR_SIGNALING_PATHWAY	74	0.587148178190635	2.28762221057967	1.44589014611618e-08	1.11454032096455e-07	CD72/INPP5D/IFITM1/CARD11/LYN/PIK3AP1/CD79A/PIK3CG/PIK3CD/RASGRP3/RAC2/CD79B/PIK3R5/VAV1/FCGR2B/PRKCB/PTPN6/LILRB3/DAPP1/CR2/SYK/CD19/PPP3CC/NFATC2/GRB2/RELA/MAPK3/PPP3R1/SOS1/NFKBIE/PIK3R3/NFKB1/IKBKG/MAP2K2/NFKBIA/NFKBIB/FOS/JUN/CD22
KEGG_RIG_I_LIKE_RECEPTOR_SIGNALING_PATHWAY	KEGG_RIG_I_LIKE_RECEPTOR_SIGNALING_PATHWAY	57	0.595556483589454	2.22157324723562	4.68649388113305e-07	3.33462064619083e-06	CXCL10/TNF/IKBKE/CASP10/ISG15/DHX58/IFIH1/CYLD/TRIM25/TBKBP1/TANK/TRAF2/RELA/CASP8/RIGI/FADD/MAPK12/MAPK11/NFKB1/IRF7/IKBKG/RIPK1/OTUD5/IL12B/NFKBIA/TBK1/IRF3/TRAF3/NFKBIB/CXCL8/RNF125/STING1/DDX3X
KEGG_DRUG_METABOLISM_CYTOCHROME_P450	KEGG_DRUG_METABOLISM_CYTOCHROME_P450	67	-0.505269695120754	-2.1955599682532	2.03236227202792e-06	1.34281078687559e-05	ADH7/CYP2C18/UGT1A10/UGT2B28/ALDH3B1/ALDH1A3/GSTP1/CYP2C19/CYP2C9/UGT1A9/MAOA/UGT1A3/CYP2E1/UGT1A5/UGT1A4/UGT1A7/UGT1A1/GSTM3/MGST3/ADH5/UGT1A6/FMO5/UGT2A1/ADH6/CYP2A6/CYP2A7
KEGG_COMPLEMENT_AND_COAGULATION_CASCADES	KEGG_COMPLEMENT_AND_COAGULATION_CASCADES	59	0.566150805207102	2.13009257438663	4.60959258618618e-06	2.9406021670498e-05	C1QB/C1QA/C1QC/C2/SERPING1/CFH/C3/A2M/CFB/C4A/C4B/C1R/C3AR1/F5/C1S/CR2/F11/PLAT/C4BPA/SERPINE1/C4BPB/CR1/SERPINA1/PROC/PLAU/PLG/CFI
KEGG_PENTOSE_AND_GLUCURONATE_INTERCONVERSIONS	KEGG_PENTOSE_AND_GLUCURONATE_INTERCONVERSIONS	25	-0.599050396956946	-2.07346238725725	0.00015303666848332	0.000791288539794024	DHDH/UGDH/UGT2B4/UGT1A8/XYLB/UGT2B15/UGT1A10/UGT2B28/UGT1A9/UGT1A3/UGT1A5/UGT1A4/UGT1A7/UGT1A1/UGT1A6/DCXR/UGT2A1
KEGG_FC_GAMMA_R_MEDIATED_PHAGOCYTOSIS	KEGG_FC_GAMMA_R_MEDIATED_PHAGOCYTOSIS	96	0.507468648745579	2.06704780960618	1.32235173260955e-06	9.06055816788024e-06	INPP5D/FCGR3A/LAT/MARCKSL1/DOCK2/LYN/FCGR1A/WAS/PIK3CG/PIK3CD/PTPRC/RAC2/PIK3R5/VAV1/LIMK2/FCGR2B/PRKCB/LIMK1/ARPC1B/FCGR2C/PLCG1/SYK/FCGR2A/GAB2/MARCKS/NCF1/PAK1/HCK/MAPK3/ASAP1/AMPH
KEGG_ASCORBATE_AND_ALDARATE_METABOLISM	KEGG_ASCORBATE_AND_ALDARATE_METABOLISM	22	-0.609864737802468	-2.05521302727904	0.000604063281597918	0.00294083439725302	UGT2B7/ALDH1B1/UGDH/ALDH7A1/UGT2B4/UGT1A8/UGT2B15/ALDH9A1/UGT1A10/UGT2B28/UGT1A9/UGT1A3/UGT1A5/UGT1A4/UGT1A7/MIOX/UGT1A1/UGT1A6/UGT2A1
KEGG_APOPTOSIS	KEGG_APOPTOSIS	83	0.496510345350338	1.97771062552607	2.79939848555569e-05	0.000161840224946188	FASLG/TNF/PIK3CG/PIK3CD/CASP10/BIRC3/PIK3R5/IRAK3/FAS/IRAK2/CASP7/MYD88/PPP3CC/TNFRSF10A/TNFSF10/TRAF2/BID/CFLAR/CASP3/BAX/RELA/CASP8/TP53/FADD/TNFRSF1A/TNFRSF10C/PPP3R1/PRKACB/PRKAR2B/PIK3R3/NFKB1/IL1B/IKBKG/RIPK1/NFKBIA/CSF2RB/TNFRSF10B/PPP3CB/CAPN1/AKT2/MAP3K14/XIAP/PRKAR1B
KEGG_PARKINSONS_DISEASE	KEGG_PARKINSONS_DISEASE	107	-0.415834639538923	-1.96584830255778	5.29754192080612e-06	3.26681751783044e-05	ATP5MC1/PPID/UQCRC2/ATP5MC2/UBA1/CYCS/NDUFA7/COX6B1/NDUFA6/COX4I1/COX5B/NDUFS6/NDUFB9/COX7C/UQCRC1/NDUFV3/COX8C/NDUFB8/NDUFS7/COX6B2/NDUFB3/HTRA2/SEPTIN5/UQCRB/COX7B/SLC18A2/VDAC2/COX7A2/COX6C/UQCRH/NDUFA10/COX8A/NDUFB2/COX7A2L/SDHD/NDUFB1/NDUFA5/NDUFS3/NDUFB10/UBE2G2/NDUFAB1/NDUFB7/SLC25A4/UQCRQ/NDUFC1/ATP5PB/ATP5PF/NDUFA4L2/NDUFS1/NDUFA2/UQCR11/NDUFC2/NDUFS4/NDUFA1/COX7A1/NDUFB6/NDUFA4/SNCA
KEGG_METABOLISM_OF_XENOBIOTICS_BY_CYTOCHROME_P450	KEGG_METABOLISM_OF_XENOBIOTICS_BY_CYTOCHROME_P450	65	-0.452251846230938	-1.95882864283957	7.8591277240461e-05	0.000440587463317736	ADH7/CYP2C18/UGT1A10/UGT2B28/ALDH3B1/ALDH1A3/GSTP1/CYP2C19/CYP2C9/UGT1A9/UGT1A3/CYP2E1/UGT1A5/UGT1A4/UGT1A7/UGT1A1/GSTM3/MGST3/ADH5/UGT1A6/UGT2A1/ADH6/CYP2S1
KEGG_ACUTE_MYELOID_LEUKEMIA	KEGG_ACUTE_MYELOID_LEUKEMIA	57	0.517940667976904	1.93204702381518	0.000171271900640399	0.000856359503201997	PML/STAT5A/PIK3CG/PIK3CD/TCF7/PIK3R5/SPI1/FLT3/PIM2/GRB2/CCNA1/CCND1/JUP/STAT3/RELA/MAPK3/STAT5B/MYC/SOS1/PIK3R3/NFKB1/MTOR/IKBKG/MAP2K2
KEGG_LEUKOCYTE_TRANSENDOTHELIAL_MIGRATION	KEGG_LEUKOCYTE_TRANSENDOTHELIAL_MIGRATION	111	0.459091139949451	1.91916528554317	2.03746633239813e-05	0.000121590732739889	ITGAL/ITK/NOX1/VCAM1/PECAM1/PIK3CG/PIK3CD/CXCL12/CYBB/MSN/RAC2/ITGB2/PIK3R5/VAV1/TXK/PRKCB/SIPA1/CYBA/ICAM1/PTK2B/ITGA4/PLCG1/NCF4/CDH5/MMP9/NCF1/CXCR4/OCLN/RASSF5/GNAI2/MAPK12/MAPK11/PIK3R3/BCAR1/ACTB/ACTN3/RHOH/CLDN14/VASP/MMP2/MYL2
KEGG_PROTEIN_EXPORT	KEGG_PROTEIN_EXPORT	23	-0.561682822289602	-1.90621983993169	0.00182662499352184	0.00804584818575097	SRP54/SPCS3/SRP68/SRPRA/SEC61B/SRP19/SEC61G/SEC61A1/IMMP2L/SPCS1/SPCS2/SRPRB/SRP9/SRP14/SEC11C/IMMP1L/SEC62
KEGG_FC_EPSILON_RI_SIGNALING_PATHWAY	KEGG_FC_EPSILON_RI_SIGNALING_PATHWAY	74	0.484089348835383	1.88608870372977	0.000153980472608567	0.000791288539794024	FYN/INPP5D/FCER1G/LAT/LYN/TNF/PIK3CG/PIK3CD/PLA2G2D/RAC2/PIK3R5/VAV1/PRKCB/LCP2/PLCG1/SYK/CSF2/GRB2/GAB2/FCER1A/MAPK3/MAPK12/MAPK11/SOS1/MAP2K3/PIK3R3/PLA2G3
KEGG_AMYOTROPHIC_LATERAL_SCLEROSIS_ALS	KEGG_AMYOTROPHIC_LATERAL_SCLEROSIS_ALS	49	0.519428639902526	1.88304277609546	0.000778288459093423	0.00359958412330708	CASP1/TNF/TNFRSF1B/NEFH/PPP3CC/TOMM40L/BID/CASP3/BAX/MAP3K5/DAXX/TP53/TNFRSF1A/MAPK12/DERL1/MAPK11/PPP3R1/GPX1/MAP2K3
KEGG_STARCH_AND_SUCROSE_METABOLISM	KEGG_STARCH_AND_SUCROSE_METABOLISM	47	-0.452213664280496	-1.8448548575835	0.00152374423191275	0.00687543129033801	TREH/ENPP3/UGDH/GBE1/UGT2B4/AMY2A/UGT1A8/UGT2B15/AMY2B/PGM1/UGT1A10/UGT2B28/AGL/UGT1A9/UGT1A3/UGT1A5/UGT1A4/UGT1A7/UGT1A1/UXS1/UGT1A6/UGT2A1/HK1/PYGB
KEGG_TASTE_TRANSDUCTION	KEGG_TASTE_TRANSDUCTION	35	-0.485807767204328	-1.84001375994114	0.00234730513181121	0.00986935112238803	TAS2R3/TAS2R14/TAS1R3/TAS2R31/GNAS/TAS2R5/PRKX/ADCY6/CACNA1B/PDE1A/GNAT3/ADCY4/GNG13/GNB3/TRPM5
KEGG_CELL_CYCLE	KEGG_CELL_CYCLE	123	0.427149397845673	1.80507046698162	8.26433236729168e-05	0.000449676908220282	CDC25B/MCM5/ABL1/E2F3/PTTG1/CCNA1/CCNB1/TGFB1/E2F4/CCND1/CDC20/CCND3/BUB1/RB1/YWHAG/MAD1L1/RBL1/MDM2/CCNE1/CDC25C/CDC7/CCND2/ORC1/TP53/CCNB2/MYC/EP300/CREBBP/TTK/MAD2L1/E2F1/GADD45A/CDC45/YWHAB/CDK1/CDC27/CDKN2A/MCM6/BUB1B/MCM7/ORC6/GADD45B/ATR/ESPL1/MAD2L2/CCNA2/ZBTB17/SMC1A/TGFB3/E2F2/TFDP2/HDAC1/CDKN2D/CHEK1/ANAPC7/CDKN2B/MCM2/E2F5/RAD21/FZR1/PKMYT1
KEGG_RETINOL_METABOLISM	KEGG_RETINOL_METABOLISM	59	-0.421100964942715	-1.79476313973688	0.00208364323633867	0.00896451159820125	RETSAT/CYP2C8/CYP4A22/RPE65/PNPLA4/UGT2B4/CYP4A11/DHRS4/UGT1A8/CYP26A1/DGAT1/UGT2B15/ADH7/CYP2C18/UGT1A10/UGT2B28/CYP2C19/RDH16/CYP2C9/UGT1A9/UGT1A3/UGT1A5/UGT1A4/UGT1A7/UGT1A1/ADH5/UGT1A6/UGT2A1/ADH6/CYP2A6/CYP2A7
KEGG_LINOLEIC_ACID_METABOLISM	KEGG_LINOLEIC_ACID_METABOLISM	24	-0.508813088447554	-1.74102439348152	0.00572364939048499	0.0211775027447945	PLA2G4B/CYP2C18/PLA2G6/CYP2C19/PLA2G10/CYP2C9/PLA2G12A/JMJD7-PLA2G4B/CYP2E1/ALOX15
KEGG_STEROID_HORMONE_BIOSYNTHESIS	KEGG_STEROID_HORMONE_BIOSYNTHESIS	47	-0.425791857842166	-1.73706422274843	0.00491546580072	0.0185583912884327	SRD5A2/UGT2B4/UGT1A8/HSD17B2/UGT2B15/HSD17B12/HSD17B3/CYP17A1/UGT1A10/UGT2B28/CYP11A1/UGT1A9/SULT2B1/UGT1A3/UGT1A5/UGT1A4/UGT1A7/UGT1A1/UGT1A6/SRD5A1/UGT2A1/HSD17B8
KEGG_PRION_DISEASES	KEGG_PRION_DISEASES	34	0.508364983248347	1.72181716647451	0.00856607554975274	0.0310730191510638	C1QB/C1QA/C1QC/CCL5/FYN/IL6/BAX/MAPK3/NOTCH1/PRKACB/IL1B/MAP2K2
KEGG_NON_SMALL_CELL_LUNG_CANCER	KEGG_NON_SMALL_CELL_LUNG_CANCER	54	0.463434147083017	1.70108133978397	0.00428435393220288	0.0167381358156956	PIK3CG/PIK3CD/PIK3R5/PRKCB/STK4/E2F3/PLCG1/GRB2/EGF/CCND1/RB1/MAPK3/RASSF5/TP53/SOS1/RASSF1/E2F1/PIK3R3/CDKN2A/MAP2K2
KEGG_CHRONIC_MYELOID_LEUKEMIA	KEGG_CHRONIC_MYELOID_LEUKEMIA	73	0.432098168957332	1.68023750241658	0.00400453400919979	0.0164630842600436	STAT5A/PIK3CG/PIK3CD/PIK3R5/ABL1/E2F3/GRB2/GAB2/TGFB1/CCND1/RB1/MDM2/RELA/MAPK3/TP53/STAT5B/MYC/SOS1/E2F1/PIK3R3/NFKB1/IKBKG/CDKN2A/MAP2K2/NFKBIA/CBLB
KEGG_GLYCOSYLPHOSPHATIDYLINOSITOL_GPI_ANCHOR_BIOSYNTHESIS	KEGG_GLYCOSYLPHOSPHATIDYLINOSITOL_GPI_ANCHOR_BIOSYNTHESIS	25	-0.469367553577272	-1.62459781862288	0.0134181249565432	0.0477375599415481	PIGX/PIGB/PIGL/PIGU/GPAA1/PIGY/PIGF/PGAP1/DPM2/PIGZ/PIGM
KEGG_ALZHEIMERS_DISEASE	KEGG_ALZHEIMERS_DISEASE	151	-0.316317453210723	-1.55640509305034	0.000737854889622749	0.00350008088667202	ATP5MC1/MAPT/UQCRC2/ATP5MC2/CYCS/NDUFA7/IDE/COX6B1/NDUFA6/GRIN2A/COX4I1/COX5B/GNAQ/NDUFS6/CALM2/APP/APBB1/CACNA1F/NDUFB9/CALML6/COX7C/UQCRC1/NDUFV3/COX8C/NDUFB8/NDUFS7/COX6B2/NDUFB3/UQCRB/COX7B/COX7A2/COX6C/UQCRH/NDUFA10/COX8A/NDUFB2/RYR3/COX7A2L/SDHD/NDUFB1/NDUFA5/NDUFS3/NDUFB10/NDUFAB1/NDUFB7/UQCRQ/NDUFC1/ATP5PB/ATP5PF/MAPK1/NDUFA4L2/NDUFS1/NDUFA2/NOS1/UQCR11/NDUFC2/NDUFS4/NDUFA1/COX7A1/ATP2A1/…
KEGG_HUNTINGTONS_DISEASE	KEGG_HUNTINGTONS_DISEASE	165	-0.292918026556744	-1.48200999738696	0.0043428676710994	0.0167381358156956	POLR2I/POLR2L/ATP5PD/NDUFA8/UQCRHL/IFT57/DNAH2/DCTN2/NRF1/ATP5MC1/PPID/UQCRC2/POLR2J/ATP5MC2/CYCS/POLR2K/NDUFA7/COX6B1/NDUFA6/COX4I1/COX5B/GNAQ/NDUFS6/NDUFB9/COX7C/UQCRC1/NDUFV3/COX8C/NDUFB8/NDUFS7/COX6B2/NDUFB3/UQCRB/COX7B/VDAC2/COX7A2/CLTB/COX6C/CREB3/UQCRH/NDUFA10/COX8A/NDUFB2/COX7A2L/SDHD/NDUFB1/NDUFA5/NDUFS3/NDUFB10/NDUFAB1/NDUFB7/SLC25A4/UQCRQ/NDUFC1/ATP5PB/ATP5PF/NDUFA4L2/NDUFS1/NDUFA2/UQC…
KEGG_PATHWAYS_IN_CANCER	KEGG_PATHWAYS_IN_CANCER	313	0.308052210673237	1.44127350327492	0.00414572069473572	0.0166730071418719	STAT1/CSF1R/FASLG/ETS1/PML/STAT5A/TRAF1/FZD2/FLT3LG/WNT1/PIK3CG/PIK3CD/GLI1/BIRC3/RAC2/PDGFRB/TCF7/PIK3R5/SPI1/FAS/FLT3/JAK1/CSF2RA/PRKCB/STK4/ABL1/E2F3/IL6/PLCG1/FZD8/GRB2/CCNA1/CSF3R/EGF/TGFB1/MMP9/CCND1/BRCA2/TRAF2/BID/WNT10B/EPAS1/CASP3/RB1/CCDC6/MDM2/JUP/COL4A1/BAX/CCNE1/TPM3/STAT3/RELA/CASP8/RALB/MAPK3/RASSF5/DAPK1/PIAS1/COL4A4/TP53/STAT5B/RALA/MYC/FADD/EP300/CREBBP/SOS1/RASSF1/E2F1/BIRC5/P…
