# Supplementary material for: Integrative multi-omics reveals that downregulation of HLA-DPA1/DPB1 drives macrophage immune-metabolic dysregulation in pediatric asthma
Source: Front Immunol. 2026 Jun 3;17:1835475. doi: 10.3389/fimmu.2026.1835475 (PMC13272086; doi:10.3389/fimmu.2026.1835475)
Supplement: Supplementary file 19 [file Table1.xlsx]

## Sheet: Sheet1
AAM
ACS
ACUN
ACYG
AJU
AKT1
AKT2
AKT3
ALK
AMEX
AMJ
AML
AOCE
APLA
ASN
BACU
BATF
BATF2
BATF3
BBUB
ZAP70
PPP2R1B
SLAL
RAC1
RTP
TLR4
PPP2R5A
PPS
RRO
BIU
BOM
BTA
BTLA
CCAE
CCAN
CCAR
CCW
CD247
CD274
CD28
CD3D
CD3E
CD3G
CD4
CD80
CD86
CDC42
CDK
CFA
TRAV19
VAV1
SRC
RAF1
SALP
TLR9
PPP2R5B
PRET
TRBC1
CFR
CGE
CHUK
CHX
CJC
CJO
CLV
CMK
CMY
CPIC
CSAB
CSK
CSNK2A1
CSNK2A2
CSNK2A3
CSNK2B
CTLA4
CVG
DLE
DRE
YES1
UMR
SRX
RASGRP1
SANH
TMU
PPP2R5C
PRKCQ
DRO
EAI
ECB
EEE
EGF
EGFR
EGZ
ELK
ELS
EML4
EPZ
ETL
FAB
FCA
FCH
FOS
FPG
FYN
GFR
GGA
VVP
UAH
SSC
RAY
SASA
TNFRSF14
PPP2R5D
PRR5
GGO
GJA
GRAP2
GRB2
HAI
HGL
HIF1A
HLA-DPA1
HLA-DPB1
HLA-DQA1
HLA-DQA2
HLA-DQB1
HLA-DQB2
HLA-DRA
HLA-DRB1
HLA-DRB3
HLA-DRB4
HLA-DRB5
HRAS
HSA
XCO
TUP
STAT1
RBB
SBQ
TRAC
PPP2R5E
PSS
ICOS
ICOSLG
IFNG
IFNGR1
IFNGR2
IKBKB
IKBKG
IPU
JAK1
JAK2
JUN
KMR
KRAS
LAT
LAV
LCF
LCK
LCM
LSR
LVE
XLA
TSR
STAT3
RELA
SCAN
TRAF6
PPP3CA
PTEN
LYN
MALB
MAP2K1
MAP2K2
MAP2K3
MAP2K6
MAP3K14
MAP3K3
MAP3K8
MAPK1
MAPK11
MAPK12
MAPK13
MAPK14
MAPK3
MAPKAP1
MCAL
MCC
MCF
MDO
XMA
TRIB3
TGU
RICTOR
SDU
TLR2
PPP3CB
PTG
MGP
MJV
MLST8
MMU
MNA
MPAH
MTOR
MUN
MYB
MYD
MYD88
MZE
NFATC1
NFATC2
NFATC3
NFKB1
NFKBIA
NFKBIB
NFKBIE
NGI
XTR
TRBV7-9
THEM4
RNO
SFM
PVT
PPP3CC
PTPN11
NLE
NMEL
NNI
NRAS
OAA
OAS
OCU
OLA
ONL
OOR
ORO
OTW
PADL
PAK1
PAK2
PAK3
PALE
PBI
PCAD
PCW
PDCD1
TRBV12-3
TICAM1
RPS6KB1
SGH
TRAV8-4
PPP3R1
PTPN6
PDCD1LG2
PDPK1
PHI
PHYP
PIK3CA
PIK3CB
PIK3CD
PIK3R1
PIK3R2
PIK3R3
PKI
PLCG1
PMAJ
PMUA
PMUR
PON
POV
PPAD
PPP2CA
PPP2CB
PPP2R1A
TRAV29DV5
TICAM2
RPS6KB2
SHR
TIRAP
PPP3R2
PTR
